# Supplementary material for: Reinforcement amid genetic diversity in the Candida albicans biofilm regulatory network
Source: PLoS Pathog. 2023 Jan 25;19(1):e1011109. doi: 10.1371/journal.ppat.1011109 (PMC9901766; doi:10.1371/journal.ppat.1011109)
Supplement: S1 Table — RNAseq was performed for all 17 efg1Δ/Δ and WT strains. Log2 fold change and adjusted p-values were calculated for each respective efg1Δ/Δ-WT pair. Efg1 principal genes were identified by screening for those with a magnitude log2 fold change of >1 and an adjusted p-value of <0.05. (XLSX) [file ppat.1011109.s005.xlsx]

## Sheet: efg1dd vs WT LFC and padj
			Log2 fold Change																	Adjusted p value
Index	GeneID	3 letter	SC5314	12C	19F	L26	P37037	P37005	P37039	P78048	P57072	P76067	P57055	P78042	GC75	P87	P75016	P75063	P75010	SC5314	12C	19F	L26	P37037	P37005	P37039	P78048	P57072	P76067	P57055	P78042	GC75	P87	P75016	P75063	P75010
1	C4_03570W	HWP1	-9.65655	-8.96345	-10.1457	-3.96924	-11.0971	-9.3102	-9.70585	-8.98922	-7.29962	-9.35477	-9.60166	-8.19025	-9.68602	-10.2531	-7.99509	-8.44527	-8.04917	0	0	0	2.21019e-72	0	0	0	0	7.17418e-220	0	0	2.0485e-291	0	0	7.64184e-266	0	1.28391e-282
2	C1_08500C	ENO1	-1.52461	-0.829192	-1.55382	-0.48018	-1.73141	-0.666889	-1.51541	-1.67646	-1.59442	-1.2878	-1.40359	-1.21183	-1.88312	-2.072	-1.82938	-1.6149	-1.77259	2.41984e-12	0.000303068	7.77172e-13	0.0440365	1.36153e-15	0.00398759	2.46474e-12	1.0143e-14	1.40225e-13	4.88849e-09	1.52454e-10	2.36036e-08	2.13086e-18	3.96183e-22	3.49722e-17	1.05077e-13	3.1393e-16
3	C3_06870W	TDH3	-2.13525	-1.02472	-1.94699	-0.688896	-2.18894	-1.10549	-1.92122	-2.14761	-2.17533	-1.34688	-1.61438	-1.53385	-2.06749	-2.34822	-1.8053	-1.85956	-1.99996	9.61406e-23	7.57849e-06	4.03377e-19	0.00318402	8.77582e-24	9.22418e-07	1.08619e-18	5.44215e-23	1.0019e-23	1.51698e-09	2.63494e-13	2.16391e-12	2.07784e-21	2.08141e-27	2.68951e-16	2.00912e-17	6.24835e-20
4	CR_07070C	ALS3	-7.61304	-5.61851	-6.60633	-3.74231	-6.8078	-6.35423	-6.64853	-6.32183	-6.43622	-8.32551	-6.37406	-7.40735	-6.05337	-6.99759	-6.63341	-6.35808	-6.51971	0	4.22379e-238	0	1.22151e-108	0	1.42594e-303	0	1.18508e-298	0	0	0	0	2.29459e-279	0	0	0	0
5	C2_08370C	TEF1	-0.534241	-0.26691	-0.42922	-0.184898	-0.677368	-0.356568	0.0595928	-0.522649	-0.0147541	-0.355978	-0.161836	-0.0379031	-0.00146481	-0.589892	-0.277732	-0.202844	-0.184756	0.0022487	0.166123	0.0155954	0.350182	8.02486e-05	0.051635	0.77693	0.0030728	0.964516	0.04814	0.435537	0.873147	0.997953	0.000535219	0.151111	0.304772	0.385717
6	C5_05050W	ADH1	-2.3341	-2.34653	-3.04793	-1.09646	-3.45077	-2.69061	-4.11628	-2.91854	-3.3871	-3.34345	-4.15385	-3.73508	-3.64419	-3.54176	-3.14997	-3.53666	-4.51692	4.06262e-34	2.36551e-34	9.08149e-58	3.13641e-08	1.49166e-73	5.12384e-45	1.21922e-104	6.06635e-53	3.7077e-71	5.51947e-69	2.0903e-106	2.81777e-86	3.02055e-82	1.18038e-77	2.92894e-61	3.37937e-77	2.30637e-125
7	C1_08380W	TEF2	-0.551605	-0.285008	-0.440643	-0.20532	-0.716241	-0.371712	0.0475153	-0.519041	-0.01288	-0.382111	-0.141076	-0.0413837	0.000621725	-0.612998	-0.304214	-0.18703	-0.193172	0.00242809	0.154085	0.0171245	0.313602	5.95501e-05	0.0510517	0.830716	0.00486312	0.972055	0.0409333	0.526071	0.864813	1	0.000539767	0.128319	0.373523	0.382889
8	C4_03470C	ECE1	-12.3052	-8.15805	-10.6576	-3.44935	-9.39511	-7.71773	-10.9657	-7.16424	-3.76041	-6.67765	-11.2951	-7.81471	-5.54198	-7.31459	-5.11455	-4.67345	-6.06383	1.18206e-242	1.58686e-87	1.00792e-157	3.22355e-25	3.70633e-113	1.80094e-81	6.83912e-147	2.5648e-78	1.26733e-18	4.43212e-52	9.42929e-169	2.89716e-106	6.92094e-48	2.52692e-70	1.65435e-32	2.61625e-41	3.69431e-40
9	CR_07630C	RPS27	0.461276	0.370657	0.240387	0.177872	0.595504	0.606956	0.719263	0.441377	0.847879	0.774417	0.259769	-0.0184441	0.570389	0.721354	0.0216681	0.449625	0.214884	0.00177506	0.0160172	0.123335	0.280363	3.9729e-05	2.76345e-05	3.55497e-07	0.00311605	1.38608e-09	5.6244e-08	0.104184	0.936996	8.3077e-05	3.53469e-07	0.913112	0.00247415	0.207524
10	C4_06570C	PDC11	-2.4739	-2.20846	-3.46166	-0.913261	-3.24531	-2.02654	-3.39991	-3.23332	-2.94963	-2.64031	-3.70749	-3.14604	-2.57509	-1.80617	-2.27962	-2.52874	-3.66542	1.06744e-60	1.89128e-48	2.03304e-118	4.92196e-09	6.38392e-104	6.56413e-41	3.67279e-114	4.22881e-103	4.0649e-86	6.62444e-69	1.87773e-135	5.57281e-98	6.59196e-66	7.99356e-33	1.63734e-51	2.37332e-63	5.40873e-132
11	C2_03270W	GPM1	-1.73436	-1.20158	-1.58967	-0.647819	-2.05656	-0.971234	-1.95621	-1.8676	-1.30795	-0.776394	-1.71091	-1.22074	-1.94606	-1.88166	-1.77581	-1.52017	-1.87554	7.31713e-39	5.68169e-19	8.08187e-33	3.29954e-06	3.91835e-54	9.90994e-13	2.20939e-49	6.24332e-45	1.44287e-22	1.9208e-08	8.07556e-38	7.34537e-20	8.3282e-49	1.17313e-45	1.59128e-40	5.69938e-30	3.73948e-45
12	C4_00130W	RBT5	0.527135	0.460103	-0.00688585	1.45425	-0.416696	0.861543	0.788886	0.772792	1.19105	0.453117	1.18869	0.628553	1.01345	0.536341	0.123917	0.707824	0.0342962	0.0457482	0.0949034	0.983321	2.42144e-09	0.122286	0.000679663	0.00158447	0.00262959	9.86168e-07	0.0887559	1.72764e-06	0.0124728	4.77622e-05	0.0345773	0.703231	0.00614991	0.951711
13	CR_08090W	SSB1	0.0964793	0.0569523	-0.459047	-0.118815	0.0684241	-0.0766589	0.329874	0.0570181	0.401566	0.216692	0.217046	-0.370953	0.256849	-0.0935167	-0.0365168	0.237333	0.0544701	0.642349	0.797791	0.00631077	0.54789	0.738975	0.709232	0.051598	0.807326	0.0154526	0.232224	0.250415	0.025746	0.150534	0.60803	0.873429	0.19556	0.831109
14	C2_03100W	EFT2	-0.362729	-0.119442	-0.606312	-0.25661	-0.344478	-0.354627	-0.0810959	-0.28455	-0.163739	-0.236103	-0.290373	-0.237571	-0.187819	-0.50808	-0.285988	-0.201792	-0.238682	0.00388166	0.417238	4.76276e-07	0.0488156	0.00629898	0.00511226	0.564375	0.0283779	0.212176	0.0688512	0.025761	0.0590672	0.160455	2.58535e-05	0.0312765	0.135208	0.0846447
15	C6_00750C	PGK1	-1.83462	-1.02687	-1.28176	-0.349185	-1.72822	-0.874438	-1.79397	-1.84561	-1.87011	-1.14525	-2.14781	-1.80646	-1.98305	-1.80091	-1.92933	-1.72792	-1.91823	6.19919e-46	7.94638e-15	6.8516e-23	0.0141346	1.08283e-40	4.51974e-11	4.62065e-44	1.7852e-46	7.83394e-48	2.91752e-18	1.20728e-62	1.35237e-44	1.28675e-53	2.64344e-44	1.61099e-50	9.217e-41	5.71475e-50
16	C2_05460W	CDC19	-1.81851	-0.832498	-1.78847	-0.836675	-2.10214	-1.16423	-1.36299	-1.74495	-1.33717	-0.72045	-1.52323	-0.823396	-2.12377	-1.96688	-1.97456	-1.91779	-1.67465	7.59864e-33	1.80113e-07	7.18044e-32	1.12945e-07	1.68518e-43	6.2163e-14	6.21708e-19	2.81999e-30	2.71935e-18	6.39535e-06	3.09633e-23	1.19677e-07	1.26539e-44	2.20892e-38	2.0644e-38	2.11166e-36	7.10459e-28
17	C2_01000W	HGT7	-0.825168	-0.375589	-0.75745	-0.498817	-1.33168	-0.515109	-2.07124	-0.844117	-0.986996	-0.397511	-2.00079	-1.58871	-1.45435	-1.75344	-1.74643	-1.29268	-1.6376	4.93416e-12	0.00350067	2.44248e-10	5.25831e-05	7.05365e-30	2.91411e-05	1.48161e-71	1.60586e-12	5.3899e-17	0.00149093	1.03495e-66	2.83883e-42	1.13982e-35	1.59562e-51	7.84573e-51	3.17654e-28	1.00167e-44
18	C4_02370C	PGA59	0.133961	0.342157	0.456196	-0.570232	-0.360217	0.539601	-0.0028976	0.158215	0.225273	-0.118093	0.378716	0.118452	0.167923	-0.898216	-0.00437795	0.130018	0.327628	0.740398	0.336151	0.164941	0.0789983	0.286422	0.100608	0.996409	0.690795	0.517403	0.76836	0.280051	0.753231	0.648424	0.00293571	0.994914	0.754051	0.382889
19	C7_00090C	CSA1	-0.775302	-2.30107	-1.7227	0.172502	-2.62646	-2.53015	-0.435218	-1.74981	-1.08781	-1.42543	-1.19667	-0.00221473	-0.988809	0.335404	-0.868726	-0.819948	-1.9353	2.1408e-06	5.15442e-49	5.33703e-28	0.368632	7.55126e-64	2.80827e-59	0.00943628	9.6394e-29	8.57661e-12	3.22741e-19	7.99003e-14	1	8.30854e-10	0.046938	1.36313e-07	5.18814e-07	6.67399e-35
20	C1_00180W	RPL16A	0.269995	0.0497528	0.186632	0.123844	0.14385	0.240977	0.62477	0.217915	0.731514	0.498655	0.348874	0.525655	0.332464	0.19258	0.0830396	0.533242	0.061349	0.0445012	0.770557	0.178559	0.406264	0.314511	0.0792459	4.76346e-07	0.117858	2.72216e-09	9.21906e-05	0.00882504	2.351e-05	0.0115347	0.146141	0.605095	2.71882e-05	0.736449
21	C6_00440C	FET34	-1.65882	-1.48045	-8.43503	-1.14216	-5.47307	-1.22748	-3.26729	-1.59319	-3.03439	-1.67772	-1.67245	-2.5818	-2.02279	-1.24353	-1.01314	-1.02686	-1.59074	1.06744e-60	1.85382e-48	0	4.14898e-29	0	1.77051e-33	1.28823e-230	4.74907e-56	4.68342e-199	1.01703e-61	9.86286e-62	5.02052e-145	3.85158e-90	1.41279e-34	5.5923e-23	9.42902e-24	1.06158e-55
22	C6_01970C	RPL25	0.311394	0.292441	-0.0935849	0.0865502	0.213618	0.103346	0.637531	0.254278	0.623512	0.711275	0.202159	0.489279	0.295796	0.45314	0.26628	0.300284	0.283808	0.0107418	0.0198036	0.493416	0.541992	0.0902582	0.456861	2.51496e-08	0.0430948	4.93694e-08	6.50464e-10	0.122114	2.138e-05	0.0156445	0.000101035	0.037871	0.0147858	0.0276597
23	C3_04960W	RPL35	0.285672	0.591498	-0.489139	-0.0224935	0.439749	0.33357	0.701088	0.276254	0.672367	0.853495	0.0295467	0.57972	0.203163	0.734102	0.204568	0.146007	0.480248	0.226626	0.00796375	0.0269836	0.94112	0.0494986	0.15443	0.000903955	0.251848	0.00142214	5.74169e-05	0.938788	0.00630443	0.404551	0.000490431	0.42408	0.58633	0.0400264
24	C1_08360C	OLE1	-1.00343	-0.154333	-0.250596	-0.159202	-0.657971	-0.140442	-1.49252	-0.192172	-0.864088	-0.855432	-0.95058	-0.995878	-1.41532	-1.53956	-1.0675	-0.944959	-0.809525	1.14965e-12	0.373598	0.109635	0.343637	5.71297e-06	0.408437	4.3234e-27	0.246222	8.45373e-10	2.05402e-09	2.13951e-11	1.01993e-12	2.22704e-24	9.93774e-29	5.14284e-14	2.62763e-11	2.12874e-08
25	C6_01610W	ANB1	0.0447062	0.0848804	0.14289	0.0882305	0.263015	0.439624	0.807974	0.184812	0.306419	0.397367	0.303617	0.45187	0.493307	0.505526	0.117296	0.560915	0.128056	0.753292	0.515287	0.219066	0.480999	0.0165164	3.05174e-05	1.35295e-15	0.108783	0.00368131	0.000177332	0.00579226	1.12237e-05	2.19893e-06	9.81865e-07	0.347476	6.38581e-08	0.318727
26	CR_03030C	RPL28	-0.328301	-0.284893	-0.0259507	0.0149616	-0.440488	-0.164863	0.288192	-0.247048	0.338213	-0.133201	0.0432396	-0.475831	0.0416012	-0.291412	-0.148657	0.200985	-0.129758	0.0614821	0.120711	0.898288	0.94957	0.00992775	0.391307	0.0957341	0.18024	0.0459485	0.492616	0.862735	0.00389916	0.84602	0.086794	0.45865	0.288987	0.545245
27	C5_03540C	RPS25B	0.0729653	-0.151416	0.319757	0.174502	-0.130225	-0.500189	0.58511	0.181302	0.453491	0.193842	0.0826123	0.375283	0.336237	0.341434	0.0439143	0.598272	-0.00414044	0.737365	0.442833	0.0638636	0.354672	0.49759	0.00280033	0.00029626	0.338949	0.00552413	0.287823	0.707861	0.0230773	0.051212	0.0394848	0.844912	0.000277487	1
28	C2_01020W	HGT6	-4.30087	-3.81795	-7.2182	-1.94836	-5.1024	-2.48483	-7.83682	-4.04631	-4.1414	-3.6716	-4.88083	-5.46938	-6.22902	-4.88991	-4.68416	-2.81706	-6.05557	1.32833e-104	8.99058e-82	4.35684e-276	3.61489e-22	5.88375e-145	2.52196e-35	0	2.48334e-92	2.07324e-96	3.31011e-76	1.27052e-133	5.89596e-161	1.33655e-216	7.25338e-135	3.46626e-123	2.00879e-45	5.714e-195
29	C1_12390C	RPL27A	0.149279	0.215274	-0.0791518	0.184274	0.231118	0.173565	0.795346	0.238073	0.557505	0.743743	0.209364	0.715973	0.195684	0.752547	0.206702	0.298402	0.232214	0.3648	0.182088	0.64196	0.251754	0.134657	0.285322	8.71543e-09	0.128616	6.91179e-05	1.19907e-07	0.195653	2.16823e-07	0.213488	6.22674e-08	0.204722	0.0498511	0.160693
30	C1_11060C	RPL2	-0.0617549	-0.151004	0.0767996	0.149398	-0.273856	-0.045471	0.611438	-0.0298022	0.438914	0.298753	0.0553465	0.416381	0.182027	0.0985982	0.0606198	0.163532	0.0711041	0.660456	0.230561	0.552358	0.224567	0.0166059	0.74261	9.76081e-09	0.856721	4.81869e-05	0.00819163	0.709981	0.000113918	0.12689	0.408273	0.668701	0.181835	0.630788
31	C1_03110W	RPL6	0.408174	-0.12471	0.149046	0.109257	0.0320977	0.275041	0.498674	0.249013	0.526885	0.356528	0.316145	0.512863	0.528731	0.195468	0.117035	0.518566	-0.00488433	0.00586655	0.479636	0.359162	0.527966	0.868385	0.0762779	0.000489677	0.113662	0.00020618	0.0167495	0.0405965	0.000296083	0.000254674	0.195674	0.507694	0.000367504	1
32	C4_01750C	FBA1	-1.26557	-0.769376	-1.18941	-0.494421	-1.24978	-0.556735	-1.31702	-1.42228	-0.998934	-0.733088	-1.29959	-1.04346	-1.33832	-1.42438	-1.59314	-1.16952	-1.57364	1.65247e-13	1.70242e-05	4.23736e-12	0.00707051	3.89897e-13	0.00222999	1.12308e-14	8.35455e-17	6.16734e-09	3.64161e-05	3.83203e-14	1.05488e-09	4.87786e-15	5.85539e-17	1.03623e-20	1.21732e-11	2.66649e-20
33	C7_02030W	HSP90	-0.0381418	0.0850197	-0.323292	-0.0147912	-0.0316169	-0.102351	0.264674	-0.0405735	0.0694944	0.0733716	0.0419608	1.34467	0.150552	-0.0557567	0.0332142	-0.183853	0.0921194	0.695837	0.334303	1.2615e-05	0.884086	0.735848	0.223528	0.000367667	0.678946	0.405231	0.392755	0.673892	9.01901e-82	0.0580082	0.496797	0.735531	0.0192085	0.310817
34	C2_04600C	RPL17B	0.447082	0.199133	-0.149841	0.14543	0.403941	0.371719	0.453797	0.244651	0.493868	0.710756	0.297955	0.396945	0.498121	0.401354	0.0257631	0.582973	0.144106	0.000335275	0.151157	0.277198	0.302186	0.0013175	0.00349514	0.000213714	0.0663831	4.78916e-05	4.41893e-09	0.0230914	0.00120018	5.45251e-05	0.00111581	0.88025	1.95229e-06	0.341769
35	C3_04670C	RPS15	0.245793	0.0794384	0.0783552	0.0390088	0.068276	0.0684662	0.664131	0.106514	0.581669	0.601533	0.178644	0.617487	0.250608	0.327209	0.283071	0.465371	0.222958	0.00573478	0.448278	0.429242	0.722471	0.503178	0.506637	1.06076e-15	0.281922	2.52998e-12	7.11331e-13	0.0557075	7.96496e-14	0.00464972	0.00012981	0.00166865	4.20422e-08	0.0171516
36	C2_03820C	RPS9B	0.213944	0.0252638	-0.253859	0.0634621	0.0525867	0.15069	0.520967	0.131222	0.547517	0.529082	0.348638	0.538164	0.411963	0.292032	0.185302	0.487283	0.177517	0.0364374	0.851527	0.0112553	0.593389	0.658209	0.160815	3.24962e-08	0.232557	5.52073e-09	2.91899e-08	0.000422674	9.1954e-09	1.95846e-05	0.00259171	0.085341	3.56274e-07	0.109247
37	C5_03070W	RPS5	0.307085	0.103139	-0.0919277	-0.00500281	0.412025	-0.0812405	0.538692	0.185207	0.493318	0.434461	0.245128	0.361027	0.537201	0.409558	-0.0126888	0.283162	0.168332	0.0276223	0.532818	0.556389	0.980105	0.00238254	0.616179	3.86432e-05	0.216363	0.000165727	0.00125948	0.0927133	0.00668393	5.0912e-05	0.0020076	0.947434	0.0454636	0.294149
38	C1_02460W	RPL10	0.342903	-0.0621091	0.108653	0.143387	0.216214	0.196237	0.675092	0.182589	0.589785	0.466385	0.413454	0.36979	0.37015	0.370776	0.189085	0.534369	0.0744081	0.0240588	0.748082	0.520496	0.398173	0.172972	0.229124	1.9578e-06	0.270793	3.4479e-05	0.00154487	0.00633067	0.0113637	0.0138765	0.0111692	0.260286	0.000266354	0.716514
39	CR_08150W	RPS20	0.0499146	0.00928467	0.233571	0.0116239	0.146619	0.230864	0.573638	0.0563967	0.587625	0.493596	-0.0492954	0.105018	0.254177	0.338564	-0.0376716	0.190252	0.230475	0.706756	0.950598	0.026612	0.936706	0.185225	0.0306822	4.61157e-09	0.667919	1.73625e-09	7.78267e-07	0.719726	0.341924	0.0153604	0.00075342	0.778313	0.0815704	0.0384824
40	C5_01580C	CEF3	0.0331995	0.185564	-0.647331	-0.122866	0.112943	-0.450249	0.267297	0.192969	0.331542	0.142045	0.000990061	0.158534	0.566826	0.127508	-0.120079	0.13015	0.124235	0.851823	0.176795	5.40235e-08	0.386794	0.421332	0.000243582	0.0323642	0.152025	0.00668648	0.29757	1	0.221349	2.40832e-06	0.327007	0.412039	0.362553	0.415128
41	C2_02970C	ALD5	0.153107	-0.101326	-0.189733	0.973405	-0.108866	-0.135787	0.449021	-0.280873	-0.0688669	-0.127659	-0.19503	-0.872809	0.730922	0.0619805	-0.348676	-0.0741268	-0.0486745	0.253772	0.491457	0.142693	2.5645e-17	0.432429	0.322767	0.000154149	0.0266036	0.631672	0.347078	0.144763	2.3503e-14	3.30057e-10	0.644239	0.00587157	0.63096	0.783796
42	C2_10620W	RPS4A	0.155363	-0.103502	0.091869	0.109998	-0.0280439	-0.0137318	0.647474	0.0597306	0.506015	0.426315	0.0967691	0.412675	0.155141	0.2709	0.0787282	0.424632	0.073151	0.0926756	0.303285	0.343165	0.257155	0.800545	0.907492	4.22065e-15	0.57625	1.11856e-09	5.26741e-07	0.341473	7.75699e-07	0.0928943	0.00158632	0.449756	5.72962e-07	0.508634
43	C7_00990W	RPP0	-0.313457	-0.0295917	-0.582228	-0.202385	-0.427533	-0.0942011	0.410883	-0.10992	0.423483	0.121603	0.411129	0.707817	0.567551	-0.276557	0.283877	0.402668	0.270006	0.162355	0.917846	0.00548503	0.39791	0.0480478	0.713902	0.0523425	0.681312	0.0436703	0.6308	0.0643459	0.000456836	0.00707106	0.198356	0.227608	0.0674234	0.272198
44	CR_04510W	HXK2	-2.05594	-1.17374	-1.20229	-0.503701	-1.4374	-1.10194	-2.32558	-1.66421	-1.91333	-1.12283	-1.72326	-1.47664	-2.53915	-2.80919	-2.11686	-2.01929	-1.83146	2.5404e-47	7.5511e-16	8.67826e-17	0.0009925	2.03187e-23	3.95764e-14	1.56877e-60	3.42552e-31	3.1341e-41	1.367e-14	1.99111e-33	5.80028e-25	5.14273e-72	8.67066e-88	5.60346e-50	1.3059e-45	1.99993e-37
45	C2_09430W	RPL3	-0.287158	-0.0392546	-0.785302	-0.450318	-0.362623	-0.293436	0.293641	-0.18873	0.31444	-0.0258105	0.0410308	0.00204306	0.385733	-0.383148	0.0600981	0.0857793	0.0016025	0.234329	0.895893	0.000307627	0.0503932	0.120311	0.227841	0.206326	0.467698	0.171668	0.94727	0.906398	1	0.0975361	0.0857744	0.840472	0.77636	1
46	C2_00680C	SOD5	-3.61937	-2.9281	-8.6836	-1.66193	-5.70246	-2.8434	-5.29788	-4.28975	-2.5506	-1.0274	-5.37583	-3.74266	-2.79113	-1.87673	-2.09807	-2.76379	-3.2361	1.19895e-133	4.9621e-88	0	6.20327e-29	0	3.98631e-83	6.87789e-281	7.96475e-187	1.75727e-67	1.44025e-11	1.62898e-284	5.15048e-142	4.70633e-80	7.97586e-37	2.91993e-45	2.03579e-78	2.79711e-106
47	C1_10870W	RPS17B	0.298871	0.353294	-0.125981	-0.00111972	0.418349	0.395178	0.558023	0.313738	0.611568	0.864064	0.27498	0.703373	0.358546	0.567372	0.327151	0.451783	0.389611	0.0179529	0.00534665	0.356974	0.995898	0.000650029	0.00139694	2.49587e-06	0.0132668	2.03897e-07	1.83306e-13	0.0336114	1.71077e-09	0.00382923	1.74693e-06	0.0113405	0.000216324	0.00225063
48	C3_00720W	PMA1	0.00874254	0.554113	-0.0321832	0.220934	0.0858383	0.63642	0.0458023	0.444436	0.74079	0.614303	0.24635	0.370129	0.591869	-0.0141018	0.0514156	0.482058	0.281789	0.982222	0.000561863	0.86906	0.204906	0.654272	4.89779e-05	0.814036	0.00616788	1.20468e-06	9.05561e-05	0.160943	0.0194986	0.000162072	0.940551	0.807046	0.00267939	0.116212
49	CM_00010W	RRNL	0.802238	0.328994	-0.0918294	-0.12883	-0.529553	-0.499778	0.298604	0.50327	-0.282828	-0.204664	-0.00517664	-0.239648	-0.520438	-0.148911	0.380909	0.245944	0.31054	0.0239483	0.419955	0.825986	0.769635	0.151759	0.186649	0.429418	0.184781	0.461839	0.624344	1	0.538687	0.160445	0.697876	0.342924	0.563656	0.472789
50	C1_14110C	RPL4B	-0.108121	0.0945793	-0.736563	-0.379956	-0.318026	-0.0876162	0.408739	-0.0560859	0.495596	-0.0495435	0.324711	0.168041	0.623879	-0.371337	0.131216	0.339883	0.135426	0.754285	0.784646	0.00507422	0.181137	0.266027	0.78913	0.132229	0.888829	0.0615446	0.901197	0.274885	0.571862	0.0196845	0.166563	0.694522	0.242292	0.707758
51	C6_02240C	RPL10A	-0.281255	0.235228	-0.385695	-0.134763	0.0328828	0.0322729	0.68337	-0.00322115	0.582972	0.619956	0.0904848	0.665469	0.112483	0.507359	0.346234	0.0790607	0.232472	0.0635959	0.140153	0.00853737	0.421289	0.863372	0.863992	9.04693e-07	1	3.04689e-05	1.26898e-05	0.626142	1.53754e-06	0.501147	0.000335961	0.0242277	0.672951	0.16016
52	C4_04530C	PHR1	-1.1758	-0.113313	-0.866161	-1.23668	-1.76791	-0.47762	-0.670156	-0.967553	-0.560964	-1.15521	-0.810917	0.0347404	-0.859896	-1.42721	-0.206059	-0.896152	-0.333318	8.18507e-17	0.535479	1.36164e-09	1.6793e-18	6.79639e-37	0.00147528	3.2087e-06	1.22202e-11	0.000105855	3.54048e-16	2.12735e-08	0.861646	1.92726e-09	2.07498e-24	0.222032	4.08812e-10	0.0401574
53	CR_07240C	CLG1	-0.971474	-0.717909	-0.739255	-0.773311	-1.00826	-1.11668	-0.746426	-0.631824	-0.512975	-0.512675	-0.995653	-1.25588	-0.65754	-0.748438	-0.489021	-0.467894	-0.466934	2.97173e-11	1.83433e-06	5.89581e-07	1.76736e-07	5.35297e-12	1.55577e-14	3.69825e-07	2.74605e-05	0.00058777	0.000749169	1.06611e-11	1.86872e-18	1.06411e-05	3.62882e-07	0.0018388	0.00241648	0.00335045
54	C3_05240C	RPL8B	0.364929	0.170927	-0.202791	-0.0491569	0.213168	0.117309	0.38882	0.169322	0.432474	0.712356	0.0860255	0.134934	0.275866	0.500983	0.144505	0.360498	0.18273	0.00711154	0.261649	0.1552	0.773405	0.134657	0.448452	0.00325255	0.257852	0.000922259	3.56076e-08	0.613653	0.349634	0.0470337	0.000117289	0.353633	0.00817043	0.242329
55	CR_04100C	RPL15A	-0.517642	-0.179468	-0.463047	-0.216513	-0.246703	-0.282856	0.366945	-0.289567	0.277218	0.188095	-0.106924	0.0141763	0.044488	-0.0789892	-0.0208861	-0.0549008	-0.0600253	2.83844e-09	0.0653183	1.18399e-07	0.0205497	0.00734393	0.00197101	2.97085e-05	0.00152958	0.00181266	0.0448246	0.304818	0.915174	0.686037	0.414894	0.867302	0.633455	0.614478
56	C6_03850C	IHD1	-6.52322	-4.53136	-8.63667	-3.6932	-7.91521	-2.62304	-7.7388	-5.01629	-3.26604	-2.54672	-6.30691	-5.59337	-4.45615	-4.63629	-2.85148	-4.23347	-2.73438	3.21057e-256	1.15406e-125	0	2.846e-87	0	3.85847e-44	1.30365e-298	7.75019e-152	1.06488e-62	1.68862e-41	4.06058e-225	4.46245e-155	2.08366e-124	9.72005e-135	2.36364e-51	5.90881e-112	5.57178e-47
57	C7_01790C	RPL5	0.413115	0.242721	-0.0847461	0.161945	0.268613	0.236154	0.718358	0.359525	0.790396	0.548345	0.276929	0.786007	0.505581	0.366227	0.144256	0.331872	0.236426	0.000128597	0.0360933	0.496472	0.172572	0.0162692	0.0387367	4.03322e-12	0.00106106	1.7479e-14	2.37407e-07	0.0144757	2.08102e-14	1.89893e-06	0.000615226	0.244718	0.00261934	0.0472051
58	C1_10100C	NTF2	-0.083893	-0.0483183	0.126574	-0.115169	0.0489629	0.2058	0.340232	-0.0416515	0.0250494	0.323157	0.0677282	0.112487	0.0441002	0.41094	-0.234899	0.0686659	-0.133234	0.592234	0.775071	0.375544	0.438855	0.756322	0.137134	0.00760963	0.81798	0.893675	0.0130286	0.689026	0.423081	0.782862	0.00106139	0.0936338	0.679131	0.396252
59	C4_03070W	PGA54	-0.767357	-0.0790821	-0.510206	-1.49641	-0.469047	-0.343938	-1.11183	-0.376081	0.477207	-0.567752	-0.662796	-0.81845	-1.27944	-1.48335	-0.744929	-0.973197	-0.926962	0.000295332	0.779641	0.0196417	1.87135e-13	0.0337568	0.136781	5.51374e-08	0.101368	0.0259957	0.00871582	0.00229731	7.3106e-05	3.99971e-10	2.5624e-13	0.000628928	3.1602e-06	1.45605e-05
60	C1_03090W	RPS1	0.0765549	0.00236399	-0.00905563	0.20266	0.125926	0.284843	0.629323	0.124656	0.45356	0.316413	0.160894	0.651228	0.331841	0.403267	0.0553956	0.302718	0.0856777	0.468872	0.987923	0.935156	0.0301541	0.196032	0.00171953	1.70479e-13	0.213181	1.49453e-07	0.00040729	0.0998231	1.74094e-14	0.000195854	3.73167e-06	0.624173	0.000796638	0.445282
61	C3_02110W	RPL12	0.0371183	0.0521892	0.33775	0.347635	0.2167	0.311948	1.03102	0.113676	0.634995	0.444438	0.334679	0.689247	0.293998	0.571761	0.27808	0.473552	0.172962	0.823035	0.736985	0.00478652	0.00381424	0.0828803	0.0105191	2.56467e-20	0.411617	2.17573e-08	0.00015638	0.00614737	9.74669e-10	0.0155539	5.9584e-07	0.0280111	5.37736e-05	0.209258
62	C6_02710C	SAP6	-11.1334	-0.792489	-9.18715	-11.8768	-9.17356	-3.06136	-9.47787	-5.02729	-3.41159	-5.20198	-8.33918	-0.594234	-8.83756	-7.32256	-1.71181	-9.17218	-4.77123	1.13071e-180	0.219448	7.16532e-95	2.39176e-204	3.12481e-97	3.83828e-11	4.83231e-85	1.52499e-34	6.83161e-13	1.04409e-33	7.11216e-85	0.35793	7.43448e-106	6.68294e-78	0.000549021	2.3394e-118	1.01088e-29
63	C4_07180W	UBI3	-0.15226	-0.024414	-0.0974405	-0.0419405	-0.168959	0.0363719	0.685358	0.0287901	0.621373	0.380541	0.139478	0.606311	0.0534406	0.296887	0.405804	0.325421	0.201108	0.114736	0.844285	0.331205	0.710663	0.0759362	0.747057	1.12327e-15	0.82308	4.10884e-13	1.92221e-05	0.164395	1.31048e-12	0.621081	0.000852399	6.76941e-06	0.00031112	0.0412866
64	C3_04830C	FAS2	-0.603033	0.168694	-0.140038	-0.114895	-0.267884	0.672491	-0.487755	0.58034	0.372089	-0.114154	-0.548747	-0.178628	-0.70304	-0.899343	-0.323124	-0.324182	-0.0737723	2.42242e-06	0.260384	0.336218	0.451244	0.0500561	1.23149e-07	0.000137716	6.62756e-06	0.00408719	0.44828	2.38593e-05	0.193098	2.76762e-08	5.25633e-13	0.0201526	0.016678	0.680947
65	C1_05720W	orf19.2478.1	0.233186	-0.0460081	0.000490031	-0.108541	0.118773	-0.0162051	0.517775	0.147232	0.42721	0.447982	0.0427612	0.390575	0.137087	0.278573	0.0556063	0.217517	0.0599871	0.0110148	0.691573	0.997647	0.280782	0.224696	0.8917	1.52195e-09	0.130416	7.20479e-07	2.97898e-07	0.722774	5.94713e-06	0.155395	0.00160225	0.621567	0.0191719	0.611642
66	C1_03030W	RPS16A	0.295316	0.0116391	0.0537051	0.129276	0.0209951	0.0749813	0.585307	0.200239	0.736631	0.531597	0.336104	0.596092	0.352827	0.244145	0.23454	0.450458	0.221881	0.0244985	0.950249	0.723509	0.375026	0.904499	0.623949	1.79109e-06	0.148717	1.17389e-09	2.14771e-05	0.010636	9.69873e-07	0.00618086	0.0570401	0.0922324	0.000382569	0.123365
67	C7_00710W	RPS28B	0.274608	-0.0402499	0.177206	0.092557	0.191416	0.0191679	0.733865	0.108762	0.657074	0.574567	0.272494	1.1147	0.230644	0.489145	0.0996908	0.582942	0.0650539	0.0186601	0.790259	0.142861	0.486679	0.112448	0.899495	1.03203e-11	0.411247	1.22393e-09	1.96485e-07	0.02153	8.20252e-26	0.0515725	8.87231e-06	0.464384	1.22827e-07	0.673996
68	C5_00190C	FAS1	-0.413994	0.370666	0.211736	0.102533	0.258179	0.226913	-0.429228	0.829131	0.656597	-0.0508252	-0.240229	-0.0782215	-0.606207	-0.577349	-0.33259	-0.107703	-0.0173628	0.00216861	0.0077782	0.138958	0.519017	0.0662898	0.116032	0.00115777	1.24149e-10	3.45122e-07	0.772794	0.099393	0.61409	3.67661e-06	9.13434e-06	0.0193595	0.508714	0.955911
69	C1_11040W	RPL29	0.190896	0.174929	0.134723	0.156247	0.225071	0.0667533	0.479185	0.251404	0.82242	0.73001	0.425071	0.544532	0.19864	0.548654	0.238343	0.513423	0.244826	0.108757	0.157812	0.272859	0.203303	0.0539604	0.619631	9.59009e-06	0.0316929	7.28356e-15	1.04527e-11	0.000140129	3.60274e-07	0.0939595	3.66573e-07	0.0483677	2.67198e-06	0.0448932
70	C1_01480C	RPS21	-0.0359977	-0.0438826	0.102373	0.284871	-0.25513	-0.0729775	0.531808	-0.0440081	0.629197	0.273346	-0.0578671	0.312819	0.121107	-0.0722321	0.0229585	0.208738	0.162859	0.842797	0.796517	0.480459	0.0312702	0.0548089	0.635017	1.63217e-05	0.805822	2.59367e-07	0.0378895	0.73732	0.0134792	0.401666	0.605142	0.893713	0.131055	0.281305
71	C4_00270W	ATP2	0.116162	-0.0517601	-0.471485	0.00666953	-0.112466	0.141184	0.593109	-0.0548535	-0.114705	-0.258988	0.522059	-0.0794136	0.904178	-0.0499432	0.365631	0.590941	0.208836	0.657507	0.85659	0.0275695	0.982135	0.654227	0.569498	0.00403652	0.859114	0.642391	0.255678	0.0156903	0.756263	8.72603e-06	0.833454	0.110337	0.00523303	0.416396
72	CR_01620C	MET6	-0.0194431	0.156426	0.306279	-0.234715	0.341056	0.243298	-0.158661	0.0334428	0.277945	0.227398	-0.0233873	-0.666524	-0.0250324	-0.166454	-0.436007	0.159084	-0.408315	0.92153	0.251773	0.0121426	0.0634109	0.00493904	0.0546187	0.21228	0.848869	0.0206047	0.0695555	0.900886	5.08353e-09	0.871832	0.179353	0.000346083	0.234039	0.000936867
73	C7_00960W	RPS18	0.111205	-0.0312408	-0.0562839	0.0858235	0.10683	0.119436	0.841559	0.167911	0.663819	0.360025	0.331712	1.11679	0.319182	0.595731	0.158841	0.579598	0.0656773	0.35713	0.82833	0.652566	0.490256	0.369864	0.319724	4.07179e-17	0.146377	4.43114e-11	0.000654353	0.00211385	1.63688e-29	0.00278037	4.55851e-09	0.181537	1.59969e-08	0.643512
74	C4_01270W	RPS6A	0.114441	0.533783	-0.724747	-0.118426	0.354639	0.239486	0.584167	0.284401	0.631895	0.907617	0.115864	0.457203	0.344092	0.740576	0.294237	0.134649	0.385845	0.699273	0.0282996	0.00163048	0.677734	0.150855	0.360893	0.0110942	0.272541	0.00547011	6.4569e-05	0.705602	0.0489481	0.165452	0.00104028	0.262441	0.647818	0.140738
75	CR_06760C	LSC2	-0.832339	0.326625	-0.469203	0.152768	-0.794753	0.257211	-0.186398	0.205586	-0.326804	-0.430939	0.12225	-0.352256	0.462111	-0.242054	0.0680938	-0.279727	0.0181389	2.90704e-09	0.034694	0.00125169	0.357882	1.72838e-08	0.0992451	0.228069	0.202681	0.0252323	0.00325444	0.491359	0.0151041	0.00153761	0.103146	0.716823	0.0705182	0.958
76	C1_10390C	RPL42	0.166101	0.689315	-0.648807	-0.00746974	0.35615	0.141722	0.675869	0.398132	0.754546	1.02763	0.0335038	0.672677	0.0610368	0.824166	0.369941	0.100026	0.522719	0.592174	0.00868988	0.0117948	0.983597	0.19282	0.643886	0.00737338	0.149012	0.00243485	3.80712e-05	0.941272	0.00717384	0.850641	0.000904269	0.19327	0.773957	0.0609155
77	C1_14130W	FTR1	-0.711479	-0.881574	-2.88262	-0.392322	-2.09963	-0.903021	-0.514271	-0.861377	-0.883711	-0.730934	-0.831632	-0.408871	-0.794413	-0.497204	-0.423674	-0.476256	-1.29745	1.35464e-14	7.01505e-22	4.19379e-223	4.35692e-05	3.1928e-120	8.18573e-23	3.319e-08	6.02414e-21	4.12673e-22	3.79092e-15	1.47661e-19	1.31188e-05	4.63992e-18	1.0512e-07	1.19912e-05	4.6439e-07	3.28703e-46
78	C2_06810C	RPL11	0.143889	0.035756	-0.105488	0.05201	-0.0998246	0.0961973	0.668224	0.159573	0.641817	0.525068	0.218143	0.416184	0.287807	0.448513	0.343358	0.452439	0.207083	0.191398	0.790685	0.348129	0.677784	0.380832	0.407476	3.27134e-12	0.147489	2.25057e-11	8.86071e-08	0.0413162	1.91179e-05	0.00488473	4.55942e-06	0.000892683	4.81681e-06	0.0634382
79	C1_04300C	SSA2	0.547131	0.301139	0.213727	0.520387	0.460714	0.501555	0.521955	0.415231	1.18532	0.422139	0.660742	0.966843	1.23873	0.426592	0.353691	0.531835	0.38131	2.86798e-05	0.0329577	0.130483	7.46804e-05	0.000512043	0.000144168	5.45184e-05	0.00204178	2.28137e-21	0.00151182	3.68201e-07	1.24355e-14	3.80493e-23	0.00108711	0.0114697	5.13523e-05	0.00635726
80	C7_02380C	CYP1	-0.268075	-0.506236	0.206717	0.151281	-0.419938	-0.100135	-0.0334979	-0.405942	-0.281689	-0.0808123	-0.300045	0.217032	-0.416208	-0.358281	-0.547706	0.0106337	-0.493337	0.106869	0.00149513	0.223931	0.40163	0.0082887	0.594391	0.861421	0.0116778	0.0780192	0.67924	0.0743019	0.183263	0.00883875	0.0216921	0.000589689	0.979086	0.00238218
81	CR_06340C	PGI1	-1.69994	-1.14178	-1.55883	-0.851796	-1.52343	-1.28996	-1.98439	-1.8487	-1.82477	-0.955497	-1.68485	-2.46138	-1.91549	-1.97252	-1.88109	-1.78515	-1.64505	1.05461e-54	5.35441e-25	3.11981e-46	2.36576e-14	6.54008e-44	8.92459e-32	2.67411e-74	1.93633e-64	3.30934e-63	9.73768e-18	8.26352e-54	5.61055e-114	1.32256e-69	1.68507e-73	1.51914e-66	3.46611e-60	5.52725e-51
82	CM_00360W	RRNS	0.659305	0.419966	0.356764	0.409827	-0.0572251	-0.181711	0.568598	0.424285	0.149707	0.294872	-0.0622342	0.0579981	-0.187646	0.0309422	0.12017	0.463586	0.372905	0.037629	0.222093	0.288604	0.223424	0.890509	0.619995	0.06924	0.210196	0.684779	0.392755	0.894595	0.891379	0.604778	0.931131	0.76334	0.165031	0.306575
83	C1_06890C	orf19.6220.4	0.365921	0.020541	0.239035	0.288117	0.095453	0.199639	0.706094	0.262384	0.86803	0.690291	0.505276	0.588182	0.425677	0.424579	0.178457	0.721013	0.157503	0.0239329	0.92443	0.154386	0.0834806	0.611729	0.254206	3.14136e-06	0.12203	6.77628e-09	7.25947e-06	0.00150826	0.000107219	0.00754907	0.00625243	0.32817	2.60851e-06	0.416696
84	C3_05370C	YST1	-0.32502	-0.0978431	-0.415265	-0.201429	-0.108345	0.0447201	0.365006	-0.137643	0.444755	0.237717	-0.00910453	0.284746	0.188686	-0.161071	-0.164631	-0.0826927	-0.00676995	0.000461874	0.369395	4.67882e-06	0.0379881	0.291652	0.69793	5.6437e-05	0.1798	6.61818e-07	0.012129	0.962259	0.00182629	0.0523	0.0888427	0.108112	0.45597	0.987101
85	C5_01540W	orf19.4149.1	0.225134	0.0493086	-0.0755197	0.034077	0.0451265	-0.435595	0.593161	0.218267	0.689263	0.437841	0.517659	0.62346	0.454398	0.156999	0.10363	0.514878	0.133952	0.208789	0.824967	0.696471	0.87614	0.8297	0.00950703	0.000209998	0.232685	1.31127e-05	0.00835912	0.00185846	8.15336e-05	0.00618431	0.36605	0.612415	0.00181036	0.521028
86	C6_00650C	RPS13	0.391143	-0.0222493	0.131679	0.115313	0.259052	0.266019	0.633841	0.200782	0.537512	0.47058	0.321878	0.523962	0.384842	0.400744	0.0231097	0.477403	0.0674303	0.00691172	0.909003	0.411881	0.490256	0.0841293	0.0792459	4.06006e-06	0.203088	0.000100838	0.000933656	0.0316931	0.000146762	0.00778281	0.00436661	0.9054	0.000825306	0.737879
87	C1_13480W	HSP70	-0.755679	-0.676906	-0.0449541	-1.75928	-0.175685	-0.958904	-0.974393	-1.03221	-1.99988	-2.00981	-1.16615	-2.28906	-2.0449	-2.08596	-1.51136	-1.6753	-1.58573	7.07164e-08	2.13744e-06	0.7973	1.4453e-38	0.269427	4.59549e-12	1.44523e-12	7.49997e-14	5.01793e-50	3.06629e-50	2.04674e-17	3.242e-65	4.67128e-52	4.79156e-54	1.48942e-28	4.32596e-35	2.14186e-31
88	C3_04500C	RPL19A	-0.236237	0.0226486	-0.376627	0.145246	-0.208154	0.0806956	0.710347	-0.094065	0.455251	0.476211	0.108888	0.676976	0.228665	0.364934	0.386098	0.156035	0.200068	0.0420303	0.882272	0.000695849	0.240404	0.0759294	0.543354	2.14685e-11	0.477196	2.44448e-05	1.40422e-05	0.41099	1.56371e-10	0.0492664	0.00086271	0.000699629	0.206106	0.1116
89	C3_04680W	RPP2B	0.127256	0.0883278	0.306839	0.291741	0.0735112	0.281328	0.890593	0.186407	0.961515	0.775865	0.228601	0.8926	0.354341	0.619455	0.350983	0.58806	0.250078	0.537634	0.691049	0.0903309	0.112829	0.729715	0.130357	6.65576e-08	0.345891	4.65494e-09	4.10314e-06	0.24148	5.40357e-08	0.0482143	0.000230194	0.0600288	0.000635868	0.210588
90	CR_10340W	PTP3	-2.49398	-2.54394	-2.29463	-1.75236	-1.86092	-1.69478	-2.73853	-2.37909	-1.96075	-1.53587	-1.86271	-2.3477	-2.46835	-1.85317	-0.988318	-1.20913	-0.893978	0	0	8.21157e-272	2.33778e-158	4.70773e-177	9.21944e-149	0	2.73778e-290	2.07005e-201	6.22947e-123	1.04355e-179	1.44728e-285	0	3.04559e-177	1.25252e-50	4.15867e-76	1.54835e-41
91	C3_07440W	TPI1	-1.44871	-1.21533	-1.70339	-0.664056	-1.99017	-1.07241	-1.91042	-1.82286	-1.66518	-0.895015	-1.53714	-1.30667	-1.68963	-1.90973	-1.67933	-1.41215	-1.65492	2.01381e-20	1.66222e-14	5.70132e-28	4.88161e-05	1.21343e-37	1.45429e-11	5.07547e-35	8.46124e-32	8.55821e-27	2.84659e-08	7.7763e-23	5.69989e-17	1.46789e-27	5.73156e-35	5.77129e-27	2.01042e-19	3.069e-26
92	C6_00820W	SUN41	-1.04948	-0.195287	0.494272	-0.514961	-1.49552	-0.163838	-0.342977	-0.366897	0.553048	-0.462542	-0.288568	0.629781	-0.503576	-0.761608	-0.141454	-0.45088	-0.169735	2.21867e-22	0.120277	9.6301e-06	4.21279e-06	2.25708e-44	0.194717	0.00245543	0.00154163	5.39188e-07	4.34853e-05	0.015581	8.59057e-09	7.05852e-06	3.04067e-12	0.282026	6.7829e-05	0.204146
93	C3_05100C	RPL18	0.061042	0.0546496	-0.338699	-0.273546	-0.123867	0.240443	0.65857	0.0812667	0.666183	0.383808	0.459068	0.541607	0.766764	0.108287	0.232636	0.614018	0.121588	0.875121	0.878649	0.23244	0.35781	0.697054	0.424193	0.0114514	0.826971	0.0100584	0.169532	0.10529	0.0386671	0.00348886	0.709099	0.455097	0.0231018	0.742576
94	C4_04150C	PDB1	-0.256461	0.0358523	-0.033527	0.217516	-0.288575	0.137934	0.63859	-0.13201	-0.146011	0.0947761	0.0558581	0.0876453	0.0384546	0.12533	0.119705	-0.119629	0.0844133	0.00548305	0.765133	0.759221	0.0207242	0.00162296	0.165467	1.31568e-13	0.188687	0.120684	0.351819	0.635273	0.376176	0.731378	0.182767	0.247344	0.238181	0.458107
95	C4_04480C	EFB1	0.0635875	-0.201573	-0.330593	-0.0736612	-0.366552	0.0696773	0.553608	-0.0903179	0.310166	0.0141688	0.310864	0.157327	0.469662	-0.254409	0.232923	0.394314	-0.00238064	0.880637	0.561127	0.285365	0.842643	0.231651	0.847705	0.0535949	0.820573	0.304313	0.986289	0.343243	0.629282	0.117199	0.396757	0.492379	0.20478	1
96	C4_04890C	RPL24A	-0.236703	0.0694463	-0.479019	-0.0834165	-0.360378	-0.0798332	0.567129	-0.144675	0.480143	0.54722	-0.0390424	0.555941	0.0374142	0.210243	0.378013	0.14053	0.253181	0.0440653	0.623476	1.39752e-05	0.533711	0.00148342	0.552954	1.63678e-07	0.25343	1.03716e-05	6.70347e-07	0.806497	2.44595e-07	0.791294	0.065626	0.00107424	0.267139	0.0391369
97	C2_01120W	KAR2	0.113772	0.115568	0.455561	-0.207043	0.0486152	0.426014	0.150882	0.162336	0.131561	-0.252831	0.283067	0.358947	0.310319	-0.125988	0.0248395	-0.0344795	-0.059675	0.138716	0.143736	2.63629e-11	0.00439423	0.566464	6.79208e-10	0.0377794	0.0305975	0.0716013	0.000376014	6.97089e-05	1.7233e-07	9.48352e-06	0.0830089	0.792363	0.716804	0.51325
98	C1_03020C	RPL13	0.357288	0.170819	0.0439521	0.261816	0.152572	0.453753	0.715094	0.288294	0.845651	0.623511	0.619332	0.70102	0.636527	0.245368	0.206606	0.54234	0.23428	0.0583379	0.424553	0.84106	0.183404	0.461613	0.0147218	4.46379e-05	0.141816	1.0513e-06	0.000506188	0.000652918	5.65359e-05	0.000374023	0.188168	0.323853	0.00294587	0.272343
99	C3_06180C	TSA1	-1.21053	-0.81932	-0.793268	-0.631399	-0.895147	-0.804299	-1.01323	-1.0468	-0.864126	-0.713037	-0.63041	-0.941563	-0.478825	-0.955036	-0.398683	-0.597492	-0.688021	7.91862e-17	4.2952e-08	8.38702e-08	2.85916e-05	1.38723e-09	6.20771e-08	3.44286e-12	8.86194e-13	3.41412e-09	1.97378e-06	3.3528e-05	9.29247e-11	0.0018465	6.54009e-11	0.0137049	8.23783e-05	6.80491e-06
100	C3_06330W	TSA1B	-1.23442	-0.820297	-0.806739	-0.641198	-0.875759	-0.807348	-1.01376	-1.03827	-0.86291	-0.709855	-0.621215	-0.956625	-0.492469	-0.962002	-0.408855	-0.582833	-0.712255	4.38108e-17	6.04241e-08	7.07683e-08	2.65382e-05	5.01705e-09	7.90689e-08	6.00524e-12	2.5505e-12	5.48445e-09	2.92303e-06	5.47602e-05	7.62894e-11	0.00152213	7.89442e-11	0.0123122	0.00015245	3.88193e-06
101	C4_01530C	ERG251	-2.43725	-2.57357	-0.806665	-1.99787	-3.66586	-3.23042	-3.41448	-3.03891	-2.33489	-2.86583	-3.84599	-2.55899	-3.91197	-3.55273	-3.20906	-3.68235	-2.99884	7.39171e-52	3.08662e-57	1.51174e-06	5.85056e-35	1.87156e-114	1.27232e-88	7.08943e-101	1.26714e-79	2.33086e-47	4.85366e-70	7.4744e-127	9.23106e-57	5.14313e-132	1.22528e-108	3.54129e-88	2.37706e-116	3.10306e-77
102	CR_08360C	RPP2A	0.292252	-0.0228138	0.036501	0.208606	-0.0110311	0.0315578	0.628863	0.241419	0.828258	0.613335	0.259769	-0.144209	0.330346	0.268292	0.0588153	0.650004	0.0694461	0.0205588	0.891688	0.805772	0.111134	0.950968	0.842531	8.56416e-08	0.0634752	9.50242e-13	2.67384e-07	0.0453595	0.267176	0.00790443	0.0284779	0.708735	4.27528e-08	0.677276
103	C1_13860C	GND1	-0.693893	-0.397113	-0.390738	0.0657904	-0.404644	-0.101671	-0.513628	-0.495227	-0.92273	-0.330185	-0.549936	-0.900631	-0.420568	-0.677585	-0.474618	-0.579036	-0.472249	5.4537e-15	1.86309e-05	1.89804e-05	0.554519	1.03536e-05	0.337246	9.1236e-09	4.56262e-08	4.10811e-26	0.000365247	1.03598e-09	6.37313e-25	3.76245e-06	1.93686e-14	2.40209e-07	1.04909e-10	2.80511e-07
104	C4_04900W	RPL30	0.250948	-0.288015	0.440111	0.142072	-0.132654	0.149583	0.520579	0.0136012	0.743452	0.241706	0.336106	0.451555	0.342246	0.140085	-0.00972483	0.51422	-0.0772105	0.254713	0.19718	0.0324012	0.549361	0.574233	0.525887	0.00895094	0.981113	0.000123754	0.270229	0.123616	0.0235443	0.106268	0.516845	0.975061	0.01213	0.792672
105	CR_03720W	TAL1	-0.552286	-0.59052	-0.144923	-0.199751	-0.579323	-0.190503	-0.524331	-0.542057	-0.785552	-0.518258	-0.214767	-1.27799	-0.155488	-1.01389	-0.290133	-0.449435	-0.571697	0.00159377	0.000851591	0.464244	0.308905	0.000894496	0.335533	0.00235068	0.00214724	2.82553e-06	0.00310449	0.281468	7.1168e-15	0.434237	1.19225e-09	0.133193	0.0121581	0.00152006
106	C1_03190C	ECM33	-0.343657	0.439814	-0.0920336	-0.505405	-0.459574	0.19999	-0.353146	0.218093	0.147785	-0.13475	0.135245	0.115691	-0.000421304	-0.452454	-0.264856	-0.231526	0.1325	0.00387857	0.000203852	0.494014	1.18744e-05	7.72925e-05	0.114664	0.00243047	0.0832533	0.237681	0.302035	0.322018	0.367299	1	8.27945e-05	0.0359375	0.0632919	0.355436
107	C1_03220C	BMH1	0.11544	-0.136324	0.0902001	-0.222693	-0.339613	0.346251	-0.115787	0.0673274	0.159484	-0.20524	0.312855	0.205859	0.294799	-0.469905	-0.0805788	0.203219	-0.128643	0.746389	0.696312	0.781372	0.48095	0.25046	0.249621	0.716354	0.868749	0.615472	0.514978	0.316461	0.495526	0.327605	0.0866387	0.823912	0.539597	0.735718
108	C1_06450C	RPS14B	0.421824	-0.00633782	0.280926	0.375355	0.0596558	0.317283	0.834107	0.309337	0.945129	0.475839	0.440212	0.716637	0.38066	0.402186	0.302867	0.571096	0.234424	0.00717173	0.978179	0.0830732	0.0182608	0.75484	0.0510563	1.58524e-08	0.058463	1.15568e-10	0.00209634	0.00548221	1.22264e-06	0.0159595	0.00849994	0.0714302	0.000194787	0.186889
109	C5_02000C	ACH1	-0.294124	0.210618	0.129686	0.520663	-0.235794	0.112196	-0.604599	0.226151	-0.372267	-0.0287868	-0.0254865	-0.216398	-0.256473	-0.387821	-0.146297	0.0148235	0.41853	0.00488143	0.0567319	0.250177	1.92487e-07	0.0266538	0.337004	8.44477e-10	0.0364916	0.000204512	0.843944	0.870109	0.0366358	0.0150176	0.0001166	0.208828	0.933474	5.57939e-05
110	C6_03030W	SAP5	-9.90456	-2.70918	-8.46952	-6.36962	-7.49905	-3.32449	-7.8817	-5.45981	-1.41508	-5.5095	-7.23261	-2.18882	-4.85405	-6.37692	-2.7772	-5.53462	-4.43246	1.26342e-268	3.34584e-22	4.07547e-176	2.2925e-193	4.20465e-158	2.23194e-40	4.40887e-187	2.63852e-59	3.04363e-06	1.03655e-105	1.62697e-156	3.58433e-10	2.64399e-108	7.36817e-177	4.63357e-29	1.22599e-140	2.29713e-64
111	CR_00910W	orf19.3264.1	-0.466376	-0.110266	0.277868	-0.970881	-0.944684	0.133548	-0.705185	-0.16906	0.749549	-0.110948	-0.127156	-0.539814	-0.40018	-0.65059	-0.294017	-0.0847504	-0.435141	0.0385297	0.69392	0.239657	4.64992e-06	9.15688e-06	0.609373	0.000936011	0.516061	0.000392404	0.682374	0.653374	0.0122	0.0803478	0.00229948	0.232185	0.77636	0.0699707
112	C2_03960W	RPL39	0.231749	0.0708939	0.0392493	0.181419	0.132746	0.14732	0.867454	0.153336	0.745239	0.532397	0.275447	0.478932	0.355129	0.536209	0.336132	0.486517	0.208493	0.0631762	0.635285	0.784124	0.159723	0.314225	0.268265	1.24784e-14	0.250201	4.10059e-11	4.87836e-06	0.0271137	2.89925e-05	0.00303251	3.10208e-06	0.00670884	3.26005e-05	0.12118
113	CR_04810W	RPS3	0.164401	0.0397308	-0.25834	0.0670332	-0.00517686	0.142395	0.646217	0.139063	0.486349	0.572977	-0.0103638	0.407657	0.163089	0.513687	0.179992	0.166572	0.181692	0.223075	0.811334	0.0423652	0.656924	0.979315	0.304054	3.96247e-08	0.322513	4.32838e-05	1.82002e-06	0.968495	0.00065838	0.223391	1.65584e-05	0.192143	0.222362	0.20135
114	C1_13700W	ACT1	-0.487055	-0.27995	-0.290173	-0.627122	-0.690192	-0.121467	-0.456502	-0.280801	-0.499449	-0.634503	-0.280715	-0.340754	-0.17917	-0.505984	-0.336762	-0.349668	-0.362846	2.60525e-06	0.0114292	0.00686576	7.77606e-10	1.14791e-11	0.310853	8.90584e-06	0.0100952	9.70149e-07	5.305e-10	0.010636	0.001024	0.112647	7.92683e-07	0.00206378	0.00102876	0.000892655
115	C3_02470C	RPL9B	0.277064	-0.0792473	-0.13529	-0.175517	0.228407	0.117696	0.799435	0.134679	0.320281	0.516866	0.0473925	0.47689	0.241348	0.644455	0.157615	0.244861	0.0261577	0.075553	0.676457	0.418271	0.291036	0.150514	0.498319	1.65583e-08	0.438839	0.0315856	0.000447343	0.823904	0.000967955	0.127261	7.02079e-06	0.362896	0.127221	0.924212
116	C1_04260W	HHT21	1.02324	0.776445	1.28608	1.03434	-0.174536	1.05129	1.0376	0.941863	2.39651	1.26017	0.999315	1.4756	1.00783	0.895782	0.638559	1.04382	0.478266	1.66738e-19	1.6544e-11	1.85263e-30	6.66401e-20	0.177935	1.68909e-20	3.65922e-20	1.18967e-16	3.24878e-103	5.24769e-29	1.36659e-18	6.99959e-40	5.22946e-19	3.30015e-15	5.48962e-08	2.93014e-20	7.78527e-05
117	C1_01350C	TIF	-0.0369133	0.105697	-0.455144	-0.157435	-0.156011	0.155002	0.404643	0.0440555	0.168252	0.100318	0.0312881	0.224388	0.325899	0.0546661	-0.0713949	0.00760278	0.0609465	0.844279	0.510822	0.00051062	0.287334	0.282351	0.296698	0.00187952	0.813432	0.228511	0.514645	0.876733	0.0965677	0.0157252	0.709625	0.670011	0.981945	0.744888
118	CR_07400C	LPD1	-0.404543	-0.20921	-0.0766599	0.0577364	-0.159368	-0.177973	-0.0208712	-0.269501	-0.288981	-0.288019	0.0139229	-1.03764	-0.00923236	-0.36886	-0.309799	-0.177261	-0.242683	1.5526e-05	0.0391424	0.480166	0.618349	0.115687	0.0793852	0.859026	0.00568126	0.00203907	0.00262894	0.934457	1.69848e-31	0.945048	7.22237e-05	0.00157673	0.0812118	0.0173192
119	C2_05610C	RPS8A	-0.0201528	-0.0627638	-0.131595	0.0685748	-0.236047	0.10843	0.349075	0.141187	0.432817	0.193557	0.0845364	0.256662	0.489485	-0.0435733	0.191065	0.379981	0.0607227	0.939463	0.751872	0.442242	0.717126	0.145497	0.547571	0.0220602	0.426074	0.00372954	0.24237	0.670113	0.0977714	0.00120781	0.800457	0.270128	0.0148148	0.783674
120	C6_00790C	CTR1	-2.46304	-1.49087	-3.1338	-1.50427	-1.63548	-1.50223	-1.9061	-2.17071	-2.26447	-1.8273	-1.80931	-1.8329	-1.00595	-1.33149	-0.719524	-0.916512	-1.16254	8.65744e-75	6.94364e-28	2.3458e-120	1.78986e-28	2.40611e-33	2.89538e-28	2.32152e-45	3.9435e-58	4.89795e-63	4.62366e-41	1.18431e-40	1.75411e-41	2.86912e-13	1.64861e-22	4.9944e-07	4.35384e-11	4.62691e-17
121	C2_06730W	LSP1	-1.28989	-0.189484	-0.687251	-0.934227	-1.12843	-0.0747111	-0.801982	-0.34252	-0.444641	-0.267463	-0.0824993	-0.127139	-0.173231	-0.603698	-0.325896	-0.15442	0.0540567	5.61505e-32	0.142272	9.09906e-10	3.15862e-17	1.31452e-24	0.596035	5.58545e-13	0.00407462	8.9117e-05	0.0256297	0.573605	0.311105	0.168614	7.75238e-08	0.00765859	0.235382	0.744984
122	C2_07380W	SSC1	-0.228853	0.336531	-0.250983	0.424824	0.278483	0.186194	0.524093	-0.17235	0.309766	-0.0459488	0.368879	0.58781	0.357895	0.326407	0.32148	0.188294	0.279613	0.00257627	6.081e-06	0.000803592	4.21918e-09	0.000183089	0.0166405	2.07036e-13	0.0286951	2.03304e-05	0.611976	5.04988e-07	9.89933e-17	9.89908e-07	7.44528e-06	1.92096e-05	0.0151012	0.000259541
123	C5_00590W	PET9	-0.0663888	-0.0102626	-0.383182	0.324849	-0.285727	-0.43099	0.6517	0.194217	0.292836	0.173506	0.306947	0.355939	1.07601	0.273948	0.548071	0.452147	0.511593	0.651715	0.95261	0.00101065	0.00635138	0.0171605	0.000205337	5.49146e-09	0.1248	0.0118936	0.166043	0.0111808	0.00184428	1.21693e-22	0.0188579	2.25613e-06	9.38965e-05	1.14659e-05
124	C3_07950C	SRB1	-0.904097	-0.155855	-0.0919117	-0.644235	-1.17369	-0.324916	-0.651736	-0.496049	-0.112226	-0.502457	-0.149291	0.148566	-0.523345	-1.23458	-0.379906	-0.436748	-0.362655	4.32104e-07	0.484678	0.672666	0.000444507	3.06101e-11	0.0997329	0.000298039	0.00868601	0.603001	0.00717531	0.507633	0.466887	0.00495318	1.79777e-12	0.0569486	0.0222174	0.0758677
125	C7_01250W	ASC1	-0.306084	0.0441564	-0.474047	-0.236289	-0.388975	-0.0853267	0.501571	-0.174042	0.442489	0.0288074	0.0761733	0.113588	0.474749	-0.29727	0.0805822	0.263966	0.0490216	0.180847	0.878649	0.0285901	0.319338	0.07861	0.743942	0.0176894	0.486669	0.0370044	0.934191	0.797231	0.642125	0.0288657	0.170662	0.769428	0.263373	0.889457
126	C1_07030C	RBT4	-9.82292	-5.67489	-8.92633	-4.36909	-10.2332	-5.43905	-9.57792	-7.58244	-2.77469	-3.87764	-6.56634	-1.95161	-5.14804	-6.48485	-3.63049	-4.79024	-4.01235	4.57881e-239	2.39716e-104	4.91934e-211	4.88916e-89	1.8373e-237	1.85148e-119	1.5703e-226	5.52149e-178	6.55874e-28	5.11729e-67	1.38823e-171	1.72251e-16	1.12807e-118	3.03527e-178	9.54361e-59	1.98456e-103	6.61281e-70
127	C3_07150C	RPS12	0.195646	-0.137508	0.484575	0.294568	-0.11317	0.406044	0.749452	0.127087	0.796332	0.331465	0.233152	0.606372	0.223349	0.407749	0.0156666	0.835177	0.066184	0.182048	0.385536	0.00028313	0.0358437	0.465808	0.00295444	5.89343e-09	0.420343	5.47829e-10	0.016202	0.112928	2.69915e-06	0.12044	0.00210701	0.932766	1.07661e-10	0.725241
128	C1_04610W	ATP1	0.316515	0.0503657	-0.333788	-0.0223605	0.0985752	0.247566	0.646918	0.188916	-0.24252	-0.149687	0.521556	-0.303459	0.975171	0.141243	0.370826	0.599896	0.264656	0.115879	0.846096	0.0934047	0.933503	0.665276	0.238084	0.00047144	0.387934	0.224984	0.493966	0.00733711	0.118282	9.16721e-08	0.488961	0.0713277	0.0015932	0.229812
129	CR_00860C	TMA19	-0.469811	-0.437915	-0.302694	-0.103532	-0.446061	-0.202727	0.415476	-0.30696	0.245252	0.221889	0.0373935	-0.170515	0.0648799	-0.0407292	0.00313732	0.00272136	-0.0835487	0.000331487	0.00107104	0.0252547	0.504425	0.000695477	0.158247	0.00135714	0.0253701	0.0677636	0.110634	0.848695	0.21717	0.684811	0.785633	0.989417	1	0.632553
130	C5_03900W	PGA56	-1.28803	-0.193422	-0.111225	-0.4708	-1.43784	-0.638125	-0.648024	-0.34401	0.744546	-0.358016	-0.30217	0.0485881	-0.685635	-0.831837	-0.187068	-0.178884	-0.393679	4.94684e-14	0.355317	0.594336	0.0103508	3.3424e-17	0.000366791	0.000224151	0.0721294	1.79902e-05	0.054816	0.124165	0.834997	0.000108455	1.62224e-06	0.374929	0.393965	0.0443585
131	C1_04290C	ACS2	0.0702081	0.414096	0.658663	0.122612	0.425093	0.751375	0.287303	0.845103	0.695591	0.0969953	0.289636	-0.0764738	-0.176744	-0.330876	-0.312911	0.026636	-0.0102265	0.600147	0.00014863	2.56476e-10	0.318497	7.64603e-05	4.32798e-13	0.00818384	2.75578e-16	1.57595e-11	0.434828	0.0101406	0.535144	0.129251	0.00201862	0.00584108	0.872534	0.977326
132	C4_02390W	PGA62	-0.400739	0.30147	-0.297544	-1.40406	-0.131563	-0.0141613	0.265982	-0.395247	-0.384438	-0.378247	-0.347524	-0.824216	-0.444041	-1.1223	-0.647093	-0.406167	-0.379302	0.317046	0.484381	0.462351	6.5551e-05	0.766124	0.976002	0.502765	0.332747	0.315911	0.341455	0.411108	0.02039	0.256018	0.00133515	0.0978875	0.318089	0.384728
133	C1_04180W	orf19.1052	1.17287	0.890214	1.15916	1.10747	0.287291	1.32775	1.08366	1.06549	2.28023	1.58953	1.0963	1.4749	0.87387	1.18118	0.69792	1.15005	0.544602	2.93008e-27	5.31584e-16	8.49255e-27	2.02156e-24	0.0152492	1.03103e-34	1.43513e-23	1.20433e-22	1.08497e-100	3.35919e-49	6.25506e-24	6.30806e-43	1.42414e-15	9.42648e-28	4.46946e-10	2.66197e-26	1.94195e-06
134	C7_03920C	RPP1B	-0.238912	-0.206426	-0.478295	-0.316078	-0.474999	-0.152427	0.363125	-0.169936	0.428118	0.0774588	0.209453	0.681292	0.462553	-0.160207	0.277968	0.568641	0.116208	0.231792	0.325755	0.00948732	0.102381	0.0103634	0.471498	0.0497219	0.42497	0.0185997	0.740407	0.319151	0.000105622	0.0126379	0.409645	0.171294	0.00190503	0.629675
135	C2_10030C	MP65	-0.52408	0.925042	0.62893	-0.178712	-0.294244	0.740073	0.13737	0.670028	1.12173	0.239788	0.846185	0.960832	0.577745	-0.47125	0.217259	0.259009	0.485889	0.000750355	8.91497e-10	3.88195e-05	0.30813	0.0716199	1.15708e-06	0.421477	1.2761e-05	2.81184e-14	0.149244	2.31708e-08	8.42652e-11	0.000180226	0.0021653	0.219203	0.125576	0.00271328
136	C3_07270C	UBI4	-0.848717	-0.25101	-0.492289	-0.294468	-0.660987	-0.293273	-0.590125	-0.644903	-0.730109	-0.233836	-0.474871	-0.67052	-0.494752	-0.259573	-0.0299876	-0.566881	-0.326342	2.88565e-09	0.123191	0.000865334	0.0594172	5.60747e-06	0.0621573	4.35168e-05	1.0042e-05	2.94742e-07	0.14068	0.00161636	2.48114e-06	0.000849505	0.0863807	0.882955	0.000119357	0.0441205
137	C2_05410W	orf19.3572.3	0.0544978	0.353888	-0.177896	0.152001	0.34046	0.22875	0.783071	0.197898	0.616482	0.695163	0.240312	0.638456	0.355217	0.739606	0.106447	0.249574	0.299035	0.798741	0.0319189	0.299573	0.396851	0.0345882	0.180238	1.54316e-07	0.256929	4.23286e-05	5.06141e-06	0.162847	2.03112e-05	0.026806	8.35269e-07	0.578727	0.140275	0.0843037
138	C7_03250C	PDI1	0.214626	-0.0495747	0.258536	-0.413906	0.139006	0.510167	-0.258901	0.178429	-0.248761	-0.204406	0.0699597	0.457998	0.388536	-0.175253	-0.174339	-0.209146	-0.366281	0.0300674	0.687141	0.00737238	9.42099e-06	0.176827	3.50899e-08	0.00649173	0.0805253	0.00869383	0.0383972	0.556157	5.51189e-07	3.44761e-05	0.0699919	0.0963789	0.0364393	0.000158345
139	CR_04090C	ADE17	0.14233	0.0718221	-0.560831	-0.277571	0.0277977	-0.209264	0.181019	-0.0985788	0.285127	0.422721	0.146587	-0.15744	0.516201	-0.0559105	0.0579717	0.292077	0.130591	0.3735	0.691232	4.54312e-05	0.059825	0.882477	0.172198	0.223487	0.564557	0.04401	0.00266024	0.373861	0.292365	0.000194452	0.721117	0.749815	0.0472704	0.455186
140	C3_02280C	GFA1	-1.26921	0.124242	-0.613975	-1.48719	-0.859302	-0.266444	-0.999321	-0.575899	-0.295039	-0.724995	-0.601141	0.147899	-0.838698	-0.993027	-0.362442	-0.81701	-0.26441	1.33383e-54	0.210953	1.94981e-13	1.61173e-74	2.71293e-25	0.002898	2.58411e-34	9.1606e-12	0.000565042	2.87943e-18	7.75255e-13	0.103191	7.06518e-24	1.04092e-33	4.45914e-05	5.79493e-23	0.00446674
141	C3_07410C	KRS1	-0.135898	0.0408989	-0.49678	-0.0941177	-0.072436	-0.0929368	0.360837	-0.00842158	0.430906	0.176002	0.093673	0.388698	0.46309	0.0296835	0.0286767	0.172134	0.141847	0.288471	0.789367	9.07367e-06	0.483693	0.595192	0.489408	0.00142501	0.978298	0.000110934	0.152144	0.50493	0.000503835	4.05284e-05	0.820514	0.854867	0.171009	0.3005
142	C1_01690C	LSC1	0.0228858	0.00721899	0.0347598	0.165796	-0.406326	0.17607	0.336085	0.293355	0.0597514	-0.209473	0.226452	-0.104888	0.696847	-0.249888	0.102919	0.234393	-0.142885	0.931662	0.975406	0.856352	0.354461	0.0112514	0.320961	0.034386	0.0800328	0.760509	0.21941	0.197153	0.556232	5.38151e-06	0.119268	0.597048	0.172713	0.467846
143	C2_01610C	RPS26A	0.204574	0.362134	-0.50113	0.0265275	0.283076	0.203569	0.603301	0.187736	0.671305	0.735851	0.312044	0.652209	0.383748	0.474151	0.371053	0.416912	0.312329	0.200694	0.0183285	0.000576505	0.892502	0.0646181	0.208859	2.11434e-05	0.252994	1.85725e-06	2.41884e-07	0.0441437	3.45412e-06	0.0099983	0.000969196	0.0164461	0.00513245	0.0516005
144	C6_01700W	RPL32	0.313758	-0.0859581	0.273429	0.168415	0.0368005	0.0655915	0.725477	0.231903	0.64704	0.507778	0.329815	0.533204	0.409143	0.392202	0.390528	0.512137	0.133425	0.00665146	0.537553	0.0187634	0.174198	0.798885	0.632708	1.97498e-11	0.0537043	2.41122e-09	5.2013e-06	0.00470141	9.9419e-07	0.000283236	0.000430399	0.000769795	4.16233e-06	0.330215
145	C4_05780C	CFL2	0.100134	-0.868547	-4.14833	-1.12084	-2.61735	-0.7752	-0.0139042	-0.267063	-1.72784	-2.23913	-1.17144	-1.9916	-1.64254	-0.691945	-0.883928	-0.739724	-3.50486	0.501888	4.87286e-13	3.57348e-275	4.59975e-21	2.98245e-111	1.28954e-10	0.928682	0.0431828	1.81372e-49	8.10042e-82	4.66891e-23	1.19101e-65	1.01429e-44	9.99066e-09	2.42338e-13	9.87913e-10	2.71406e-196
146	C1_00710C	TUB2	-0.753254	-0.242764	0.175582	-1.08059	-0.986007	-0.213467	-0.381134	-0.440938	-0.245998	-0.541028	-0.407659	-0.128014	-0.651652	-0.696881	-0.328792	-0.614364	-0.350457	1.30694e-24	0.00257082	0.028954	1.38399e-49	1.51628e-41	0.00791649	4.67616e-07	6.29239e-09	0.00141645	5.39904e-13	9.19219e-08	0.114526	9.60181e-19	4.80135e-21	2.93698e-05	1.3249e-16	8.05157e-06
147	CR_00200W	PCK1	-3.20153	-1.87693	-1.01819	-0.101863	-2.54984	-2.12256	-2.71592	-2.03035	-2.49078	-4.11097	-3.72726	-5.17023	-2.18394	-3.15952	-2.88221	-0.979603	-2.62003	3.64599e-37	2.99011e-13	0.000122805	0.766249	8.48554e-24	8.7701e-17	4.90076e-27	1.83891e-15	4.93383e-23	1.51048e-60	6.89763e-50	1.54148e-95	8.98611e-18	3.0282e-36	5.4355e-30	0.000249437	4.61842e-25
148	C2_04310W	ERG10	-1.5087	-0.605565	-1.09628	-1.2352	-1.22359	-0.572021	-1.23075	-0.839745	-0.387338	-0.942747	-1.60763	-1.03637	-0.65288	-1.0299	-0.421305	-0.717406	-0.519903	1.71852e-80	1.71457e-13	5.56361e-43	6.37443e-54	8.57797e-53	3.66374e-12	5.74701e-54	3.01947e-25	2.90662e-06	7.44046e-32	1.31293e-90	6.99283e-38	6.70876e-16	4.26694e-38	6.37441e-07	7.22043e-19	4.79814e-10
149	C3_00090W	RPS24	0.312504	0.248957	-0.202756	0.169464	0.0623363	0.323832	0.57022	0.0574602	0.821697	0.783553	0.589727	0.580247	0.563908	0.336174	0.364632	0.497427	0.379307	0.138642	0.268948	0.354675	0.458192	0.803717	0.127558	0.00343525	0.839767	1.52425e-05	5.42714e-05	0.00335509	0.00266142	0.00455218	0.0927785	0.0906018	0.0140986	0.083197
150	C1_08320W	TKL1	-0.653588	-0.0587095	-0.836582	-0.313014	-0.283836	-0.201605	-0.438181	-0.505589	-0.841616	-0.502406	-0.138851	-0.530562	-0.105967	-0.748787	-0.0639793	-0.440394	-0.069696	0.00037351	0.81501	3.25648e-06	0.112919	0.151759	0.335967	0.0182915	0.00752673	2.14194e-06	0.00717027	0.544816	0.00349608	0.631078	3.02908e-05	0.792646	0.0214377	0.799573
151	C2_03080W	IDH2	0.478644	-0.17586	-0.730744	-0.416552	-0.0883645	0.143167	0.58321	0.214532	-0.104255	-0.214805	0.499328	-0.28166	1.21597	0.183388	0.354743	0.488049	-0.0531099	0.0412993	0.523758	0.00116747	0.0814342	0.751694	0.597292	0.00965251	0.414939	0.704687	0.400233	0.0357153	0.236198	2.25042e-08	0.450065	0.158034	0.0388568	0.888676
152	C3_05200W	RPS19A	0.301704	-0.164816	0.270372	0.255507	0.100497	0.156759	0.715434	0.138976	0.704299	0.286823	0.170532	0.484982	0.267184	0.358628	0.00654724	0.266741	0.0853041	0.0325281	0.291895	0.0561631	0.0757815	0.527569	0.307097	3.96492e-08	0.377868	6.28623e-08	0.0414517	0.271777	0.000237773	0.0606492	0.00778988	0.975293	0.0639168	0.637778
153	C3_04140C	EGD2	0.185253	0.200318	-0.464739	-0.302009	0.0272407	0.03277	0.422381	0.199702	0.502444	0.637457	0.262394	0.27179	0.441177	0.396448	0.36294	0.318642	0.137485	0.136129	0.113705	4.44538e-05	0.0109908	0.858123	0.824987	0.000189565	0.109475	6.82224e-06	1.30204e-08	0.0311058	0.018692	0.000114337	0.000479693	0.00236875	0.00703644	0.323603
154	C6_00840W	GPX2	-2.62201	-0.746722	-5.67972	-0.734932	-3.61858	-0.822143	-4.56715	-1.68386	-1.6125	-1.41529	-1.44458	-1.24057	-2.00598	-1.95433	-1.51703	-1.18272	-1.59849	2.76739e-105	3.13987e-09	0	3.72533e-09	1.07626e-188	4.21021e-11	4.09783e-291	6.94207e-44	2.09378e-39	1.9412e-31	1.01702e-32	3.00971e-24	2.35765e-62	2.84613e-59	2.05786e-35	2.90056e-22	3.77773e-39
155	C2_03010C	RNR21	0.0245664	0.541439	0.291635	-0.0936079	-0.00688294	0.793068	-0.29706	0.468327	0.719713	0.513428	0.112785	0.924811	-0.190462	-0.234513	-0.351022	-0.214705	-0.461409	0.824977	1.17201e-12	0.000208095	0.29553	0.953097	4.95802e-26	0.000133246	1.05679e-09	6.85383e-22	2.54811e-11	0.20542	3.16626e-35	0.0193016	0.00279421	8.92622e-06	0.00816787	2.68898e-09
156	C6_03760C	SHM2	0.37637	0.140184	-0.0992173	0.364173	0.356579	0.226251	0.550781	0.213707	0.629821	0.919562	0.259045	1.04881	0.699598	0.559433	0.135503	0.582015	0.261426	1.51114e-05	0.151799	0.311163	3.01299e-05	4.33315e-05	0.0131111	6.89458e-11	0.0201629	5.21053e-14	2.04811e-28	0.00433517	8.60917e-37	7.09388e-17	4.10925e-11	0.171699	6.85844e-12	0.00488045
157	C2_08810C	IPP1	-0.422	-0.0184326	-0.951607	-0.694881	-0.525471	-0.0694418	-0.401456	-0.120993	-0.368087	-0.21073	-0.00936218	-0.241244	-0.017972	-0.418282	0.00731283	-0.221575	-0.0060232	0.00471229	0.928192	1.28995e-11	1.32065e-06	0.000336084	0.703051	0.00619821	0.490167	0.0120449	0.183884	0.98004	0.11089	0.928454	0.00402195	0.974471	0.169684	1
158	C2_05500W	ATP4	0.522413	-0.0548665	0.125067	0.164666	0.115948	0.199711	0.514206	0.288676	-0.17129	0.160311	0.342413	-0.213238	0.7287	0.541605	0.315553	0.525514	0.0623423	1.4902e-07	0.676161	0.265786	0.136103	0.307025	0.0659284	1.75901e-07	0.00583796	0.104093	0.141741	0.000963485	0.0390058	7.26479e-14	3.86833e-08	0.00288017	1.27105e-07	0.650712
159	CR_09600C	YKE2	-1.53099	-1.45447	-1.81593	-1.80608	-1.61066	-1.62967	-2.0218	-2.23496	-1.95617	-0.63406	-2.0738	-3.09823	-2.18124	-1.87552	-1.37826	-1.77759	-1.46066	3.14826e-37	1.2934e-33	3.09626e-52	3.00973e-51	6.65306e-41	7.31717e-42	3.19994e-64	1.17784e-78	5.60514e-61	3.87016e-07	7.76939e-68	1.13548e-149	4.29243e-75	1.23088e-55	4.41517e-30	4.36114e-50	9.2561e-34
160	C4_04800W	orf19.3799	-0.622453	-0.325247	-0.62132	-1.12096	-0.474707	-0.512325	-0.657183	-0.633363	-0.591077	-0.483321	-0.669226	-0.89771	-0.368627	-0.916313	-0.375504	-0.5834	-0.53168	4.33835e-05	0.0487227	4.22336e-05	2.6641e-14	0.00227228	0.00097353	1.13711e-05	3.43159e-05	8.03661e-05	0.0018012	1.14588e-05	9.45644e-10	0.0202248	5.69821e-10	0.0222725	0.000144028	0.000827611
161	C7_01800C	PFK2	-1.87151	-1.08332	-1.90875	-0.480102	-1.87513	-1.26924	-2.26433	-1.93506	-1.72416	-0.93827	-2.39465	-0.791726	-2.57695	-2.11468	-2.57199	-1.96188	-2.16059	1.8206e-48	1.38129e-16	1.01231e-50	0.000429437	7.87684e-48	1.32899e-22	1.2907e-70	2.10138e-51	3.77875e-41	1.04874e-12	1.10916e-78	1.45951e-09	7.39896e-91	1.38765e-61	2.29931e-90	6.02155e-53	9.43418e-64
162	C4_05690W	SEC23	-0.302167	-0.147565	0.211145	-0.564349	-0.295869	-0.0411357	-0.445764	-0.116883	-0.622222	-0.476468	-0.345364	-0.0764677	-0.304107	-0.413041	-0.341038	-0.335323	-0.285677	9.25433e-06	0.046434	0.00250028	1.34286e-17	1.54204e-05	0.623988	1.76788e-11	0.121215	1.60728e-21	8.89007e-13	4.07318e-07	0.305614	7.83074e-06	6.11073e-10	7.4162e-07	7.80265e-07	5.25895e-05
163	C7_00930W	GPH1	-2.2519	-1.17468	-2.31411	-1.86784	-1.63186	-0.241918	-3.96646	-1.23123	-1.95845	-1.50894	-2.29549	-1.1046	-2.18619	-2.09277	-2.43645	-1.90366	-2.15129	1.59887e-51	1.37061e-14	1.07019e-54	6.75605e-36	2.43001e-27	0.166576	8.2964e-155	4.8972e-16	1.46198e-39	1.40211e-23	1.24363e-53	2.54122e-13	6.67509e-49	1.30667e-44	8.12769e-60	5.01213e-37	2.75126e-46
164	C5_04270C	SAH1	0.21671	0.0126156	-0.0779169	-0.540578	0.300293	-0.571709	-0.165109	0.0927721	0.193118	0.106793	-0.167486	-0.235471	-0.291777	-0.403958	-0.31351	-0.232279	-0.444219	0.0488745	0.931905	0.519305	1.21277e-07	0.00482731	1.99133e-08	0.133326	0.45603	0.0726592	0.36704	0.150134	0.0256637	0.00634446	8.66344e-05	0.00422521	0.035448	2.67771e-05
165	C2_03160C	RNR1	0.107966	0.389276	0.652727	0.396852	-0.0911822	0.590466	0.000692328	0.635969	1.0005	0.546591	0.219113	0.805001	0.0542749	-0.148701	-0.268592	0.0910593	-0.257792	0.246991	3.12327e-06	3.19949e-16	1.51059e-06	0.333334	2.93222e-13	0.997034	2.81788e-15	1.3332e-36	2.02752e-11	0.0123906	2.8792e-24	0.58654	0.0837713	0.00198761	0.350636	0.00349899
166	C1_01060W	MBF1	-0.0770295	-0.393952	-0.0749185	0.225704	0.0644203	-0.149505	0.257972	-0.299193	-0.305509	-0.252745	-0.0421553	0.331582	-0.103565	0.16553	-0.133787	0.177352	-0.270496	0.559267	0.000324935	0.552358	0.0477156	0.619576	0.215291	0.0183476	0.00723466	0.00448564	0.0236469	0.781282	0.00186117	0.401927	0.138719	0.284189	0.133751	0.0203572
167	C1_04100C	POR1	-0.268191	-0.128636	-0.010632	0.167665	-0.0052561	0.538175	-0.223709	0.282743	-0.201272	-0.232266	0.0693786	-0.333683	0.469119	0.0723163	0.105604	0.321496	0.0145972	0.00702572	0.245782	0.929679	0.108196	0.973308	1.18326e-08	0.0232899	0.00458563	0.0413808	0.020116	0.570629	0.000449321	7.35035e-07	0.493794	0.355607	0.0010472	0.9442
168	C4_07110C	PDA1	0.112981	0.207283	0.0135122	0.259036	-0.254776	0.202523	0.607382	0.0489235	0.0936022	0.115551	0.184408	0.190188	0.00800334	-0.155056	0.164715	-0.0711714	0.135215	0.236582	0.0226615	0.89781	0.00315986	0.00370261	0.0244643	1.40579e-13	0.658948	0.315911	0.220516	0.0446879	0.0282932	0.947751	0.0774237	0.0817754	0.495742	0.17508
169	C2_08140C	PHM7	-1.59174	-0.259117	-1.96845	-0.676414	-0.999789	0.219882	-1.68877	-0.336042	-0.441208	-0.749328	-0.372999	0.177925	-0.611634	-1.05776	-0.645159	-0.53944	-0.264778	6.12685e-76	0.00738074	1.10368e-114	1.29946e-14	1.26253e-30	0.0232376	1.39962e-83	0.000317152	7.91888e-07	1.39334e-17	4.85871e-05	0.0580498	5.14673e-12	3.84317e-34	5.22111e-13	1.47675e-09	0.00677841
170	C6_02120W	CHC1	0.128146	-0.0149148	0.171071	-0.189804	-0.117241	0.0947133	0.184369	0.0953948	-0.277011	-0.145148	-0.170074	-0.256616	0.139434	0.0100821	-0.106404	-0.0747489	-0.144224	0.192368	0.903769	0.0703549	0.0449955	0.233742	0.357604	0.0448836	0.359149	0.00175386	0.129718	0.0808104	0.00394057	0.150195	0.923659	0.308016	0.492201	0.164391
171	C7_02840C	ERG5	-1.07496	-0.317595	-0.42506	-0.533794	-1.02966	-0.427107	-1.17126	-0.67609	0.140102	-0.11886	-0.929087	0.640068	-1.25128	-1.31799	-0.915898	-0.772011	-0.571422	3.91405e-26	0.00449894	6.09105e-05	3.49944e-07	5.4036e-24	6.90029e-05	6.35471e-31	8.1231e-11	0.223588	0.323856	1.12186e-19	4.73145e-10	1.82474e-35	5.12684e-39	5.59093e-19	6.97196e-14	6.97885e-08
172	C3_04090W	SBP1	-0.701013	-0.396883	-0.132738	0.0378774	-0.449169	0.0640448	-0.430334	-0.382154	-0.00568499	-0.118749	-0.301708	0.0790945	-0.0849635	-0.259466	-0.458113	-0.167427	-0.269738	5.13059e-12	0.00019553	0.252756	0.781046	1.68091e-05	0.616436	2.99309e-05	0.000322913	0.982848	0.312796	0.00566947	0.507733	0.48742	0.0139512	1.50259e-05	0.147401	0.0173796
173	C1_13050W	RPL14	0.31014	0.158177	-0.00671888	0.260686	0.297182	0.262847	0.682718	0.32965	0.740673	0.632721	0.282942	0.723817	0.258116	0.606872	0.188257	0.461517	0.238919	0.000607221	0.110103	0.953453	0.00461244	0.00107719	0.00441184	1.65207e-15	0.000269366	3.9537e-18	2.9261e-13	0.00212769	2.13407e-17	0.00480395	2.03517e-12	0.0548541	1.53336e-07	0.0129279
174	C6_02330W	orf19.3475	-0.144486	0.225096	0.0765152	-1.9741	-1.17533	0.192835	-0.424798	0.0507343	0.359006	-0.252897	0.00912861	-0.792886	0.571414	-0.164921	0.00351201	-0.522916	-0.091835	0.613097	0.410074	0.783168	1.45899e-19	1.60874e-07	0.473845	0.07325	0.886319	0.134404	0.325436	0.992656	0.000450695	0.0155919	0.509955	0.994587	0.029762	0.786359
175	CR_03500W	CIT1	-1.78482	-0.43474	-1.5897	-0.129804	-0.818278	-0.288806	0.106335	-0.991033	-0.698735	-1.30345	0.0133868	-1.21133	0.424842	-0.346004	0.105361	0.257633	-0.110877	2.26192e-20	0.0461955	2.13774e-16	0.598406	4.84657e-05	0.199883	0.65362	6.65919e-07	0.000453572	2.8167e-11	0.979394	3.97001e-10	0.045841	0.0959618	0.687356	0.260568	0.693786
176	CR_00640W	ACC1	-0.153164	0.304946	0.351693	0.118088	0.306905	0.823998	-0.582093	0.934839	0.746184	-0.0627632	-0.429721	-0.708298	-0.506341	-0.596228	-0.294529	-0.0861732	-0.244114	0.364103	0.0547902	0.0207382	0.498593	0.0467078	7.95445e-09	5.30218e-05	4.695e-11	1.53539e-07	0.742653	0.00477267	5.94561e-07	0.00059509	3.4795e-05	0.0674234	0.649685	0.149847
177	C1_10790W	CDC48	-0.667894	-0.459289	-0.205135	-0.149593	-0.398834	-0.485426	-0.347427	-0.658589	-0.785819	-0.779788	-0.23403	-0.00250977	-0.646432	-0.584558	-0.114093	-0.431708	-0.298369	2.45855e-14	3.55456e-07	0.0302739	0.130171	9.82604e-06	5.41635e-08	0.000108325	6.66637e-14	8.34823e-20	3.10486e-19	0.0141125	0.998584	1.47363e-13	2.64818e-11	0.279144	1.51477e-06	0.00174575
178	C2_03810C	RPL21A	0.20298	-0.0950248	0.257925	0.275781	-0.0273749	0.224622	0.74723	0.0748696	0.625848	0.303675	0.338526	0.470134	0.401761	0.26295	0.197378	0.566319	0.128077	0.119866	0.524787	0.0412912	0.0295043	0.865354	0.0845082	1.35019e-10	0.625556	8.79292e-08	0.0146853	0.00712951	6.8203e-05	0.000980273	0.0316819	0.146545	2.0993e-06	0.393051
179	C4_05450C	CBR1	-0.887	-0.273424	-0.553241	-0.802302	-0.468403	-0.307755	-0.492985	-0.654647	-0.407664	-0.244937	-0.536092	-0.171379	-0.518519	-0.523018	-0.355926	-0.476012	-0.313483	8.16025e-33	0.000609875	2.12529e-13	6.22681e-27	8.78425e-10	9.21054e-05	6.00295e-11	3.49728e-18	7.41021e-08	0.00206889	1.44247e-12	0.0304145	5.95687e-12	3.70489e-12	6.52473e-06	3.88407e-10	9.48304e-05
180	C1_03010W	RPP1A	-0.173988	0.00386795	-0.140714	0.0815392	-0.356275	0.106918	0.545895	0.137383	0.895685	0.464161	0.300873	0.933997	0.548684	0.0398667	0.421137	0.555244	0.332977	0.399822	0.990584	0.492038	0.716388	0.0569126	0.619647	0.00204054	0.52516	1.90357e-07	0.0109049	0.12523	4.61835e-08	0.00230348	0.845554	0.0275879	0.0021462	0.0970092
181	C1_09630W	IDH1	0.417771	-0.0703045	-0.371259	0.254134	0.0264897	0.160973	0.736442	0.293055	-0.197995	0.231012	0.289182	-0.0058714	0.953108	0.506291	0.164235	0.319545	0.0161048	1.95663e-06	0.522418	2.56563e-05	0.00555958	0.817773	0.0944871	4.11048e-18	0.00123691	0.0284284	0.0115066	0.0015558	0.975581	7.90419e-30	4.31264e-09	0.0963789	0.000364255	0.923234
182	CR_03170W	DPS1-1	-0.411842	-0.226409	-0.391683	-0.223174	-0.182491	-0.162348	0.0298687	-0.253263	-0.245606	-0.0931836	-0.0683172	-0.665886	-0.282931	-0.0535175	-0.342116	-0.157913	-0.215266	6.08206e-11	0.00066024	5.0743e-10	0.000727851	0.00607195	0.016866	0.70028	0.000105178	0.000109202	0.188106	0.376165	2.15553e-27	1.0013e-05	0.451283	1.14529e-07	0.0198999	0.00152102
183	C1_14290C	MDG1	-0.658306	-0.15448	-1.19619	-1.03592	-0.706748	-0.0129441	-0.326828	-0.44159	0.0624247	-0.210826	-0.100341	-0.488994	0.175701	-0.69023	-0.097942	-0.161328	-0.129858	0.00107206	0.531805	5.65584e-10	1.07141e-07	0.000423236	0.963032	0.11832	0.0365381	0.810541	0.348815	0.708604	0.0146458	0.445213	0.000469703	0.704753	0.509039	0.626246
184	CR_08760C	RDN5	-1.03937	0.271017	-1.40557	0.288312	-0.607102	-0.511406	-0.722648	-0.781234	-0.792874	0.667025	-2.25687	-0.339789	-0.0583457	-0.928031	-0.210999	-1.29773	0.428092	0.0173706	0.610382	0.00090698	0.572423	0.186286	0.284455	0.100144	0.0859863	0.0672919	0.140317	4.67228e-08	0.471142	0.921902	0.0290179	0.699469	0.00252825	0.415128
185	C1_13450W	HYR1	-7.90553	-2.15921	-3.27911	-5.50928	-2.45572	-4.12981	-8.50414	-3.18818	-3.00861	-4.1407	-5.55857	-1.09781	-6.23392	-3.64886	-2.56919	-4.3339	-2.55371	2.95044e-298	2.27167e-26	8.06523e-65	9.64953e-224	2.16248e-38	1.09911e-86	0	9.56955e-50	7.00447e-36	1.429e-84	2.12333e-175	7.30426e-07	7.95959e-267	8.52039e-86	1.11027e-34	1.1597e-115	3.50287e-31
186	C1_06460C	RPS22A	0.180294	0.0657625	-0.150126	0.129029	0.0243199	-0.0251429	0.743264	0.260015	0.669047	0.623799	0.151436	0.574565	0.119637	0.582714	0.333405	0.236898	0.160446	0.163207	0.666521	0.250215	0.341819	0.879674	0.872402	6.27185e-11	0.0382582	4.41369e-09	7.63305e-08	0.265785	5.03947e-07	0.37428	4.30368e-07	0.00760997	0.060548	0.252889
187	C3_01550C	TOS1	-0.928243	0.497438	0.00277439	-0.483703	-0.972388	0.257181	-0.406366	0.126167	0.779277	-0.627548	0.0596086	1.70945	-0.337824	-0.916609	-0.226958	-0.17032	0.165619	2.93105e-08	0.00555297	0.99038	0.00594937	6.15887e-09	0.176675	0.0197939	0.549502	3.07378e-06	0.00026414	0.808012	1.14373e-25	0.0625402	3.56922e-08	0.249064	0.400729	0.44517
188	C1_09490C	GUA1	0.207309	-0.0613102	-0.155469	0.546407	0.319418	-0.0242547	0.683859	0.250397	0.802376	0.354482	0.159884	0.746152	0.469126	0.520159	0.0196252	0.632534	0.230696	0.0427018	0.618083	0.13641	7.88162e-09	0.00115594	0.848327	2.15086e-13	0.0135301	3.92185e-18	0.000271199	0.138736	6.99258e-16	8.66606e-07	3.71094e-08	0.883398	1.71467e-11	0.0294427
189	C2_09220W	DDR48	-7.51957	-5.18351	-7.0526	-6.42715	-5.21712	-4.76427	-7.44691	-6.3791	-6.21095	-5.88152	-7.77269	-6.21687	-7.48038	-6.41955	-5.17972	-5.94931	-5.92703	4.82468e-226	9.61613e-93	9.09744e-149	7.62048e-203	4.69011e-131	7.93817e-88	2.34593e-187	1.06835e-136	9.08856e-171	1.05936e-167	7.7186e-227	5.44437e-126	1.01873e-264	2.56229e-201	1.61001e-111	1.13856e-173	3.80108e-111
190	C3_03420C	NDE1	-0.592497	-0.701635	-0.757343	-0.127653	-0.841936	-0.411723	-0.00812168	-0.749398	-0.898924	-0.526248	-0.595178	-0.70347	-0.164141	-0.431642	-0.730694	-0.56963	-0.547843	4.642e-14	2.36567e-19	1.36182e-22	0.153694	4.817e-27	2.91036e-07	0.937722	8.33426e-22	1.40313e-31	2.55428e-11	3.69666e-14	1.17502e-19	0.0577819	5.36945e-08	9.81202e-21	4.74866e-13	5.77649e-12
191	C5_02890W	YNK1	-0.0238403	-0.188081	-0.38754	-0.226641	-0.184039	-0.468821	0.777214	0.0349837	0.391221	-0.0383443	0.270705	0.327532	0.741175	0.537245	0.526976	0.59688	0.246703	0.895919	0.152614	0.00110976	0.0717436	0.149769	6.72877e-05	6.13648e-12	0.838815	0.000798114	0.813394	0.030475	0.00520202	7.38916e-11	3.14656e-06	8.94003e-06	2.49888e-07	0.0597559
192	CR_09160C	ERG13	-0.0294797	-0.0115987	0.0236568	-0.348213	-0.543431	0.159926	0.129351	0.206903	0.955155	0.263974	-0.155924	-0.0685018	-0.319481	0.181668	-0.272279	-0.100575	-0.0631056	0.715106	0.891787	0.750942	7.23379e-09	3.05996e-20	0.0127652	0.041032	0.000957855	5.10148e-60	1.55933e-05	0.0163186	0.311301	9.67512e-08	0.00319367	1.1189e-05	0.13604	0.413369
193	C1_08030W	PFY1	-0.993617	-0.58849	-0.33739	-1.28087	-0.900103	-0.631904	-0.641431	-0.94307	-0.810672	-0.668854	-0.433206	-0.442077	-0.75965	-0.598753	-0.342427	-0.746779	-0.445042	2.2227e-29	8.87698e-11	0.000294226	3.75527e-48	3.75074e-24	2.44239e-12	6.71754e-13	2.09484e-26	4.29114e-20	1.00824e-13	2.7726e-06	1.03591e-06	1.29944e-17	2.81242e-11	0.000362573	5.91548e-17	2.04314e-06
194	C1_08740C	SEC24	-0.70704	-0.230157	-0.104315	-0.687093	-0.465703	-0.285036	-0.679635	-0.461589	-0.763867	-0.646549	-0.523264	-0.376272	-0.50546	-0.748687	-0.491236	-0.692158	-0.436465	1.28008e-15	0.019019	0.311248	9.88483e-15	2.73877e-07	0.00254818	1.54979e-14	4.01742e-07	2.69586e-18	4.1538e-13	7.21966e-09	3.0608e-05	1.82731e-08	2.08714e-17	8.04243e-08	6.16539e-15	2.78106e-06
195	C1_11030W	RPL82	0.167623	0.188937	-0.169543	-0.387242	0.122476	0.432459	0.488288	0.339253	0.653021	0.670893	0.268704	0.611324	0.550314	0.399214	0.340559	0.121586	0.190265	0.101481	0.0686959	0.0956769	4.67562e-05	0.24662	4.5606e-06	1.23756e-07	0.000438048	8.56893e-13	4.45025e-13	0.00666498	2.07397e-11	2.68241e-09	1.97773e-05	0.000506527	0.259425	0.0762119
196	CR_04660C	UGP1	-1.20362	-0.532944	-0.940055	-0.634451	-1.01989	-0.207863	-0.574515	-0.54652	-0.40862	-0.266315	-0.522368	-0.224231	-0.43441	-0.464364	-0.300209	-0.286397	-0.0848654	5.2783e-47	7.90294e-10	3.65493e-29	7.5459e-14	7.12961e-34	0.0256191	1.6999e-11	2.2513e-10	1.99823e-06	0.00298462	1.53001e-09	0.0116925	5.32794e-07	6.96173e-08	0.00104238	0.00142702	0.446743
197	C4_03180W	NCP1	-0.7243	-0.308091	-0.46626	-0.545512	-0.671294	-0.248863	-0.843047	-0.479208	-0.250752	-0.168781	-0.680757	0.0464907	-0.729671	-0.874838	-0.753914	-0.681595	-0.764536	2.91957e-23	6.18367e-05	3.47526e-10	1.78965e-13	5.73976e-20	0.00151512	1.96832e-31	1.55941e-10	0.000951977	0.035243	1.34125e-20	0.60147	7.97225e-24	1.09802e-33	6.46197e-25	9.59285e-21	2.63891e-25
198	C4_01900C	MDH1-1	0.19879	0.29638	-0.552632	0.338569	0.115938	0.303794	0.742857	0.0835335	-0.244513	-0.204035	0.60018	-0.606858	1.44778	0.464925	0.598749	0.565023	0.266461	0.540822	0.345761	0.0492366	0.260874	0.728674	0.320403	0.00579022	0.829008	0.411273	0.517929	0.0351607	0.0247973	2.84915e-08	0.090684	0.0391865	0.0467696	0.427289
199	C1_04170C	HTA2	1.0081	0.733116	1.14904	1.04651	0.070849	1.11896	1.2867	1.00965	2.06152	1.09855	1.01993	1.47009	0.954829	0.953384	0.679625	1.02799	0.511193	8.51293e-40	1.75329e-21	4.98522e-52	5.38977e-43	0.450611	6.08593e-49	9.9445e-65	5.83448e-40	7.38976e-163	5.68346e-47	4.96148e-41	2.29833e-84	4.73633e-36	7.95838e-36	1.89108e-18	1.22862e-41	8.42983e-11
200	C6_03500C	SAP4	-10.3306	1.09736	-6.57974	-10.8826	-7.64654	-0.837694	-4.14497	-4.54566	2.00846	-0.704337	-6.91145	0.219574	-5.20356	-2.38021	-0.102187	-7.21214	-1.7127	4.28866e-96	0.138305	2.36713e-39	7.87463e-128	3.64546e-61	0.2026	5.5428e-17	5.28729e-12	0.00788842	0.204086	4.28801e-43	0.786554	1.24134e-32	2.53605e-07	0.889444	5.34455e-51	0.00658067
201	C2_10350C	ACS1	-1.53692	-1.53355	-0.80733	-0.184982	-1.39083	-1.06119	-1.6891	-1.64826	-2.03377	-1.56746	-1.35681	-2.96674	-1.08935	-2.20282	-1.42251	-1.30217	-0.648441	4.89295e-29	5.98873e-29	9.65144e-09	0.255063	6.5635e-24	2.74715e-14	9.9978e-35	2.09301e-33	6.98162e-51	1.90629e-30	7.7763e-23	5.4247e-107	3.82103e-15	2.96366e-59	8.75907e-25	3.4518e-21	9.27872e-06
202	C1_04890W	YBN5	-0.0471835	0.276613	-0.892025	-0.166799	-0.0206898	0.087313	0.124901	-0.0336035	0.388444	0.284608	0.0304505	0.487784	0.46772	0.0675157	0.302037	0.06548	0.32461	0.837316	0.120159	1.16718e-08	0.369831	0.927742	0.657889	0.488769	0.895247	0.0166831	0.0963128	0.905988	0.00219416	0.00441558	0.709217	0.0899434	0.767993	0.0711132
203	C3_01730C	UTR2	-0.244321	-0.0359726	0.150812	-0.615976	-0.449591	0.136246	-0.0265691	0.239077	-0.127941	-0.28242	-0.208121	-0.173733	-0.18817	-0.214485	-0.20632	-0.0456775	-0.174652	0.0248636	0.798559	0.18329	1.19417e-09	1.43102e-05	0.24614	0.838616	0.02989	0.253062	0.00817199	0.0664675	0.110948	0.0913146	0.0428829	0.0726606	0.747762	0.1518
204	C2_01780W	MSB2	-0.57184	-0.202139	-0.328312	-0.737672	-0.550871	-0.689342	-0.890385	-0.418745	-0.30021	-0.638785	-0.53411	-0.758204	-0.298078	-0.780278	-0.747516	-0.834864	-0.883544	3.62895e-05	0.201083	0.0230201	6.08699e-08	7.34813e-05	4.98808e-07	3.2178e-11	0.00350667	0.0340456	3.46346e-06	0.00014486	1.59007e-08	0.0413941	7.34425e-09	6.11758e-08	6.93735e-10	9.44146e-11
205	C1_02420C	GSC1	-0.209747	-0.21373	-0.276331	-0.652553	-0.577238	-0.0805639	-0.359504	-0.254357	-0.422134	-0.723948	-0.673547	-0.543444	-0.464799	-0.656369	-0.577454	-0.535259	-0.346818	0.109616	0.112857	0.0293946	4.34762e-08	1.64109e-06	0.586155	0.00323701	0.0507155	0.000443035	1.09688e-09	1.85284e-08	4.44723e-06	0.000134406	2.93199e-08	2.2253e-06	9.44061e-06	0.00757556
206	C1_11360W	RPL37B	0.0657561	0.0528451	-0.262193	0.0421887	-0.00221164	0.131161	0.557615	0.144461	0.778103	0.630119	0.41087	0.634468	0.346777	0.274342	0.289745	0.371259	0.108396	0.703898	0.765016	0.0597245	0.807949	0.994054	0.392571	1.64461e-05	0.347116	9.65867e-10	1.37154e-06	0.00252565	7.09804e-07	0.0108535	0.0408538	0.0438972	0.00642842	0.524393
207	CR_05780W	VMA2	-0.459128	-0.291154	-0.16803	-0.426161	-0.375049	-0.284786	-0.317265	-0.199776	-0.325217	-0.103258	-0.246415	-0.810619	-0.14412	-0.311075	-0.32367	-0.259654	-0.161995	2.41924e-23	5.48649e-10	0.000495818	2.28889e-20	4.90595e-16	1.24313e-09	9.31413e-12	3.68861e-05	1.06261e-12	0.0387495	1.69618e-07	2.87803e-73	0.00295333	1.93407e-11	4.38063e-12	3.00748e-08	0.001353
208	C1_11650W	EGD1	0.108791	-0.239968	0.370773	0.0912952	-0.17444	-0.0727319	0.661843	0.000886597	0.458108	0.244013	0.272087	0.277063	0.229771	0.256287	0.157976	0.48292	0.0321352	0.546648	0.147382	0.0153755	0.616079	0.291861	0.694045	4.89854e-06	1	0.00186528	0.124736	0.0936014	0.0691251	0.154043	0.0927865	0.36885	0.00135543	0.901194
209	C4_02870C	ZUO1	0.246416	-0.101501	-0.163689	0.0858659	0.0754006	0.00256485	0.275135	0.0557568	0.291999	0.180356	-0.0536403	-0.0211121	0.310813	0.355897	-0.095994	0.137941	0.144995	0.000759315	0.215446	0.0292281	0.296636	0.357141	0.979115	0.000117977	0.527859	3.69635e-05	0.0153819	0.555658	0.821477	1.41573e-05	4.47547e-07	0.247909	0.0754793	0.0730347
210	C2_07900W	GDH2	-1.47439	-0.729079	-0.0947262	-0.208587	0.0363654	0.209029	-2.21816	-1.13197	-1.57823	-1.41679	-0.756853	-2.69316	-0.799513	-2.10066	-1.75638	-1.18085	-1.2752	1.23772e-22	3.93691e-06	0.612261	0.23788	0.863372	0.239577	3.59935e-50	1.12278e-13	4.20244e-26	5.22923e-21	1.45123e-06	3.97168e-73	2.43796e-07	4.03094e-45	1.35882e-31	7.86351e-15	7.50856e-17
211	C7_03670W	DED81	-0.517179	-0.0822225	-0.426295	0.0420657	-0.132866	-0.205145	0.464575	-0.307121	0.159755	0.167006	-0.0758372	0.958957	0.324131	0.21249	-0.0769349	-0.00230796	0.128119	3.87235e-10	0.419225	2.48898e-07	0.692495	0.147225	0.0213327	1.83001e-08	0.000359405	0.0686752	0.0601143	0.462999	4.04707e-33	0.000129687	0.0132029	0.453326	1	0.194989
212	C1_07120W	GAP4	-1.63019	-1.95158	-2.1833	-1.03742	-1.47812	-2.28893	-2.348	-2.15459	-2.21196	-1.53707	-2.1521	-2.43944	-2.7546	-1.72919	-1.34725	-1.68558	-1.46566	2.96964e-30	2.86618e-43	4.24627e-54	8.99016e-13	4.00254e-25	3.73838e-59	8.7714e-62	1.71549e-52	9.7371e-56	3.45637e-27	1.4903e-52	1.70038e-67	2.53065e-85	4.89637e-34	1.05413e-20	1.79776e-32	1.55599e-24
213	CR_01310W	ATP3	0.345281	-0.0756588	-0.118792	0.0998381	0.0119398	0.182191	0.608194	0.223977	-0.316219	0.102884	0.298965	-0.782701	0.835096	0.531229	0.378698	0.407724	0.22385	1.01558e-10	0.224569	0.0389935	0.0945511	0.871766	0.00111184	1.78702e-31	4.45749e-05	1.90662e-09	0.0767372	2.95743e-08	2.15408e-52	1.6397e-59	4.61978e-24	1.47348e-12	1.13314e-14	6.8093e-05
214	C4_04590W	SCS7	-1.78699	-0.821626	-0.467528	-0.956035	-1.60754	-1.1496	-1.70991	-1.19035	-0.662228	-0.864713	-0.8996	-0.32019	-1.68605	-1.91935	-0.976634	-1.12732	-0.827133	1.04448e-37	1.41743e-08	0.00163681	1.77441e-11	1.15245e-30	5.30442e-16	1.21472e-34	4.23502e-17	3.99376e-06	1.6475e-09	3.50946e-10	0.0319236	7.90758e-34	1.32038e-43	1.10087e-11	1.50696e-15	1.25448e-08
215	C1_02590C	SNZ1	-0.688375	-0.397025	-0.404495	-0.535552	-0.24184	-0.161893	-0.0941005	-0.402722	0.613247	0.00975342	-0.11797	0.0966651	-0.0905735	-0.278602	-0.366632	0.0835376	-0.164827	1.94251e-10	0.000470064	0.000286381	1.04853e-06	0.03749	0.192453	0.448864	0.000356183	1.18257e-08	0.965043	0.372308	0.437393	0.486611	0.013719	0.00151804	0.546882	0.207535
216	C1_00070W	MVD	-0.00824946	0.198961	-0.430182	-0.307173	-0.152772	0.148759	-0.00518787	0.0807747	0.760564	0.5053	0.600644	0.630076	0.551512	-0.387564	0.153898	0.39011	0.297301	1	0.60969	0.201656	0.392471	0.687812	0.699175	0.992829	0.861967	0.0143845	0.126432	0.0727368	0.0448465	0.0946737	0.232352	0.700485	0.264358	0.443838
217	C1_05630C	orf19.2489	-0.386773	-0.387595	-0.653525	-0.528438	-0.216242	-0.481953	0.363586	-0.222108	0.213428	-0.288438	-0.600426	0.0875677	-0.337087	-0.167525	-0.507227	-0.255067	-0.178823	3.19594e-05	4.15901e-05	3.17125e-13	6.75392e-09	0.026334	1.68611e-07	7.95085e-05	0.0247312	0.0249494	0.00231925	3.93267e-11	0.398315	0.000319741	0.0812411	4.43541e-08	0.00825531	0.0902287
218	C3_06700C	orf19.7459	-0.882541	-0.348793	-0.797562	-0.242764	-0.535159	-0.559859	-1.30994	-0.82695	-0.514736	0.0395291	-1.04817	-0.355174	-1.36575	-1.03023	-1.23805	-0.699733	-0.855341	1.46759e-30	1.98317e-05	4.51313e-25	0.0035672	1.33093e-11	1.12083e-12	4.83629e-67	1.09241e-26	4.43843e-11	0.704489	5.86584e-43	8.25419e-06	5.93245e-73	1.22299e-41	2.39129e-59	1.37738e-19	1.90317e-28
219	C5_04130C	CHT2	2.37457	-1.48257	0.790224	1.35013	0.153567	-2.1846	1.29219	-1.43446	-1.09484	-1.3684	-1.46003	-3.5958	-0.529064	-0.392706	-0.822028	-1.3027	-0.719522	3.71875e-47	8.3436e-19	4.39669e-06	1.12702e-15	0.448174	4.55866e-40	1.2152e-14	9.95876e-18	6.91868e-11	3.87288e-16	2.72786e-18	6.56781e-107	0.00294242	0.0263144	2.81372e-06	1.31782e-14	5.37617e-05
220	C1_06180W	TLO34	-0.0618524	-0.0810886	-0.0918299	-0.116803	-0.444743	0.0519091	-0.547499	-0.337334	0.147248	0.0772146	0.300414	0.232765	-0.180055	-0.430683	0.0705396	-0.0918718	-0.0041006	0.761559	0.682448	0.61196	0.524119	0.00434735	0.788783	0.000309062	0.0388191	0.381149	0.691159	0.0686995	0.147947	0.294844	0.00486478	0.724016	0.642056	1
221	C3_07810C	SEC61	-1.19463	-0.334722	-0.396513	-0.897864	-0.955726	-0.276153	-0.825833	-0.558194	-0.718216	-0.765074	-0.390455	-0.501995	-0.256118	-1.08309	-0.353675	-0.52137	-0.479459	7.28894e-16	0.0444701	0.012523	2.22767e-09	1.87628e-10	0.0990167	3.33639e-08	0.000356414	1.62831e-06	5.21472e-07	0.0159751	0.000996917	0.124369	2.71408e-13	0.0344137	0.000849848	0.00326362
222	C3_05810C	SKN1	0.0314322	0.245073	-0.0200302	-0.272635	0.207506	0.211485	-0.40548	0.269163	0.526831	0.0264729	0.272323	0.219809	0.244985	-0.137142	-0.0551603	-0.147502	0.252204	0.731494	0.000503309	0.812067	7.84219e-05	0.00313718	0.00280382	1.21457e-09	0.000108558	2.17759e-15	0.772112	9.97442e-05	0.00150084	0.000452588	0.054696	0.522317	0.0454636	0.000460473
223	C7_01640W	LAT1	-0.0910563	-0.00691116	0.0382039	0.0505363	-0.173206	0.182198	0.598146	-0.191367	0.0252842	-0.0530938	0.362496	0.744538	0.0777708	-0.211603	-0.137066	-0.16512	-0.11098	0.695708	0.979777	0.863294	0.831264	0.39684	0.378193	0.00075086	0.357938	0.931026	0.833619	0.0603738	1.88297e-05	0.726075	0.263075	0.53495	0.441578	0.646943
224	CR_06810W	HHT2	1.23121	0.949296	1.20539	1.06218	0.811225	1.02366	1.11252	1.14623	2.23093	1.41216	1.21564	1.16564	1.0168	1.18446	0.746086	1.17336	0.448466	2.58572e-39	1.04445e-23	6.53688e-38	2.00987e-29	1.95712e-17	2.10449e-27	2.13293e-32	3.28892e-34	3.95894e-126	4.38384e-51	1.48013e-38	1.41779e-35	3.52429e-27	1.6699e-36	7.70468e-15	5.73889e-36	7.33561e-06
225	C1_09030C	COX5	0.437218	0.218046	1.19115	0.296254	0.222647	0.213099	0.517822	0.312397	0.287188	0.0176367	0.533561	-0.327556	0.439149	0.00392615	0.314489	0.58515	0.196144	0.00578545	0.21381	6.72146e-16	0.0722561	0.186286	0.217536	0.00072854	0.0587825	0.071171	0.949669	0.00069635	0.0368075	0.00546182	0.983894	0.0637567	0.000158729	0.290343
226	C5_02460C	ECM331	-2.35401	4.48887	-0.532334	-4.12536	-3.3686	1.62968	-2.84841	1.35113	2.00464	-0.918592	-1.08688	-0.697663	-1.93146	-2.39879	-0.792045	-2.12781	0.807342	2.40903e-79	2.4162e-230	5.74634e-05	3.32246e-233	4.20465e-158	3.15395e-38	9.62387e-105	3.17703e-26	2.09973e-51	1.4879e-12	4.35946e-16	7.63219e-06	1.38981e-51	1.12304e-76	9.67435e-09	4.14741e-62	9.44198e-10
227	C1_01640W	RPS42	0.0649279	-0.0948183	0.0795338	-0.101008	0.06305	-0.0428093	0.528558	0.136848	0.44497	0.477132	-0.0195187	0.381154	0.276201	0.123621	-0.00949135	0.0415007	0.09503	0.522826	0.333705	0.40297	0.287699	0.524363	0.679567	5.59748e-11	0.137756	3.98101e-08	6.64642e-09	0.880867	2.88034e-06	0.0010623	0.155094	0.935362	0.709466	0.357764
228	C4_06340W	AGO1	-0.77243	-0.754087	0.0574476	-0.896453	-0.845567	-0.577305	-0.775712	-1.27322	-1.35371	-1.52192	-1.62266	-1.67996	-1.43953	-1.47555	-1.13091	-1.38552	-1.09085	3.46705e-13	1.33957e-12	0.662709	2.20189e-17	1.29077e-15	9.19437e-08	2.00715e-13	2.09796e-34	3.01733e-39	8.8844e-49	1.28714e-55	1.01222e-59	4.00789e-44	4.87303e-46	3.65821e-27	9.81335e-41	2.88885e-25
229	C5_00110C	THS1	-0.827419	-0.221489	-0.564654	-0.277066	-0.422254	-0.947667	-0.278228	-0.434024	-0.0581036	-0.417419	-0.333473	0.111553	-0.185536	-0.537043	-0.221489	-0.132389	-0.207546	1.89193e-14	0.0706035	2.58587e-07	0.0177596	0.000168975	9.45336e-19	0.0143597	0.00012419	0.670536	0.000205298	0.00407709	0.363581	0.126384	9.29813e-07	0.0730356	0.304649	0.101925
230	C2_09740W	SSO2	-0.292654	0.112549	0.217741	-0.569716	-0.479845	0.0721256	-0.206413	0.0604577	0.167926	0.000278272	-0.25603	0.019348	-0.295602	-0.265583	-0.11856	-0.239232	-0.0882812	0.000890988	0.267412	0.0154055	1.70481e-11	2.30462e-08	0.486611	0.0204427	0.57615	0.0616959	1	0.00474558	0.874089	0.000747753	0.00226114	0.23674	0.00786983	0.421944
231	CR_00780C	GSY1	-1.19211	0.210964	-0.458677	0.592278	-0.498831	-0.286718	-0.631905	-0.43171	0.174923	0.364574	-0.626205	-1.10712	0.186469	-0.688753	-0.600317	-0.628989	0.39405	2.4689e-17	0.205251	0.0020553	5.03444e-05	0.000760775	0.0683743	1.15738e-05	0.00428924	0.269523	0.0158354	1.97865e-05	2.28095e-15	0.250918	1.50211e-06	5.5465e-05	1.6156e-05	0.0123783
232	CR_09880W	DEF1	-5.91478	-7.75019	-9.87448	-4.22766	-9.16986	-5.0097	-9.19265	-9.02356	-8.44651	-5.07067	-6.80726	-7.95336	-5.6512	-6.07371	-4.32589	-4.27676	-5.3957	2.95454e-232	0	0	1.81128e-138	0	7.8842e-192	5.01855e-305	0	0	2.19734e-193	0	0	1.47699e-237	7.25039e-252	5.11727e-136	9.63204e-142	1.32226e-205
233	C3_02400C	COX7	0.352853	0.373647	0.183534	-0.189305	0.507759	0.00848119	0.56841	0.388624	0.110846	0.382848	0.382035	0.0204731	0.526632	0.574112	0.351184	0.390698	0.335521	0.0406786	0.0336596	0.31656	0.311054	0.00234279	0.969135	0.000467774	0.0242977	0.560375	0.0244332	0.0281066	0.93819	0.00151482	0.000409128	0.0496084	0.0230929	0.066787
234	C3_02780W	SES1	0.164303	-0.22844	0.349589	-0.233556	0.0104112	0.1248	0.116457	0.106578	0.0754217	0.045475	-0.161471	-0.0710642	0.0977605	0.137328	-0.0225236	0.111173	-0.0156405	0.205878	0.0750731	0.00338648	0.0622892	0.952491	0.356833	0.367277	0.445734	0.585077	0.770646	0.230909	0.605647	0.47639	0.271527	0.889265	0.429549	0.954805
235	CR_10840C	XYL2	-2.27992	-1.66049	-1.81099	-0.568713	-1.905	-2.14351	-3.31691	-2.89896	-3.1099	-1.77992	-1.96933	-3.19504	-2.22196	-3.60862	-2.6489	-2.48989	-2.41221	4.04987e-16	7.4153e-09	1.43825e-10	0.0678204	1.72429e-11	2.55375e-14	4.61142e-33	1.64757e-25	1.70815e-29	3.78323e-10	3.35747e-12	4.84816e-31	2.20199e-15	3.01603e-39	2.94798e-21	4.73698e-19	9.4587e-18
236	CR_09120C	TUB1	-1.03878	-0.208912	-0.417725	-1.08477	-1.16774	-0.295326	-0.580207	-0.578182	-0.381521	-0.904969	-0.52563	-1.01529	-0.659588	-1.22685	-0.349253	-0.92921	-0.381774	2.94715e-15	0.175913	0.0025996	1.41268e-16	4.40846e-19	0.042483	1.58138e-05	2.48685e-05	0.00539564	9.32978e-12	0.000140484	7.08869e-15	9.21422e-07	5.06588e-21	0.0172253	2.21116e-12	0.00908854
237	CR_10850C	ATP16	0.185576	0.0313337	0.0475246	0.162446	-0.0589776	-0.00184632	0.312034	0.244412	0.422759	0.206462	0.600708	-0.324407	0.445864	0.257217	0.422035	0.60689	0.314356	0.327038	0.891651	0.815236	0.402478	0.778069	0.994327	0.0702573	0.187303	0.0115314	0.263532	0.000368369	0.0564815	0.00904184	0.136125	0.0176387	0.000290043	0.0943883
238	C5_01820W	STI1	0.227722	0.160942	-0.080047	0.0178824	0.452814	-0.680564	0.348624	0.154947	0.0239013	0.349619	0.139159	0.266356	0.116346	0.331595	0.178706	0.0856276	0.11558	0.107811	0.293304	0.606764	0.924196	0.00065161	1.36201e-07	0.00872054	0.306399	0.905809	0.00974006	0.374531	0.04736	0.445213	0.0123076	0.237279	0.61059	0.491004
239	C5_04810W	PFK1	-1.50413	-1.16233	-1.82927	-0.68779	-1.56183	-1.87796	-2.14393	-1.84214	-1.50905	-1.00113	-2.14935	-1.23516	-2.31549	-1.76719	-2.0642	-1.84944	-1.94859	3.24901e-49	2.30799e-29	1.77242e-72	4.64696e-11	2.75152e-52	4.46972e-76	2.1746e-99	1.16195e-72	1.0575e-49	4.1283e-22	1.13268e-99	1.09488e-33	4.36344e-116	3.21683e-68	1.64992e-92	2.23618e-74	3.70283e-82
240	C4_01700C	NHP6A	0.760441	0.510123	0.915948	0.799199	0.2045	0.834684	1.00866	0.890326	1.30592	0.851008	0.474887	0.939313	0.674621	0.793748	0.449499	0.690289	0.290484	1.00643e-11	1.01125e-05	1.05138e-16	7.22907e-13	0.0980882	6.40096e-14	4.41494e-20	9.61832e-16	5.21177e-33	2.54014e-14	4.07955e-05	9.30098e-18	1.72874e-09	8.61306e-13	0.000133029	7.7602e-10	0.0201503
241	C2_07310W	CCT5	0.0713801	-0.0903801	-0.0318975	-0.270831	-0.13451	-0.177406	0.156726	0.0533142	-0.0509269	-0.0119644	-0.14357	0.320935	-0.203924	-0.160372	-0.152998	-0.224945	-0.0289997	0.506878	0.396095	0.768755	0.00303117	0.167592	0.0642271	0.0924208	0.641198	0.634221	0.936877	0.149286	0.000259814	0.0294029	0.0811184	0.127032	0.0158492	0.835314
242	C4_00220C	SUB2	-0.16772	-0.027055	0.136899	0.0220216	-0.302678	-0.0716235	-0.0127042	0.0456018	0.226341	0.0132718	0.0702963	0.118389	0.223472	0.00301541	0.0612305	-0.019167	0.0257713	0.022515	0.772048	0.0642869	0.81232	1.46913e-05	0.379818	0.885612	0.605044	0.00114482	0.903107	0.403188	0.103152	0.00164485	0.972101	0.473189	0.855811	0.808333
243	C3_07310C	SLK19	-1.43049	-1.03147	-2.0369	-1.42285	-1.15434	-0.918732	-2.33787	-1.37476	-1.66717	-1.28831	-1.36058	-1.37737	-0.817982	-1.07386	-0.987211	-1.14538	-1.2612	2.3215e-49	3.16503e-26	2.10378e-99	2.1732e-49	1.2463e-32	6.45832e-21	4.05103e-128	4.57655e-46	4.99876e-68	4.09322e-40	1.57695e-45	1.15158e-46	5.84845e-17	1.01085e-28	4.18994e-24	1.45836e-32	9.53646e-39
244	C1_06580W	RPS23A	-0.060142	0.0178428	-0.189052	0.0794228	0.0180134	0.230854	0.718907	-0.0325478	0.603973	0.48746	0.0902702	0.723284	0.302434	0.385324	0.264932	0.309719	0.305871	0.640994	0.898469	0.0797628	0.513455	0.897348	0.0320549	1.60659e-13	0.82436	7.01726e-10	1.25263e-06	0.467851	1.01721e-13	0.0036187	0.000125492	0.0146343	0.00289118	0.00445392
245	CR_09270C	CBP1	-1.71881	-1.7707	-1.32169	-1.83326	-2.0444	-2.04279	-2.20922	-2.08386	-2.25055	-2.03943	-2.08287	-1.99967	-2.85491	-2.74882	-1.93682	-2.42241	-2.01364	1.44729e-49	4.00555e-52	6.48118e-30	2.04499e-56	1.5332e-69	1.73587e-68	3.0384e-81	7.02459e-72	3.27755e-83	5.3607e-69	7.64612e-72	9.34087e-66	2.96253e-135	3.34438e-124	4.26423e-62	2.68932e-97	1.26791e-66
246	CR_02860W	RHO1	-0.421398	-0.213621	0.132234	-0.520132	-0.453499	0.352594	-0.533682	-0.192523	0.00941229	0.103591	-0.213209	-0.987981	-0.0121222	-0.463397	-0.363434	-0.0252499	-0.402386	0.00512937	0.198754	0.430491	0.000430151	0.00237637	0.0221049	0.000236424	0.247407	0.977692	0.555351	0.19938	1.92241e-12	0.954559	0.0014724	0.0210158	0.918419	0.0104277
247	CR_04200W	YDJ1	0.0332531	0.140002	0.0459864	0.190688	5.58543e-05	0.0905644	0.453268	0.222987	0.639128	0.191362	0.279494	-0.0482783	0.301554	0.201479	0.376817	0.233083	0.279906	0.714275	0.0617142	0.568259	0.00724159	1	0.244529	7.47745e-12	0.00159184	2.49881e-22	0.00684651	5.3373e-05	0.541446	1.04852e-05	0.00355138	3.62435e-08	0.000850529	6.84857e-05
248	C2_00210W	RPL38	-0.000172614	0.469656	-0.569894	-0.125013	0.405038	0.140265	0.576665	0.242409	0.733322	1.00736	0.208518	0.570965	0.162511	0.746947	0.185837	0.314944	0.242849	1	0.0508614	0.0129689	0.651366	0.0878919	0.604791	0.0103412	0.348462	0.000870602	4.94621e-06	0.437776	0.0105631	0.53597	0.000714359	0.493821	0.205707	0.377363
249	CR_08780W	ITS1	0.70095	0.143389	0.258488	0.583782	0.327586	-0.437346	0.488355	0.456701	0.397721	0.0575817	-0.277723	-0.293702	-0.505431	-0.191363	-0.261426	0.289899	0.272376	0.0523179	0.751951	0.515042	0.114593	0.404048	0.257472	0.180383	0.237306	0.282594	0.91723	0.513132	0.441001	0.176518	0.614689	0.536109	0.48637	0.537769
250	C1_03370W	orf19.3037	-0.118903	0.0874793	-0.455545	0.0189638	0.109669	-0.157968	0.422564	0.0208973	0.326439	0.121516	0.0353929	0.473765	0.224384	0.0618457	0.0696253	0.0516256	0.153067	0.221391	0.402116	9.14572e-08	0.871592	0.256798	0.0956368	7.1718e-07	0.876708	0.000147086	0.205385	0.772738	1.88556e-08	0.0128099	0.518999	0.516775	0.647877	0.12623
251	C2_02200W	orf19.1536	-0.961722	-0.491071	-1.67265	-0.230599	-1.33037	0.294199	-0.985623	-0.652266	-0.318186	0.0936587	-0.51817	0.241647	0.0723717	0.244881	0.0817246	0.300438	0.0122753	3.23147e-11	0.0014099	4.29516e-32	0.15996	1.61687e-20	0.066246	8.48684e-12	1.18089e-05	0.0369928	0.605775	0.000669105	0.120283	0.694153	0.112903	0.670342	0.0595937	0.983411
252	C3_00880W	KGD1	-0.27368	-0.119488	-0.453325	-0.374447	-0.00794507	0.0145122	0.233077	-0.276008	-0.301949	-0.639325	0.206888	-0.358809	0.66309	-0.307172	0.24219	0.225568	0.154609	0.0519333	0.459429	0.000715508	0.00624658	0.970354	0.936553	0.0936284	0.0527373	0.0251903	1.08262e-06	0.165615	0.00697668	3.8082e-07	0.0223751	0.101743	0.12173	0.342247
253	CR_07010W	MIS11	0.762123	0.183977	0.0881672	0.224707	0.347574	0.178275	0.548518	0.45018	0.938026	0.685532	0.215771	0.189827	0.247275	0.517354	-0.00867674	0.493913	0.0884698	3.88298e-20	0.049679	0.368517	0.0127408	5.97699e-05	0.055145	6.37061e-11	1.38298e-07	3.25202e-30	2.19082e-16	0.0185157	0.0318155	0.00549566	8.5625e-10	0.943854	5.74873e-09	0.416696
254	C2_08040C	RPS10	0.258862	-0.0790437	0.307404	0.109008	0.203765	0.136749	0.757425	0.203676	0.580495	0.435989	0.270595	0.676637	0.274149	0.395434	0.216189	0.466471	0.0843045	0.0185044	0.54647	0.00420824	0.372574	0.068758	0.250677	6.87006e-14	0.073669	1.18257e-08	3.37301e-05	0.0144752	2.07103e-11	0.0116318	0.000144158	0.0615367	8.06529e-06	0.53588
255	CR_08790W	RDN58	0.539883	0.173026	0.0986404	0.316712	0.145103	-0.418715	0.399499	0.355596	0.15581	0.154374	-0.511497	-0.28858	-0.507584	-0.296581	-0.186278	0.131693	0.184285	0.106377	0.666921	0.795675	0.380711	0.706973	0.230489	0.231979	0.323158	0.681876	0.69783	0.139664	0.401524	0.132855	0.374946	0.637911	0.757423	0.665494
256	C6_04520W	ILS1	-0.307072	0.0269349	-0.643436	-0.0200345	-0.119272	-0.230997	0.125701	-0.224166	0.0564352	-0.0612144	-0.240024	0.287377	-0.216767	-0.212218	-0.151389	-0.14086	0.000824386	0.00101734	0.832984	3.8035e-13	0.871235	0.239204	0.0168936	0.203061	0.0210731	0.60785	0.583046	0.0135521	0.00178308	0.0242939	0.0230282	0.144715	0.168248	1
257	C4_02270C	BFR1	0.342371	0.415231	-0.215466	-0.0795801	0.225912	0.444785	0.0630315	0.35139	0.264452	0.283742	0.176113	0.432848	0.470123	0.32746	0.0582445	0.0487337	0.196181	0.0145021	0.00303892	0.138977	0.633545	0.120311	0.00121328	0.693365	0.0125892	0.0567929	0.0447935	0.257331	0.00119441	0.0005406	0.0162025	0.742168	0.799133	0.217491
258	C1_11860W	orf19.5281	-0.0744652	-0.0201151	-0.12431	-0.310815	-0.0999562	-0.088246	-0.0229671	-0.146466	-0.244307	-0.305317	-0.160078	-0.31334	0.0737583	-0.309111	-0.241994	-0.308439	-0.167621	0.40024	0.849385	0.127884	4.3042e-05	0.231693	0.309907	0.807866	0.0748006	0.00115061	5.43612e-05	0.0493618	2.61212e-05	0.395039	3.61024e-05	0.00223692	4.63713e-05	0.046825
259	C1_01980W	HGT1	-0.992392	2.13641	-1.753	0.446486	-0.0945948	1.47429	-0.710362	1.33875	1.07686	0.11488	1.55655	1.95312	0.062257	-0.847147	0.530769	0.0399309	1.6812	1.75791e-19	7.61972e-86	1.50141e-58	9.24895e-05	0.480367	4.52148e-42	1.76121e-10	1.12577e-34	2.66113e-23	0.377217	3.69009e-47	2.08506e-73	0.65468	1.36985e-14	4.19195e-06	0.806068	1.55369e-54
260	C1_11480W	PHO84	0.0427279	0.290213	-0.652424	0.350148	0.390826	0.623855	0.120447	0.557888	0.392713	0.219168	0.444104	-0.256348	0.671815	0.156294	-0.467809	0.589774	0.00875889	0.824977	0.0478663	1.04655e-06	0.013221	0.00500821	3.53131e-06	0.424976	4.2218e-05	0.00383151	0.134246	0.00146231	0.0659701	4.84206e-07	0.279916	0.000904865	1.31735e-05	0.989242
261	CR_06490C	HSP60	-0.0225459	0.0436624	0.203965	0.549601	0.0853618	0.0348434	0.232958	-0.278206	0.12209	-0.0705799	0.33535	-0.395301	0.164202	-0.0387761	0.136698	0.218421	0.0670534	0.895268	0.76662	0.0813955	3.80674e-07	0.510881	0.804482	0.0401927	0.0161054	0.308535	0.596611	0.00325096	0.000263221	0.173435	0.758017	0.289718	0.064437	0.656368
262	C1_07520C	IST2	-1.31701	-0.669928	-0.647764	-1.69032	-0.915274	-0.58511	-1.52135	-1.03405	-0.748194	-1.20227	-1.09101	-1.31937	-1.1203	-1.53825	-1.00264	-1.22884	-1.11715	6.42139e-32	9.78077e-09	1.81739e-08	7.9349e-52	7.22865e-16	5.47419e-07	5.646e-42	7.11325e-20	4.73833e-11	1.152e-26	3.862e-22	9.48021e-32	1.86888e-23	4.00002e-43	1.63679e-18	6.86826e-28	1.2187e-22
263	C3_04950W	ARF2	0.0076546	-0.318351	0.586603	-0.0171355	-0.355823	0.34258	0.232866	-0.110361	-0.0440834	-0.310259	-0.114677	0.0928669	0.0179631	0.0499685	0.0638349	0.305831	-0.0668743	0.981002	0.0234506	6.2716e-06	0.927569	0.00883323	0.0126851	0.0901746	0.48679	0.795847	0.0232753	0.479022	0.539435	0.92005	0.73921	0.709758	0.0275567	0.719213
264	C3_03900C	HTB1	1.27285	0.86898	1.18713	0.907779	0.468249	1.20367	1.06079	1.06538	2.06956	1.17395	1.35564	1.23152	1.06038	1.09246	0.849843	1.26578	0.580541	3.46453e-12	4.34474e-06	8.61494e-11	1.12877e-06	0.017124	5.41053e-11	6.76252e-09	8.56338e-09	6.42336e-31	1.86357e-10	1.16077e-13	1.04618e-11	8.84094e-09	2.50106e-09	8.19149e-06	4.78463e-12	0.00364213
265	C1_08330C	ADH2	-2.65702	-2.06934	-0.911566	2.58707	-1.36307	-0.950265	-4.02659	-2.35696	-3.21509	-3.93363	-2.65125	-4.19797	-1.11804	-3.07673	-2.88453	-1.02012	-1.73876	1.16861e-25	7.40388e-16	0.000703151	1.82995e-24	2.06946e-07	0.000413819	1.01189e-55	2.17322e-20	1.59307e-37	1.7286e-55	1.65065e-25	4.84783e-63	2.33077e-05	2.48175e-34	1.00503e-29	0.000135839	2.74308e-11
266	C1_04770C	ERG3	-1.31834	-0.173725	-1.02133	-0.656216	-1.23949	-0.431576	-2.00992	-0.85794	-0.308163	-0.17758	-1.60586	-0.0506764	-1.87318	-1.57943	-1.11925	-1.31751	-1.01595	1.31402e-25	0.258578	1.09767e-15	4.92692e-07	2.89391e-22	0.00147183	2.15146e-58	2.57902e-11	0.0225535	0.227392	1.429e-37	0.761948	1.77529e-51	1.72609e-36	1.9126e-18	1.34695e-25	2.86052e-15
267	C3_01630W	TFP1	-0.186345	-0.24362	-0.13027	-0.41412	-0.334289	-0.321667	-0.254669	-0.165686	-0.294174	-0.425313	-0.24874	-0.460894	-0.0350518	-0.455103	-0.311323	-0.175275	0.0196038	0.0845524	0.0239812	0.243026	4.14159e-05	0.00110079	0.00186216	0.0132529	0.136851	0.00356322	2.41118e-05	0.0200225	2.86084e-06	0.784717	4.41683e-06	0.00330652	0.111891	0.916149
268	C1_04680W	PIL1	-0.216605	-0.405379	-0.333806	-0.797302	-0.441495	0.0587176	-0.956715	0.0257743	-0.243615	-0.122194	-0.572822	-0.666001	-0.110788	-0.417226	-0.60821	-0.25704	-0.609378	0.234329	0.019452	0.0522192	7.19657e-07	0.00867682	0.777737	1.52739e-09	0.928308	0.157668	0.52684	0.000578985	2.89323e-05	0.568421	0.0110904	0.000288745	0.154399	0.000298865
269	CR_01760C	FRS1	-0.406565	-0.0696504	-0.199827	-0.0178574	-0.181363	-0.28133	0.0150794	-0.235509	0.128226	-0.0720768	-0.201368	-0.493198	0.00717244	-0.225697	-0.188153	-0.302177	0.0481829	1.69595e-07	0.47073	0.0138688	0.865512	0.027716	0.000434504	0.878418	0.00403473	0.12125	0.428986	0.0155769	7.58676e-11	0.949453	0.00429693	0.0274881	0.000135633	0.653251
270	C2_05250C	AAT1	0.170428	-0.322277	0.147983	0.322578	-0.205604	-0.120776	0.531659	-0.127861	-0.0452638	0.21898	-0.0447568	-0.260026	0.172865	0.254607	-0.291945	0.0923278	-0.31989	0.064763	0.000263969	0.112798	0.000236404	0.0231318	0.21721	2.49484e-10	0.187877	0.669853	0.015498	0.703365	0.00285203	0.0604963	0.00370266	0.00124938	0.368184	0.000382534
271	CR_09320C	PHO88	0.271231	0.113474	0.305132	-0.0446585	-0.0798853	0.521958	0.311001	0.503656	0.896702	0.344248	0.282659	0.0367745	0.167424	0.331753	0.24567	0.359925	0.0687626	0.000122023	0.149348	1.08588e-05	0.606631	0.314022	1.99295e-14	6.19065e-06	1.39904e-13	1.95065e-41	7.93248e-07	6.37116e-05	0.659111	0.0216664	1.48538e-06	0.000714559	1.83645e-07	0.437992
272	C1_02790W	TIF34	-0.326385	0.00670364	-0.0468742	0.00670106	-0.147368	-0.014299	0.312666	-0.136484	0.283705	0.0440081	0.20062	0.0831963	0.273552	-0.0966501	-0.056518	0.103991	0.0298377	0.013859	0.972495	0.762776	0.972171	0.301824	0.934625	0.0159195	0.360128	0.0290097	0.799047	0.16049	0.572636	0.0419211	0.489276	0.735686	0.506954	0.890468
273	C2_07730W	YVC1	-1.79259	-1.26374	-2.02466	-1.27489	-1.58505	-0.985455	-2.00161	-1.40261	-1.18291	-0.954934	-0.985352	-1.19095	-0.886671	-1.45583	-0.660475	-1.03943	-0.933046	1.74157e-65	6.81004e-33	3.51141e-83	9.71268e-34	4.27872e-51	3.5038e-20	5.78656e-80	3.6927e-40	2.69657e-29	3.15944e-19	2.63696e-20	1.08756e-29	6.16408e-17	3.53275e-44	1.61347e-09	6.53818e-23	4.48529e-18
274	CR_01690C	CDC60	-0.480944	-0.16728	-0.528946	-0.141424	-0.263018	-0.414422	-0.144308	-0.312661	-0.169867	-0.323509	-0.428494	-0.701546	-0.26128	-0.448035	-0.359188	-0.502349	-0.206972	2.33202e-07	0.111809	9.54496e-09	0.176293	0.00675315	1.1681e-05	0.152979	0.00125804	0.0839483	0.000708654	5.57054e-06	8.71445e-15	0.00718753	1.39177e-06	0.000214331	6.24097e-08	0.0490547
275	C6_04250W	orf19.1082.1	0.201764	-0.0519321	0.263784	-0.0713175	-0.193377	-0.192771	0.327444	0.0525341	-0.106418	0.0887665	0.221862	-0.0537765	0.239642	0.0709248	0.194321	0.157857	-0.00204936	0.102887	0.732869	0.0275742	0.614858	0.118579	0.126278	0.00476092	0.736459	0.406202	0.5143	0.0768111	0.698751	0.0477984	0.576615	0.1322	0.222362	1
276	CR_10670W	CPR6	-0.582661	-0.415983	-0.281735	-0.166697	-0.394565	-0.55371	0.1262	-0.365028	-0.131116	-0.317359	0.0497989	-0.118301	-0.223066	-0.51383	-0.186265	-0.126692	0.0723201	1.25662e-07	0.000276652	0.014851	0.17809	0.000483042	5.59141e-07	0.301509	0.00150042	0.281662	0.00565366	0.745849	0.332491	0.0604139	2.92758e-06	0.139639	0.330604	0.630672
277	C2_07010W	orf19.2257	-0.173037	0.289213	-0.240284	-0.272737	0.139467	0.267506	-0.0678666	0.0722275	0.099057	0.0967168	0.00954234	-0.107991	0.395623	-0.0239015	0.0713779	-0.16141	0.08874	0.245777	0.044539	0.0906497	0.0546767	0.356648	0.061181	0.665351	0.678946	0.518303	0.543098	0.976113	0.471091	0.00366772	0.87772	0.678502	0.290955	0.617649
278	C6_00870C	ILV5	-0.0298989	-0.399702	-0.263014	0.195075	-0.015762	-0.127859	-0.140108	-0.490644	-0.444504	-0.0377235	-0.362024	-0.703908	0.238273	-0.230617	-0.317972	-0.150302	-0.324594	0.848373	0.000259901	0.0180308	0.0917277	0.916331	0.296827	0.227162	4.44761e-06	2.25623e-05	0.794423	0.000986699	9.55634e-12	0.0348079	0.0345715	0.00509657	0.213987	0.00423115
279	C1_02480W	PMM1	-0.119618	0.157824	-0.0664187	-0.433152	-0.208178	0.188516	-0.155278	0.230902	0.100932	0.545142	0.0501766	0.266712	-0.0049958	0.119687	0.0714044	0.13152	0.00969381	0.516341	0.385722	0.718417	0.00595959	0.216824	0.277346	0.355179	0.173878	0.572319	0.000406205	0.821234	0.0943119	0.985666	0.473535	0.719593	0.478201	0.989804
280	C2_06390C	IMH3	0.00329687	-0.141346	-0.256154	0.229855	-0.204679	-0.0789668	0.586388	0.0548559	0.778824	0.217901	-0.0466491	0.607354	0.144262	0.214399	0.0429887	0.330547	0.145333	1	0.353487	0.0602027	0.0988652	0.1443	0.615899	3.40968e-06	0.75677	4.54523e-10	0.115086	0.800937	1.34264e-06	0.322862	0.109178	0.804554	0.0142049	0.360861
281	C3_07640C	FUM12	0.389475	-0.4177	0.153786	0.420149	0.0234898	-0.145621	0.843623	0.103159	-0.321406	-0.571955	0.0622597	-0.787857	0.687633	0.0286645	0.203309	0.176235	-0.0190193	0.00663678	0.00397622	0.325132	0.00329748	0.903745	0.365642	3.63234e-10	0.547447	0.0229419	4.31284e-05	0.7451	4.37018e-09	5.32566e-07	0.858682	0.200559	0.265447	0.952279
282	CR_08460W	TPM2	-0.575419	0.00826118	0.0844826	-0.796631	-0.141886	0.0908987	-0.232435	-0.399247	-0.260284	-0.00513133	-0.139793	-0.60403	-0.366627	-0.423292	-0.275395	-0.446616	-0.0475838	5.29215e-06	0.966762	0.572602	1.17966e-10	0.32245	0.554955	0.0796981	0.00230164	0.0459036	0.993788	0.353586	9.78406e-07	0.00495808	0.000823867	0.0477569	0.00051928	0.805555
283	C3_04810C	orf19.5943.1	0.0919638	-0.00660136	-0.238612	0.124012	-0.01739	-0.0235794	0.284937	0.0334454	0.283799	0.462124	0.162878	0.292213	0.370551	0.11793	0.160019	0.205512	0.275614	0.366052	0.961265	0.00816384	0.205549	0.884989	0.837969	0.00115173	0.786834	0.00121565	1.04073e-07	0.089877	0.000764588	2.11003e-05	0.201719	0.10177	0.026317	0.00288635
284	CR_03060W	ARC1	0.0543851	0.239053	-0.561564	-0.132849	0.0258219	-0.221136	0.161507	-0.0616578	0.356461	0.411525	0.213185	-0.314378	0.338036	0.045775	0.0276563	0.123532	0.182359	0.739182	0.0736686	2.96851e-06	0.344283	0.875284	0.0948693	0.218191	0.703414	0.00353729	0.000862312	0.113771	0.010291	0.00707106	0.742229	0.871596	0.392538	0.202692
285	CR_08210C	ACO1	-0.240739	0.889769	0.947763	0.955916	0.902789	0.523496	1.37818	0.560114	1.14096	0.348541	1.50964	0.278176	1.1048	0.600437	1.28903	1.91544	1.74899	0.278293	6.62625e-06	9.82755e-07	8.58467e-07	3.80955e-06	0.0106918	3.43087e-13	0.00607832	1.92368e-09	0.0967656	1.78064e-15	0.180505	9.58784e-09	0.00225871	2.34051e-11	2.10182e-24	1.87241e-20
286	C5_05390C	PGA4	-0.454278	-0.144042	-0.156418	-0.452031	-1.08662	-1.13302	-0.806691	-0.693503	-0.497162	-0.410587	-0.20775	-0.485175	-0.404181	-1.48625	-0.491438	-0.414691	-0.3675	0.0685162	0.629596	0.570505	0.071493	2.94226e-06	9.80721e-07	0.000534855	0.00417023	0.0382692	0.101437	0.468848	0.0423061	0.109806	5.57857e-11	0.05659	0.104727	0.178086
287	C4_01520C	RPL20B	0.117309	0.13304	-0.31202	-0.0256177	0.168059	0.126321	0.589109	0.101705	0.465463	0.571909	0.01239	0.678762	0.189348	0.631433	0.339272	0.288623	0.274578	0.559152	0.509659	0.0719222	0.910709	0.366379	0.518289	0.000275338	0.624455	0.004419	0.000523389	0.974066	2.0254e-05	0.302441	9.13864e-05	0.0584366	0.104562	0.146164
288	C4_04390W	orf19.1409.1	0.368992	0.0214359	0.244878	0.150886	0.209305	0.514884	0.91848	0.223352	0.890016	0.347768	0.486616	0.676039	0.619153	0.538881	0.244483	0.74985	-0.000300145	0.0192013	0.919371	0.131992	0.392448	0.207319	0.000790575	3.01117e-10	0.185944	1.04109e-09	0.0269141	0.00172174	4.12518e-06	3.76187e-05	0.00032021	0.150998	4.6712e-07	1
289	C7_00860W	SSR1	-0.270341	-0.0657001	0.216218	-0.35064	-0.722692	0.10949	-0.390907	-0.211066	-0.237462	-0.266316	-0.238238	-0.100487	-0.225889	-0.567067	-0.406594	-0.195714	-0.191014	0.200475	0.799386	0.311248	0.0874177	0.000163414	0.639938	0.0474764	0.341836	0.247093	0.203281	0.281603	0.656521	0.290878	0.00291567	0.0519124	0.3859	0.427289
290	C1_04210C	CDC3	-0.641567	0.0309604	-0.508737	-1.1702	-0.738213	-0.170242	-0.482787	-0.351549	-0.429141	-0.378481	-0.652459	-0.190434	-0.687917	-0.686912	-0.0880433	-0.898399	-0.0641373	4.35453e-07	0.862988	7.56848e-05	2.40449e-21	5.10299e-09	0.242899	0.000153501	0.00884103	0.000791194	0.00406701	3.01995e-07	0.162416	5.30772e-08	4.81499e-08	0.585485	5.50418e-13	0.72692
291	C2_09060C	ASN1	0.591211	0.438581	0.323894	0.934134	0.591764	0.615405	0.773934	0.802144	1.2265	0.67364	0.595363	0.759136	0.754696	1.01969	0.162904	0.667354	0.418031	2.97872e-10	5.57684e-06	0.000856732	2.58644e-24	2.44348e-10	5.24049e-11	4.99911e-17	4.58402e-18	2.16067e-41	4.6561e-13	2.22694e-10	1.61093e-16	3.09505e-16	8.99042e-29	0.131179	7.69095e-13	1.85437e-05
292	C5_04560C	CUP1	-4.33847	-3.34307	-4.74399	-2.59444	-2.84218	-3.45383	-2.48214	-3.76959	-4.00879	-2.38923	-3.54531	-3.3885	-2.71796	-2.68696	-1.62455	-2.84493	-2.25246	2.15185e-116	1.25013e-71	6.25171e-142	5.21133e-41	1.74731e-51	4.01608e-76	8.98792e-35	8.36294e-88	6.44842e-102	1.39171e-33	1.34023e-74	2.0374e-69	1.66941e-47	1.78752e-46	4.20362e-17	6.02755e-53	7.10459e-28
293	C1_08410C	SAM4	-0.787791	-0.555714	-1.2209	0.312428	-0.372723	-0.0944663	-0.851327	-0.675337	-0.553995	-0.285376	-0.262493	0.3612	-0.170007	-0.250936	-0.108362	0.336234	-0.302821	2.7073e-06	0.0015239	7.77032e-14	0.0867205	0.0357633	0.651577	2.71934e-07	7.62596e-05	0.0010635	0.117253	0.169454	0.0375295	0.380893	0.156191	0.613499	0.0648535	0.120029
294	C3_01810C	MNT1	-0.388295	-0.367733	-0.370819	-0.458619	-0.664124	-0.252376	-0.528684	-0.535453	-0.30951	-0.406059	-0.456896	-0.290935	-0.176823	-0.536459	-0.0266725	-0.401985	-0.387693	1.12836e-09	1.12534e-08	5.59989e-09	4.8427e-13	1.98632e-26	0.000134336	3.51194e-17	1.83587e-17	1.05384e-06	1.67523e-10	4.1255e-13	5.32621e-06	0.00814411	8.72253e-18	0.757343	1.78969e-10	2.37337e-09
295	C6_02070C	RPL23A	0.294018	0.0662861	0.0646928	0.168052	-0.147028	0.0351737	0.441002	0.228157	0.54138	0.670813	0.101186	0.407518	0.276924	0.307811	0.49954	0.385427	0.376477	0.00454776	0.60269	0.585596	0.125285	0.183962	0.784255	7.88339e-06	0.0328774	4.22222e-08	9.51147e-12	0.402354	3.51391e-05	0.00774927	0.00219457	6.86898e-07	0.000136735	0.000308483
296	C5_02270W	THR4	0.0379655	0.0928224	-0.0425521	0.495533	0.245731	-0.377692	0.214938	0.101255	-0.0664702	0.228582	-0.168757	0.0201044	0.072134	0.33149	-0.18343	-0.0218877	0.0592536	0.690696	0.275787	0.624588	2.78236e-12	0.000819817	1.72217e-07	0.00356103	0.221855	0.415057	0.0020978	0.0297977	0.833873	0.386718	3.99363e-06	0.0191441	0.839844	0.528204
297	C5_00700C	SPE2	0.362439	-0.0361169	0.529238	0.0397894	0.00526385	-0.642447	0.371099	0.16837	0.17952	0.453827	0.265941	0.922318	0.411553	0.537852	0.286371	0.31339	0.136741	6.96371e-05	0.76645	2.1115e-09	0.732147	0.971615	2.69326e-13	3.39546e-05	0.0893295	0.054467	4.25581e-07	0.00501398	7.66231e-27	5.86666e-06	1.55323e-09	0.0029349	0.000728618	0.199764
298	CR_08480C	orf19.6415.1	0.262262	-0.110711	0.120998	0.212597	0.094807	0.173516	0.76927	0.132309	0.705674	0.758277	0.185924	0.181372	0.147905	0.60864	0.164783	0.52014	-0.0808941	0.121375	0.571166	0.505164	0.223829	0.616748	0.334339	4.39938e-07	0.48147	3.69307e-06	9.28238e-07	0.308567	0.282299	0.410352	8.1515e-05	0.375313	0.00106518	0.713002
299	C1_00290W	POL93	-5.2874	-1.18827	-0.650843	0.0591241	-4.82434	-3.26183	-0.625346	-0.893277	-2.09481	-1.23278	-1.74533	-1.75954	-2.7155	-0.931055	-0.00395872	-0.506249	-3.90311	1.8326e-268	0.0232635	0.154983	0.918745	5.56626e-242	0.0307635	0.299109	0.260635	5.75811e-07	0.00769809	1.21972e-13	1.71787e-10	5.03344e-07	0.134499	0.999142	0.405152	3.49034e-157
300	C2_07190C	orf19.2275	0.512713	0.66961	-0.0397941	0.390707	0.66463	0.638405	0.775753	0.476217	0.910413	0.89714	0.673203	0.725317	0.816387	0.892739	0.559598	0.607533	0.652551	0.000244995	1.29221e-06	0.815211	0.00639375	1.31154e-06	3.45287e-06	7.89676e-09	0.000754366	8.72901e-12	2.99303e-11	9.85311e-07	6.78293e-08	1.69614e-09	2.92213e-11	7.81579e-05	1.09162e-05	2.97937e-06
301	CR_09330C	orf19.7328	-0.359593	-0.159569	0.134323	-0.725343	-0.0412605	0.18033	-1.09412	-0.237341	-0.535905	-0.352908	-0.395371	-1.26747	-0.317994	-1.04773	-0.684508	-0.613327	-0.577323	0.0217451	0.37016	0.435249	1.01821e-06	0.832379	0.291079	3.09098e-14	0.153356	0.000290502	0.0233854	0.0121041	7.32277e-19	0.0438521	3.73588e-13	6.03972e-06	4.32394e-05	0.000186936
302	C1_00210C	orf19.6082	-0.614545	-0.489337	-0.082015	-1.03926	-0.578771	-0.308343	-0.859297	-0.355939	-0.19864	-0.126463	-0.626025	-0.393554	-0.473748	-0.687261	-0.639171	-0.606059	-0.41413	8.49118e-21	1.75345e-13	0.277198	9.84789e-59	1.028e-18	6.28316e-06	3.04566e-40	1.53297e-07	0.00372595	0.0836776	1.19406e-21	3.38374e-09	6.74575e-13	4.14184e-26	1.57976e-22	1.43055e-20	9.66895e-10
303	C1_08400C	GCV2	-0.0497237	-0.102643	-0.318465	0.569765	-0.0761917	-0.081746	0.64026	0.291021	1.50453	0.891265	0.415317	1.6581	0.411489	0.473769	-0.0303068	0.882044	-0.248519	0.64453	0.297215	0.000180583	3.18218e-12	0.43622	0.410109	5.4354e-15	0.000827312	1.7597e-79	1.35956e-28	7.88864e-07	1.28571e-96	8.91866e-07	1.80605e-08	0.787681	5.24828e-28	0.00579727
304	C7_02910W	ENA21	0.600837	0.581755	-0.369569	0.654699	0.115817	0.772451	0.516172	0.633624	0.428107	0.234787	0.367962	1.481	1.21631	0.084184	0.37477	0.852556	0.104634	1.06551e-06	3.01635e-06	0.00368378	8.44781e-08	0.420785	1.94227e-10	2.53371e-05	2.78787e-07	0.000520427	0.0759893	0.00457315	1.62573e-36	1.14022e-24	0.540588	0.00423443	1.65754e-12	0.515442
305	C1_13780W	MYO2	-0.35291	-0.039875	0.0304583	-0.476795	-0.615418	0.0492825	-0.0308125	-0.121282	-0.151599	-0.534932	-0.258535	0.0799884	-0.202499	-0.573876	-0.205383	-0.292749	-0.0954571	5.06423e-06	0.698697	0.748581	3.8564e-10	3.11137e-16	0.607378	0.744755	0.165024	0.061216	1.73972e-12	0.00130016	0.352079	0.0117442	2.55401e-14	0.0143515	0.000188443	0.316945
306	C1_10160W	MIR1	0.492866	0.487006	0.21197	0.55864	0.463069	0.679106	1.05121	0.814972	1.0391	0.194497	0.962838	0.533492	1.63645	0.803637	0.701471	0.9848	0.745134	0.00341762	0.00452045	0.243672	0.000802634	0.00611643	3.54154e-05	3.41622e-11	5.14579e-07	5.02105e-11	0.28959	2.20215e-09	0.00103527	1.22707e-25	5.74959e-07	2.58795e-05	8.3551e-10	7.19325e-06
307	C1_06900C	MMD1	-0.0070669	-0.19609	-0.302867	-0.097372	-0.387791	-0.289001	0.12178	-0.187248	0.0659456	0.128601	0.115006	-0.081067	-0.0701629	-0.197145	0.118041	0.204986	-0.0220421	0.997109	0.450203	0.196662	0.720329	0.0903883	0.230126	0.625591	0.466291	0.815439	0.625897	0.689026	0.761948	0.796809	0.395441	0.669	0.422947	0.973253
308	C3_04060C	HEM13	-1.86144	-1.30172	-1.30653	-1.15995	-1.58826	-1.7617	-2.77948	-2.18181	-2.09459	-1.2135	-2.16299	-1.88062	-2.62945	-2.51405	-2.17579	-2.34519	-2.33287	3.97973e-40	1.02202e-19	2.41645e-20	4.21718e-16	1.93368e-29	1.43132e-35	5.23964e-88	4.45467e-54	1.45297e-50	2.33902e-17	4.17535e-53	6.19074e-40	9.80889e-80	4.54975e-72	1.05782e-53	8.88769e-63	1.39375e-61
309	CR_01490C	orf19.2533.1	-0.0199235	-0.097805	0.292811	-0.146521	-0.217708	0.328968	-0.0357866	0.0824028	0.201435	0.0224965	0.404817	-0.28411	0.163386	-0.0749754	-0.108208	-0.196095	-0.162822	0.939753	0.604348	0.0632093	0.401129	0.182399	0.037852	0.847765	0.671418	0.206302	0.926824	0.0094807	0.0637363	0.332429	0.654467	0.558838	0.244543	0.37889
310	CR_10160W	FAA4	0.338077	0.193173	0.224939	0.329928	0.602482	0.587472	-0.351664	0.659559	-0.0236807	0.0726385	-0.175161	-1.23131	0.135634	0.0436493	0.0865641	0.262593	0.411283	2.00151e-08	0.00226465	0.00027286	5.45712e-08	6.49817e-25	5.87887e-24	3.83913e-09	1.24509e-29	0.757671	0.284224	0.00624424	5.00345e-102	0.0357598	0.518999	0.219848	1.68896e-05	8.89248e-12
311	C6_03700W	ALS1	-4.56195	-3.38372	-4.89907	-1.80488	-5.17539	-4.25172	-5.53885	-4.68206	-7.07102	-6.51103	-6.14451	-8.13246	-1.98782	-3.15799	-3.3129	-2.82295	-3.73858	8.20129e-127	1.3416e-65	8.71351e-156	4.26941e-22	2.41509e-164	6.13246e-102	3.0411e-188	3.61116e-133	0	5.18842e-238	6.34436e-226	0	1.07284e-25	6.4656e-64	9.35886e-68	1.33491e-50	2.83326e-85
312	C1_00060W	TUP1	-0.329538	0.02552	-0.250979	-0.367821	-0.236652	-0.177635	-0.268361	-0.429451	-0.225494	-0.0886156	0.257179	-0.222793	0.46975	-0.852074	-0.0465359	0.111363	-0.00332597	0.341862	0.955983	0.470878	0.284004	0.506536	0.630063	0.424315	0.205663	0.516427	0.836785	0.490655	0.518438	0.153429	0.00480608	0.910663	0.795661	1
313	C5_02170C	GCD11	-0.128717	-0.00951612	-0.584311	-0.1345	-0.184849	-0.844269	0.257118	-0.126831	-0.0590292	-0.301836	-0.155176	0.00372841	0.0761486	-0.268701	-0.0174278	-0.189595	-0.0069006	0.378836	0.961265	2.49743e-06	0.356488	0.178536	4.61684e-12	0.0483613	0.393736	0.705416	0.0209953	0.289624	0.99784	0.617125	0.0361278	0.919647	0.17617	0.99515
314	C5_00270W	PGA14	0.424382	1.34915	0.831369	0.574732	0.171485	0.698784	1.08661	1.61279	0.8397	0.398408	1.24383	1.14103	1.37506	1.10953	0.643719	1.11969	1.15277	0.000213764	1.20711e-35	2.58046e-14	2.59623e-07	0.167254	2.99115e-10	9.56653e-24	1.09218e-50	1.15646e-14	0.000497154	1.1325e-30	2.4034e-26	1.7284e-37	1.6034e-24	9.84381e-09	5.00951e-25	1.59376e-26
315	CR_07150W	GLK1	-4.68129	-4.06919	-2.19382	-1.14225	-3.78049	-5.11015	-3.65666	-4.58032	-3.27949	-2.14141	-5.50456	-6.39511	-3.07967	-3.88859	-4.06365	-3.98331	-3.95544	1.40719e-143	1.77101e-108	1.90963e-34	4.63078e-10	3.7602e-96	1.93948e-156	1.45039e-92	6.20009e-136	3.19664e-76	5.79143e-33	1.18224e-186	4.03993e-228	1.18176e-67	3.85992e-106	5.15746e-111	3.08332e-108	2.16701e-103
316	C5_04590C	RPL43A	0.118575	0.215914	-0.263265	-0.0148724	0.156136	-0.429496	0.507352	0.257992	0.644702	0.70947	0.182199	0.66038	0.260078	0.47854	0.58332	0.296115	0.28154	0.438468	0.135372	0.0538758	0.936706	0.280984	0.00113603	7.1351e-05	0.0645199	2.95817e-07	2.50514e-08	0.217866	1.36589e-07	0.0582218	0.000191592	7.88315e-06	0.0301283	0.0493091
317	C3_02710W	orf19.263.1	-0.103274	-0.843724	-0.146136	-1.06869	-0.822451	-0.358982	-0.283538	-0.761189	-1.47539	-0.35328	-0.822366	-0.972949	-0.672575	-0.596961	-0.110295	-0.61013	-0.375286	0.488861	3.38059e-12	0.293731	4.42195e-19	1.3137e-11	0.00548741	0.0259937	4.16789e-10	7.27039e-36	0.00576369	1.34472e-11	3.29105e-16	3.72597e-08	1.05698e-06	0.468187	7.23681e-07	0.00490776
318	C1_06100C	MSI3	-0.027666	-0.114417	-0.356305	-0.118082	-0.0443661	-0.0139536	0.328813	-0.054926	-0.203964	-0.0693628	0.00539959	0.0630464	0.160299	0.278144	-0.00177068	-0.0391537	0.0553311	0.829863	0.275966	7.26096e-05	0.244411	0.690594	0.91084	0.000234923	0.634601	0.0263961	0.515228	0.981617	0.546035	0.0988881	0.00209147	0.992361	0.751152	0.652108
319	C4_02410C	AHP1	-1.68997	-2.31699	-1.45278	-0.505715	-1.83469	-1.15664	-1.92638	-2.38223	-2.3934	-0.826739	-2.00053	-3.46331	-2.95135	-2.56874	-2.62553	-2.26309	-2.90705	1.73603e-38	5.59576e-73	7.47529e-29	0.000250708	1.2042e-44	1.21127e-18	1.32894e-50	2.69996e-76	3.31697e-78	5.31822e-10	1.92231e-54	2.15583e-160	5.16283e-117	1.2037e-88	1.80428e-91	7.85607e-69	1.04097e-110
320	C3_01490W	RPS7A	0.00667735	0.0174732	-0.143156	0.110614	-0.144375	0.0565656	0.501463	0.0310727	0.462678	0.449017	-0.0201792	0.554015	0.192997	0.307953	0.304701	0.297291	0.224388	0.977508	0.89594	0.172848	0.316912	0.172112	0.632708	9.47346e-08	0.823609	7.96025e-07	2.68419e-06	0.893475	3.16012e-09	0.0596691	0.00142928	0.00256093	0.00266532	0.0349425
321	C7_01970C	TOM40	-0.137914	0.344029	-0.493042	0.163747	0.212438	0.0602824	0.332319	0.023511	0.221512	0.111017	0.203806	0.854024	0.425384	0.101324	0.212962	0.0165425	0.272467	0.321097	0.0070588	4.43059e-05	0.227887	0.102881	0.691184	0.00687502	0.905551	0.0788713	0.429624	0.131178	2.23736e-13	0.000517776	0.445702	0.117932	0.938586	0.0425818
322	C2_04050C	DCK1	-1.58532	-1.0822	-1.41999	-2.08359	-1.51104	-1.35314	-1.3766	-1.25428	-0.781085	-1.55793	-1.76412	-1.59113	-1.60699	-1.43895	-1.15219	-1.62708	-1.22546	3.70883e-50	2.0123e-23	2.83264e-40	1.29236e-85	6.83732e-45	6.57198e-36	8.72676e-38	2.66373e-31	8.80293e-13	1.0896e-48	8.86223e-61	5.98907e-49	3.76091e-51	5.50266e-41	2.43075e-26	1.79159e-52	1.2881e-29
323	C6_02220W	SAR1	-0.509473	-0.369814	-0.105565	-0.445223	-0.645696	-0.126493	-0.0874042	-0.286162	-0.307728	-0.0916607	-0.405875	0.0311156	-0.243753	0.108642	0.0269031	-0.191072	-0.289343	1.54033e-07	0.000240997	0.344607	6.14118e-06	2.50293e-11	0.260911	0.427174	0.00519124	0.00172132	0.421162	4.5464e-05	0.806033	0.0174964	0.304123	0.843512	0.0723201	0.00633097
324	C4_02030W	RFX2	-2.47962	-2.79975	-2.17083	-3.98017	-3.30857	-3.17484	-2.02375	-2.48788	-2.19958	-2.94625	-3.26314	-2.11902	-2.93311	-3.45197	-2.10822	-3.22829	-2.80742	2.69741e-172	1.75689e-201	1.83943e-130	0	4.28867e-285	1.82193e-232	9.1305e-114	2.47966e-162	8.43906e-117	7.31112e-233	1.06086e-273	3.88571e-120	7.39958e-239	0	3.60937e-115	4.21711e-274	8.48821e-179
325	CR_08800W	ITS2	0.824536	0.351662	0.275673	0.819602	0.495322	-0.212271	0.626853	0.518073	0.569189	0.299887	-0.316109	-0.166932	-0.516537	-0.223508	-0.342242	0.366114	0.150566	0.0324073	0.425715	0.518484	0.034061	0.220991	0.636395	0.103269	0.209092	0.141141	0.485467	0.48487	0.707274	0.201244	0.581457	0.440485	0.400729	0.781485
326	C5_01210W	VPS1	-0.625541	-0.326952	-0.0862985	-0.621349	-0.574695	-0.776664	-0.445301	-0.289284	-0.465062	-0.763343	-0.329804	-0.153213	-0.18829	-0.566937	-0.166439	-0.310356	-0.156192	2.65473e-10	0.00192149	0.459712	3.26163e-10	7.09628e-09	2.03555e-15	8.07871e-06	0.0061449	2.61949e-06	7.21027e-15	0.00159573	0.149731	0.0831085	9.7708e-09	0.146606	0.00287292	0.185926
327	C1_01530C	orf19.3341	0.395216	-0.0781216	0.140977	0.42606	0.287996	0.0795035	0.662432	0.232902	0.260015	0.175772	0.136011	0.363451	0.210683	0.282502	-0.00571828	0.279244	0.0996932	1.0126e-06	0.426318	0.106122	1.07564e-07	0.000477579	0.404033	2.30647e-17	0.00601625	0.00133062	0.0392861	0.134232	5.02266e-06	0.0125506	0.000511082	0.963045	0.000757347	0.313742
328	CR_03770C	RPS30	0.27378	0.656279	-0.695133	-0.103595	0.459365	0.0581627	0.466077	0.335893	0.625503	0.908157	0.243469	0.0969337	0.00281663	0.737469	0.408221	0.126673	0.517116	0.375376	0.0208818	0.011483	0.763766	0.10909	0.869142	0.094663	0.269515	0.0206896	0.000745785	0.452606	0.771326	0.997322	0.00578396	0.176976	0.724986	0.085815
329	C2_06100W	PMT4	-0.339512	-0.282006	0.120336	-0.628297	-0.32046	0.0571164	-0.46196	-0.0878439	-0.200619	-0.327733	-0.25105	-0.050802	-0.234067	-0.562541	-0.418562	-0.405289	-0.441254	3.58886e-06	0.000185231	0.130887	1.23025e-18	1.61051e-05	0.522393	1.03661e-10	0.308839	0.00681143	7.74482e-06	0.000919548	0.555332	0.00180901	2.23687e-15	1.09184e-08	2.07395e-08	1.83745e-09
330	C4_00120W	PGA7	0.259138	0.147381	0.0422952	1.36318	-0.743719	0.621125	0.927964	0.622711	0.487078	0.0135158	0.981502	0.359498	0.703148	0.421239	0.139591	0.541972	-0.542645	0.375832	0.649294	0.891685	3.61942e-08	0.00401002	0.0191882	0.000207326	0.0189716	0.0613539	0.984728	0.000120536	0.177559	0.00674283	0.106663	0.667571	0.0435492	0.0530768
331	C1_00110W	CCT8	-0.32111	-0.0483323	-0.61308	-0.270717	-0.352862	-0.323154	-0.110038	-0.212997	0.0470773	-0.180174	0.0452832	0.0618584	0.206593	-0.58818	-0.0581274	0.158604	0.11635	0.188014	0.875059	0.00678448	0.280782	0.140888	0.189589	0.672416	0.415354	0.883722	0.486552	0.895508	0.83124	0.416027	0.00802109	0.848639	0.567557	0.707896
332	C1_11450C	SAM2	-0.281037	0.152834	0.144401	0.477989	0.252778	0.103261	-0.042939	0.11938	0.792158	0.46373	0.208946	-0.191568	0.357592	0.272478	0.00141609	0.474473	0.140446	0.0115279	0.209236	0.221511	7.93302e-06	0.0237292	0.407364	0.739447	0.338977	1.00555e-14	1.26088e-05	0.0731497	0.0840107	0.000960686	0.0114234	0.995379	8.2939e-06	0.274319
333	C1_08980C	ZWF1	-0.608068	-0.42016	-0.708338	-0.179385	-0.0388181	-0.210497	-0.436669	-0.677871	-1.19818	-0.0505223	-0.647707	-0.692593	-0.440354	-0.351155	-0.130217	-0.46444	-0.468006	2.98815e-10	2.38185e-05	1.24083e-13	0.0931366	0.754348	0.045604	6.64524e-06	1.55291e-12	4.73484e-38	0.68747	1.54576e-11	2.67406e-13	6.85617e-06	0.000354486	0.254673	2.11192e-06	2.93105e-06
334	C3_04390W	CUP5	-0.395706	-0.360533	0.313422	-0.133252	-0.354353	-0.124086	-0.0129125	-0.197455	-0.0427267	-0.315579	-0.150175	-0.137034	0.0607871	-0.217633	-0.0322137	0.0249169	-0.00316848	0.0114454	0.0254399	0.0482188	0.452557	0.0246683	0.48865	0.946912	0.250503	0.834049	0.0461941	0.40774	0.41404	0.749917	0.167499	0.877711	0.921996	1
335	C2_02860W	SUR2	-1.6164	-0.582665	-1.06741	-1.42717	-1.70289	-0.57644	-1.92589	-1.14965	-0.452682	-0.41075	-1.3177	-0.0997175	-2.03519	-2.01764	-1.74412	-1.43095	-1.13351	9.77421e-50	5.2742e-07	2.71919e-22	4.6639e-39	2.05095e-53	6.91515e-07	2.12519e-70	3.59605e-25	8.33948e-05	0.000469926	4.37594e-33	0.452501	8.9721e-80	1.13427e-77	6.07134e-58	1.88813e-39	2.33681e-24
336	C1_09080C	PGA6	1.25516	1.37168	1.55602	0.131152	0.499826	1.69684	0.846249	1.12374	2.26054	0.355043	1.91331	2.49613	1.08163	1.55538	0.408776	1.52436	0.870044	1.31819e-13	5.52921e-16	1.46622e-20	0.533925	0.0055156	4.19766e-24	7.83371e-07	4.4686e-11	3.95397e-42	0.0553455	2.02182e-30	1.08648e-50	2.16274e-10	2.01036e-20	0.0315446	1.20067e-19	7.6202e-07
337	C3_07020W	SSN6	-0.3324	-0.110444	-0.280891	-0.329436	-0.0437668	-0.275791	-0.710979	-0.303048	-0.0276748	-0.466822	-0.213229	-0.548752	-0.0514929	-0.859132	-0.523591	-0.251197	-0.414286	0.0381113	0.560823	0.0822404	0.040665	0.823084	0.0942123	1.7564e-06	0.0639463	0.90593	0.00266811	0.219817	0.000252321	0.789535	5.99622e-09	0.00091026	0.133572	0.0110904
338	C1_09690W	MLS1	-2.03175	-2.76095	-2.03007	0.873225	-2.28075	-2.75182	-2.13259	-2.95956	-2.44391	-2.95383	-2.63169	-3.7492	-1.85773	-1.33202	-3.10061	0.0574963	-3.10004	2.41045e-10	2.74971e-18	2.38494e-10	0.0105472	9.44681e-13	3.78579e-18	2.36506e-11	7.15733e-21	9.20492e-15	7.47701e-21	1.25463e-16	2.15326e-33	8.01116e-09	4.12428e-05	1.14736e-22	0.917159	1.09982e-22
339	C3_05220W	CDR1	-0.585482	0.372797	-0.763856	-0.205795	-0.461355	0.563711	-1.14598	0.803512	-0.309171	-0.0721067	-0.524936	-0.447325	-0.448053	-0.249865	-0.800336	-0.368321	0.560895	4.30546e-09	0.000321001	5.81648e-15	0.0559174	4.73502e-06	1.83165e-08	5.33336e-32	1.99085e-16	0.00236027	0.551944	1.96022e-07	6.28403e-06	9.49004e-06	0.0156576	5.84568e-16	0.00034201	2.83314e-08
340	C1_08350C	orf19.5114.1	0.0399815	-3.43692	1.0182	0.0947618	-5.77579	-2.55651	-3.85215	-0.32322	-2.28251	-5.50562	-6.05658	-7.10195	-2.94258	-3.52307	-6.0962	-4.39464	-4.34881	0.954135	8.15278e-23	0.00633385	0.845067	4.29551e-60	4.75968e-13	1.47012e-28	0.457725	7.82332e-11	2.04022e-56	2.69282e-66	2.17059e-87	4.01652e-17	4.40935e-24	1.37925e-65	1.58297e-36	9.65507e-36
341	C2_09940W	GCN4	-0.469419	0.0347986	-0.332099	0.842709	-0.0150263	0.131806	-0.175793	-0.0629029	0.539617	0.27282	0.128537	0.488637	0.331578	0.459408	0.0250334	0.670113	-0.0245459	1.21154e-08	0.754382	6.83072e-05	3.05894e-26	0.894558	0.156101	0.0438255	0.544751	3.60759e-11	0.001322	0.171405	1.48655e-09	6.17382e-05	1.53284e-08	0.824066	5.50187e-17	0.855003
342	C5_05480W	DES1	-0.91885	-0.418271	-0.291596	-0.583331	-1.33311	-1.272	-1.28475	-0.869081	-0.469254	-0.397315	-1.17899	-0.122834	-1.40719	-1.34564	-1.09807	-1.16632	-0.993778	5.03016e-17	0.000360848	0.0129113	2.08161e-07	1.55519e-34	1.40071e-31	1.51672e-32	4.08524e-15	2.98619e-05	0.000666304	1.44779e-27	0.321479	4.76904e-39	9.67623e-36	9.68098e-24	6.53823e-27	8.34204e-20
343	C1_03780C	HMG1	0.0574894	0.00892908	0.0217315	-0.434306	-0.0524399	0.0342408	0.127356	0.0502829	0.142996	-0.333446	-0.19352	-0.25113	-0.392031	-0.394486	-0.43293	-0.351888	-0.12875	0.602419	0.94475	0.84133	6.96136e-07	0.623715	0.759265	0.177339	0.660834	0.12264	0.000160652	0.0412294	0.00461569	7.06813e-06	5.38388e-06	1.0085e-06	6.7829e-05	0.218453
344	C7_02890C	PMT1	0.297288	0.344257	0.404006	-0.122685	-0.0569814	0.425261	0.290849	0.459698	0.36088	-0.0510846	0.302845	1.15836	0.424717	0.107853	-0.108601	0.203194	-0.0908158	5.02148e-05	2.82602e-06	1.32291e-08	0.122555	0.511885	3.92889e-09	5.8131e-05	1.49012e-10	4.4706e-07	0.563641	4.31803e-05	6.59053e-62	2.77629e-09	0.161388	0.195216	0.00750871	0.311883
345	CR_10350C	TRX1	-0.276182	0.34105	-0.693554	0.010706	0.0159029	0.310854	0.205543	-0.163814	-0.524223	0.60792	0.0561982	-0.10462	-0.0439058	0.583124	0.150349	0.16021	-0.0496412	0.303399	0.204668	0.00414035	0.975833	0.965693	0.243714	0.434639	0.57703	0.0294462	0.012762	0.878452	0.715602	0.888771	0.0144929	0.616254	0.593228	0.905428
346	C6_01720C	SUR7	-0.630899	-0.493232	-0.925583	-1.18639	-1.26121	0.00942563	-1.02469	-0.288149	-0.385804	-0.47022	-0.475628	-0.23485	-0.322356	-0.585639	-0.329218	-0.294714	-0.496582	1.33727e-10	9.85644e-07	6.33836e-22	2.05519e-35	1.42186e-39	0.946068	3.83013e-26	0.0058757	0.000102125	2.42063e-06	1.97534e-06	0.0216321	0.00152455	2.12168e-09	0.00174303	0.00437481	1.05554e-06
347	C5_03350W	QCR2	0.439372	0.316987	0.735718	0.34887	0.449254	-0.0287	1.1649	0.350419	0.46036	0.243851	0.711154	0.0991461	0.984463	0.666806	0.70828	0.880846	0.670891	0.000130488	0.00827931	2.72094e-11	0.00290413	8.57164e-05	0.847688	8.4366e-27	0.00292903	4.0162e-05	0.0413831	1.89442e-10	0.436123	2.27873e-19	2.06893e-09	3.22059e-10	1.3457e-15	2.28771e-09
348	C5_04730C	SSD1	-0.400375	-0.290077	-0.399164	-0.398178	-0.258437	-0.913373	-0.34543	-0.393529	-0.407064	-0.531366	-0.455487	-0.619163	-0.530662	-0.547878	-0.337743	-0.413453	-0.454383	1.0317e-05	0.00216802	9.5779e-06	1.14335e-05	0.00561577	5.1895e-26	0.000127889	1.64135e-05	4.99686e-06	2.39927e-09	4.42056e-07	1.01993e-12	2.4698e-09	6.4067e-10	0.000339942	5.28892e-06	6.253e-07
349	C7_00700W	CYB5	-0.53296	-0.0195088	0.226073	-0.326404	-0.199542	0.165955	-0.0871563	-0.241213	0.249765	0.164595	-0.273589	0.965653	-0.764956	-0.403409	0.0485449	0.113934	0.219291	1.38596e-11	0.861991	0.00571501	4.73167e-05	0.0181109	0.0569062	0.323402	0.00419642	0.00185269	0.0517222	0.000949599	1.30961e-36	3.79993e-23	3.38682e-07	0.638114	0.209082	0.0114482
350	C5_00660C	ERG11	-1.1309	-0.0338257	-0.367556	-0.807811	-0.753291	-1.11067	-1.2841	-0.573307	-0.254507	-0.222607	-1.05832	0.00954799	-1.64393	-1.51012	-0.814898	-1.07962	-0.612584	7.98502e-24	0.836575	0.00207376	1.44483e-12	5.67611e-11	8.9072e-23	9.57842e-31	9.40836e-07	0.0356251	0.0760232	6.15958e-21	0.964275	1.01652e-49	6.97836e-42	1.71681e-12	8.30751e-22	1.5578e-07
351	CR_07050C	URA2	0.552509	0.137033	-0.292082	0.308359	0.206978	0.0469205	0.493955	0.513728	0.263161	0.0932934	-0.098356	-0.521421	0.0550634	0.303422	-0.177654	0.0686244	-0.0959541	5.16952e-07	0.292253	0.011272	0.00760547	0.0818925	0.739793	6.63041e-06	3.68606e-06	0.0204299	0.473661	0.472659	1.47464e-06	0.689278	0.00682875	0.158816	0.633194	0.503139
352	C3_01540W	orf19.1691	-8.45532	-7.09416	-7.76895	-4.74294	-8.82589	-8.9545	-9.1736	-8.75968	-7.33863	-4.9143	-8.66343	-5.32347	-9.89685	-7.98272	-8.77907	-8.97071	-8.39705	1.89952e-84	1.13869e-55	1.12192e-72	2.75234e-34	3.55668e-80	9.45024e-73	4.25602e-88	7.81094e-87	2.89974e-63	5.3576e-31	5.36837e-87	8.24992e-24	1.70276e-112	9.53957e-73	1.49387e-82	3.23129e-98	6.5129e-68
353	CR_10360C	CTM1	-0.575637	-0.772207	-0.472991	-0.441363	-0.638217	-0.512482	-0.95322	-0.851625	-1.1178	-0.620748	-0.87694	-1.46328	-0.772033	-0.873313	-0.933621	-0.70814	-0.921412	2.14791e-12	2.09818e-21	9.62666e-09	1.04912e-07	4.91567e-15	6.55107e-10	1.34567e-32	6.87495e-26	9.73224e-45	2.54447e-14	1.81899e-27	1.51138e-74	8.09465e-22	1.82152e-27	5.09096e-31	2.42654e-18	1.05336e-29
354	C1_00590W	TUF1	0.223077	0.580773	-0.0108854	0.299944	0.515231	0.477286	0.752064	0.164641	0.605748	0.206996	0.619028	0.52945	0.976799	0.280957	0.50732	0.694971	0.589436	0.304484	0.00356514	0.965666	0.153266	0.00901538	0.0172904	6.77945e-05	0.473942	0.00144427	0.338323	0.00165359	0.00567134	1.98685e-07	0.159287	0.013082	0.000322607	0.00356757
355	C2_06540C	SPF1	-0.418796	-0.213206	-0.284334	-0.640823	-0.282343	-0.185004	-0.454826	-0.127671	-0.225415	-0.46325	-0.529422	-0.166968	-0.280601	-0.388465	-0.447368	-0.478879	-0.223528	1.11266e-05	0.039473	0.00360239	6.38019e-12	0.00395994	0.0739637	1.24376e-06	0.240468	0.0205268	1.01408e-06	2.12735e-08	0.0947057	0.00410219	3.9545e-05	3.27018e-06	3.65311e-07	0.0345541
356	C1_10300W	MNN12	-3.78314	-4.24068	-6.69279	-3.74629	-3.62226	-4.46984	-6.78193	-4.7819	-3.55318	-3.38962	-5.05289	-6.70869	-4.58372	-3.79031	-4.48802	-5.79873	-5.80634	4.72133e-222	1.51947e-282	0	2.02596e-223	1.46221e-200	3.54468e-298	0	0	2.26099e-211	1.24085e-188	0	0	0	4.43178e-232	1.38151e-254	0	3.55018e-279
357	CR_02070C	ADH5	-4.77746	-2.87834	-3.72187	-2.50829	-3.54787	-3.41586	-6.05044	-4.67136	-4.50359	-3.29217	-3.91462	-5.85129	-4.70298	-5.61169	-4.99192	-5.19146	-3.34011	4.04199e-56	6.49333e-21	2.91251e-34	1.49247e-16	1.48901e-31	8.53797e-29	1.03877e-79	3.44048e-53	3.30514e-51	2.30698e-27	5.03791e-38	7.93908e-78	3.07568e-55	6.85821e-77	8.23547e-59	1.45892e-64	6.61193e-27
358	C5_00070W	CDC11	-0.925054	-0.132584	-0.563773	-1.36284	-0.931261	-0.792868	-0.551118	-0.531316	-0.313471	-0.537367	-0.434307	0.0529504	-0.607974	-1.00888	-0.154113	-0.785978	-0.403186	6.7333e-11	0.454383	0.000105496	1.2625e-22	4.87525e-11	2.88139e-08	0.000133244	0.000335522	0.036022	0.000253238	0.00413391	0.771898	2.74884e-05	8.2455e-13	0.376771	4.2515e-08	0.00959588
359	C4_04700W	SSZ1	-0.148061	0.111839	-0.722725	-0.0870946	0.0480015	-0.0441329	0.494113	-0.0698499	0.255661	-0.0665003	0.153658	0.314108	0.293744	-0.11093	0.0641354	0.0347256	0.177965	0.45049	0.591793	1.03086e-05	0.674963	0.821906	0.839076	0.00296924	0.758638	0.143759	0.76072	0.444206	0.0650322	0.099047	0.544042	0.770374	0.895543	0.387161
360	CR_06150C	ADE13	0.582263	0.0183305	0.132193	0.182462	0.498941	-0.109197	0.582284	0.239753	0.552104	0.479563	0.150131	0.397972	0.329495	0.448796	0.144386	0.408827	0.239284	2.42967e-13	0.872139	0.136026	0.03586	4.55617e-10	0.238724	2.07036e-13	0.00479867	2.46718e-12	2.28174e-09	0.096489	6.52278e-07	5.93141e-05	2.39696e-08	0.116153	4.60294e-07	0.00619229
361	C4_01050C	RPL40B	0.517365	0.00264423	0.438073	0.351968	0.280444	0.232988	0.830134	0.460176	0.760829	0.401753	0.553812	0.745767	0.471785	0.493696	0.483133	0.548065	0.335154	0.000335578	0.991884	0.0025505	0.0185546	0.0645477	0.13847	2.04594e-09	0.00169087	4.1546e-08	0.00611787	0.000126616	6.61986e-08	0.00112653	0.000512456	0.00114736	0.000136788	0.0328988
362	C1_13680C	GCV3	0.649534	0.206386	0.594017	0.494506	0.0712598	0.145629	0.780301	0.658069	0.861056	0.824867	0.667876	0.605695	0.5991	0.861323	0.526614	0.970708	0.0919918	5.70213e-13	0.0389138	3.94356e-11	6.9834e-08	0.518155	0.158217	1.71478e-18	2.6202e-13	6.55307e-22	3.71874e-20	3.3009e-13	1.70924e-11	3.99563e-11	9.47683e-22	1.15975e-08	6.20612e-28	0.433601
363	C7_00100W	FRP2	-0.674721	-0.237504	-1.2171	0.483472	-1.08967	-0.0676037	0.0278219	-0.325666	-0.0951211	-0.00527969	0.390736	1.48899	0.539144	0.411838	0.349603	0.399342	0.0368488	1.90712e-07	0.102422	1.84088e-22	0.000244015	6.40896e-18	0.678915	0.864846	0.0186727	0.531205	0.993788	0.00432446	7.36878e-33	3.84383e-05	0.00165795	0.0127518	0.00306011	0.864013
364	CR_07280W	FRE30	-4.52423	-5.08474	-4.99132	-6.15194	-2.73406	-6.1393	-2.95226	-4.4118	-4.47419	-4.55489	-5.49994	-7.96084	-3.84331	-2.80607	-4.30132	-4.92996	-5.6905	1.36495e-170	5.83411e-206	4.19093e-213	2.14377e-256	1.41082e-67	9.889e-261	4.37865e-78	8.27648e-165	1.86783e-181	7.21243e-187	3.11401e-226	2.04148e-290	4.76048e-128	1.45034e-72	2.89093e-143	4.50434e-195	1.88959e-216
365	C3_02320W	ILV2	-0.139614	-0.30596	0.0172333	0.680137	-0.00530654	-0.124423	0.0231151	-0.201711	-0.0364203	0.0526693	-0.273194	-0.485262	0.293034	0.0553436	-0.375572	0.319476	-0.0779522	0.336349	0.0236042	0.912161	4.2195e-08	0.979315	0.399609	0.884494	0.151224	0.830304	0.75058	0.044204	9.27358e-05	0.0266474	0.698153	0.0048247	0.0157201	0.650756
366	CR_09340W	orf19.7329	-0.688585	-0.3179	0.230232	-0.140718	-0.585308	-0.0894878	-1.52719	-0.363962	-0.26368	-0.197609	-0.425201	-0.67162	-0.860832	-1.31965	-0.918726	-0.544881	-0.711091	0.000195099	0.12054	0.260676	0.525333	0.00180692	0.697936	4.10546e-18	0.066713	0.178115	0.343389	0.0302984	0.000213475	2.03955e-06	8.5369e-14	6.02847e-07	0.00396182	0.000181485
367	C2_01590W	COX13	0.260899	0.342841	-0.0995663	-0.247548	-0.0550561	-0.166877	0.80236	0.124192	-0.0270728	0.373059	0.130464	0.158306	0.400901	0.448086	0.519854	0.158038	0.517646	0.23431	0.116085	0.672666	0.266065	0.829514	0.473116	3.40285e-05	0.61794	0.933742	0.0736593	0.607613	0.474814	0.0543425	0.0246016	0.013319	0.514244	0.0146781
368	C4_00160C	CAR2	-0.742571	-0.210507	-0.2211	-0.189693	-0.36106	0.597526	0.74291	-0.249242	-0.151779	-0.478574	-0.295611	-1.46572	0.0197297	-0.595042	-0.491534	0.0973696	-0.376485	3.68625e-09	0.141628	0.108028	0.181137	0.00621007	3.00211e-06	2.89548e-09	0.0732518	0.275288	0.000199456	0.0312775	2.74349e-33	0.910057	2.15984e-06	0.000183314	0.541138	0.0058927
369	C1_04400C	APE2	-0.288137	-0.272386	-0.248044	-0.109521	-0.386611	-0.0841045	-0.492463	-0.354242	-0.563556	-0.307215	-0.429667	-0.636323	-0.436611	-0.606094	-0.649948	-0.427561	-0.637014	0.000868822	0.00204035	0.00425347	0.253842	4.72253e-06	0.397212	2.44935e-09	3.57712e-05	4.84128e-12	0.000327888	3.80716e-07	7.38427e-15	1.70471e-07	1.41868e-13	2.79515e-15	3.44398e-07	1.32743e-14
370	C2_09780C	orf19.1372	-0.402084	0.148275	0.0484886	-0.252226	-0.351709	0.131832	0.186129	-0.0716655	0.316714	0.410983	-0.0178306	0.338182	-0.000359057	0.0904022	0.159761	-0.171445	-0.0611681	6.38153e-05	0.192351	0.687765	0.0163098	0.000581768	0.246869	0.07486	0.566453	0.00151002	4.41145e-05	0.914525	0.000636753	1	0.406385	0.160159	0.118636	0.65993
371	C1_11550W	GAR1	0.143937	0.0030571	-0.39605	0.268002	0.120081	-0.0968356	0.547305	0.255785	0.602798	0.417569	0.204294	0.498997	0.286237	0.319639	0.0861623	0.415674	0.237425	0.148216	0.983004	1.05244e-05	0.00422609	0.232727	0.358838	4.76785e-10	0.00682314	6.12127e-12	3.6468e-06	0.0350884	1.35121e-08	0.00196348	0.000413298	0.433485	3.8312e-06	0.0155656
372	C7_01550W	BEM2	-0.64653	0.0547102	-0.156841	-0.956932	-0.739793	-0.247597	-0.686766	-0.1594	-0.215319	-0.181042	-0.381184	0.545381	-0.68285	-0.556242	-0.347772	-0.623112	-0.519869	2.42138e-09	0.710033	0.195456	2.23453e-19	9.01247e-12	0.0376118	2.31582e-10	0.203003	0.0626179	0.131724	0.000884895	5.57862e-07	2.9388e-10	3.79003e-07	0.00294007	1.02741e-08	4.91221e-06
373	CR_08250C	HSP104	-1.08305	-0.629087	-0.674891	0.101428	-0.4241	-0.778001	-0.804033	-1.38462	-1.69275	-0.872004	-0.838454	-1.24437	-1.00675	-1.40727	-0.769895	-1.19378	-0.637898	1.09539e-26	1.59792e-09	4.38652e-11	0.413975	5.82892e-05	2.76856e-14	4.07546e-15	5.86806e-43	4.27589e-65	8.5592e-18	1.5835e-16	8.30068e-36	1.76884e-23	4.30964e-45	8.76853e-14	1.05516e-32	1.2333e-09
374	CR_10250C	FDH3	-0.592079	-1.0316	-0.378162	-0.272147	-0.371958	-0.932743	-0.66026	-1.02858	-0.802972	-0.794528	-0.550114	-1.43923	-0.700955	-1.00402	-0.469616	-0.530234	-0.692354	7.71884e-06	9.68033e-16	0.00545749	0.0555757	0.00653921	4.463e-13	3.73772e-07	1.25435e-15	3.46274e-10	8.23142e-10	3.71689e-05	1.60692e-30	7.1105e-08	3.34822e-15	0.000627128	6.70248e-05	1.6462e-07
375	C1_12030W	SER33	0.176772	-0.119007	0.0542056	0.657905	0.235766	-0.434034	0.312966	-0.371821	-0.18461	0.120418	0.0267619	-0.138802	0.0248043	0.00963437	-0.257531	0.144005	-0.0775334	0.116977	0.32942	0.662947	7.93422e-11	0.0293505	2.91411e-05	0.00274312	0.00044732	0.087438	0.301262	0.864979	0.209816	0.853875	0.938739	0.0215129	0.219043	0.568558
376	C2_06020W	CNT	-0.519147	-0.325372	-0.0128747	0.00254545	-0.527777	0.0241386	-0.0429951	-0.193453	-0.479613	-0.627305	-0.373645	-0.420434	-0.546443	-0.558977	-0.273883	0.050228	-0.137979	4.63288e-07	0.00258321	0.921292	0.987007	3.58062e-07	0.861464	0.731474	0.0879589	2.31217e-06	6.11647e-10	0.000460017	3.69514e-05	8.2465e-08	4.41239e-08	0.0138133	0.720381	0.270208
377	C6_00480C	FET31	-1.03884	-0.623875	-7.04225	0.208904	-1.10081	0.102271	-1.06689	-0.0187265	-0.0042551	-0.706127	0.31894	1.39851	1.74424	1.47132	0.616849	0.709785	-0.466751	6.04638e-17	1.07131e-06	0	0.140254	8.53453e-19	0.504962	4.07484e-17	0.934827	0.996849	2.33644e-08	0.0190396	1.87802e-29	4.6832e-47	3.49652e-33	1.96235e-06	1.86337e-08	0.000468363
378	C2_03180C	TOM1	-0.119488	-0.14333	-0.157126	-0.293421	-0.123264	-0.218508	-0.119774	-0.152624	-0.218069	-0.190711	-0.297761	0.0825531	-0.273399	-0.263482	-0.00825196	-0.215098	-0.189174	0.103795	0.0537876	0.0276337	1.75694e-05	0.0918431	0.00195762	0.0936284	0.0364538	0.00127595	0.00649216	1.28474e-05	0.260653	5.34606e-05	8.98211e-05	0.930368	0.0019373	0.0102772
379	C1_03500W	YPT1	-0.477916	-0.0512579	-0.0970654	-0.242674	-0.131618	-0.106189	-0.130456	-0.239718	-0.232542	-0.0619402	-0.0388119	0.435234	-0.101696	-0.0146636	0.06767	-0.304247	0.00745154	8.51215e-08	0.661875	0.340573	0.00973122	0.184368	0.307097	0.178241	0.0117969	0.0112939	0.573403	0.756613	8.22489e-07	0.322418	0.890797	0.551909	0.00104029	0.983507
380	C5_00480C	SEC14	-0.0119943	-0.136416	-0.20713	-0.310515	-0.166097	-0.286661	-0.288998	0.258686	-0.273543	0.0215367	-0.0699033	-0.308307	-0.113616	-0.180096	-0.0147337	-0.0140558	-0.217754	0.92454	0.10506	0.00758539	4.59406e-05	0.0380778	0.000157584	0.000113753	0.00076785	0.000262821	0.843064	0.446696	2.94382e-05	0.165667	0.0196322	0.887765	0.910993	0.00702907
381	C1_14090W	orf19.7215.3	0.178934	0.290538	0.468617	0.666628	0.325367	0.383891	0.7234	0.156155	0.633556	0.702757	0.878637	0.512121	0.661394	0.815983	0.449008	0.805286	0.36952	0.213793	0.0364626	0.000300376	1.45961e-07	0.0155904	0.00389274	7.24161e-09	0.292601	4.62467e-07	3.0015e-08	2.27301e-12	5.21861e-05	1.84381e-07	6.39986e-11	0.000791284	1.47338e-10	0.00739289
382	C1_03210C	CDC12	-0.919031	-0.501982	-0.188063	-0.949433	-0.893508	-0.459433	-0.731873	-0.632645	-0.624983	-0.852626	-0.590742	-0.490444	-0.727147	-0.932599	-0.242955	-0.829569	-0.430587	6.57975e-57	4.54423e-17	0.00225881	5.51078e-60	3.09061e-52	1.62675e-14	1.31615e-36	1.20561e-26	4.80579e-27	4.48435e-49	1.60448e-24	7.11049e-17	1.99857e-36	1.10196e-59	0.000105065	5.27191e-48	8.61523e-13
383	C4_03940C	PYC2	-0.769222	-0.988926	-0.1369	0.554693	0.391446	-1.01451	-0.278174	-1.28278	-1.46757	-0.121445	-0.700994	-1.12362	-1.73241	-1.10116	-2.13665	-0.722745	-1.5488	9.50366e-08	3.86297e-12	0.414367	0.000162712	0.00929047	1.08485e-12	0.0678046	1.13069e-19	5.47488e-26	0.477066	1.58685e-06	7.11302e-16	1.41632e-35	5.59699e-15	6.58822e-53	5.95571e-07	3.80629e-28
384	C7_00620W	GUS1	-0.139452	-0.0656849	-0.179698	0.11406	-0.0409671	-0.121102	0.177824	-0.0579341	0.0335678	-0.107924	0.315615	0.403762	-0.0103554	0.0608246	-0.082408	0.0109416	-0.0398809	0.0839216	0.475385	0.0205461	0.166688	0.654619	0.143367	0.0211188	0.529686	0.719161	0.186729	2.97241e-05	2.81402e-08	0.91892	0.459492	0.355922	0.933474	0.704093
385	CR_07290W	FRE7	-4.80606	-5.25787	-5.00035	-6.06132	-3.12084	-6.13146	-2.55418	-4.65076	-4.32582	-4.64638	-5.48453	-7.84567	-4.04036	-2.77987	-4.01162	-4.72157	-6.14003	6.28752e-210	3.13967e-244	8.79591e-240	5.69048e-280	2.47706e-98	2.26297e-283	2.68023e-67	2.61931e-198	6.42682e-193	1.5021e-220	1.81162e-253	0	1.13165e-159	3.44006e-81	1.97487e-142	1.54426e-204	3.62875e-238
386	CR_00520C	CRM1	-0.0407725	0.0673861	-0.42074	-0.242567	-0.130498	-0.025654	-0.157665	-0.228191	-0.795431	-0.0161944	-0.290312	-0.912077	-0.0285239	-0.180039	-0.225939	-0.185313	-0.125415	0.715768	0.522682	4.73769e-07	0.00587243	0.158384	0.814278	0.0761914	0.0100952	5.20175e-23	0.901945	0.000848456	8.33496e-30	0.79111	0.0381252	0.0127288	0.0397679	0.210588
387	CR_07650W	GLC7	0.263012	0.0853324	0.213678	0.0528464	0.246136	0.376454	0.0524008	0.199258	0.343574	0.0515151	0.133531	-0.371886	0.519481	-0.00845177	-0.16167	0.178804	-0.0401014	0.130283	0.683104	0.225485	0.801375	0.158248	0.0256489	0.790969	0.276568	0.0358789	0.81654	0.501301	0.0218687	0.00136673	0.96668	0.399313	0.337985	0.88075
388	C3_03410C	orf19.338	-0.956267	-1.29936	-1.2186	-0.791597	-0.824768	-1.08743	-1.39759	-1.51729	-1.91613	-1.01805	-1.11644	-1.44924	-1.39313	-1.43818	-0.740856	-1.33047	-0.973476	1.40693e-21	3.41908e-39	1.5214e-34	5.01851e-15	3.01624e-16	1.27708e-27	1.86958e-44	4.16999e-53	4.46442e-86	1.05839e-24	2.17957e-29	2.31088e-49	2.7055e-45	5.06392e-48	4.68525e-13	2.45514e-41	8.33208e-22
389	C3_06010W	CAM1	-0.556783	-0.11917	-0.764517	-0.260753	-0.577416	0.0484612	0.129141	-0.43475	0.0345233	-0.108668	-0.181666	0.252817	0.155234	-0.240254	0.0981808	-0.121807	0.00381127	1.06106e-07	0.339209	7.3715e-14	0.0191574	3.11794e-08	0.716706	0.261932	4.84627e-05	0.803057	0.368987	0.122114	0.0182209	0.180892	0.0259545	0.444936	0.321571	1
390	CR_04190W	SRV2	-0.610695	-0.382819	0.117683	-0.470014	-0.56141	-0.646533	-0.710034	-0.644726	-0.780788	-0.541217	-0.383191	-1.09472	-0.717712	-0.804043	-0.429344	-0.42665	-0.454123	3.85993e-07	0.00262181	0.395555	0.00012681	3.46802e-06	7.12424e-08	1.89215e-09	8.67293e-08	3.00072e-11	8.2178e-06	0.00235957	3.54631e-21	1.504e-09	9.71123e-12	0.000703366	0.000567649	0.000325255
391	C1_11220C	TIM50	0.0106411	0.203251	-0.207334	0.148854	0.02246	0.0793176	0.365949	0.14307	0.29228	0.243249	0.140512	0.524032	0.22743	0.287168	0.307226	0.0210133	0.211889	0.92402	0.0030078	0.00190491	0.0323929	0.792869	0.291279	1.05857e-08	0.0420812	5.43391e-06	0.000239398	0.0469724	1.91109e-16	0.0006168	1.08547e-05	4.11997e-06	0.826656	0.00227556
392	C1_00740C	SPE1	0.0175918	-0.0459721	-0.25134	-0.353462	-0.0330159	0.0222677	0.217565	0.0603188	0.0679778	0.202205	-0.178358	0.0589561	-0.0489916	0.264916	0.127259	0.0923598	0.0928085	0.910077	0.71672	0.0113413	0.000284596	0.788054	0.861464	0.0274636	0.622985	0.541135	0.0452777	0.0897297	0.599664	0.678273	0.00618058	0.250492	0.420608	0.448352
393	C1_05290W	GRS1	-0.690987	-0.214719	-0.49859	-0.223107	-0.381963	-0.332127	0.110454	-0.418542	-0.197998	-0.240091	-0.259644	0.108336	-0.229475	-0.338565	-0.150757	-0.453712	-0.238042	2.32102e-12	0.0508614	5.05498e-07	0.0369049	0.000163332	0.00134624	0.320245	4.2218e-05	0.0576015	0.0221429	0.014834	0.328206	0.0301427	0.00079218	0.192176	6.25876e-06	0.0323052
394	C2_04170C	orf19.804.1	0.249472	0.0464808	0.224273	0.0415025	0.16858	0.0809122	0.716454	0.148981	0.211387	0.284712	0.3861	0.144727	0.464117	0.568563	0.295921	0.484831	0.213343	0.0426542	0.765586	0.0695268	0.783984	0.186545	0.567027	2.09721e-10	0.261688	0.0797779	0.018618	0.00125062	0.247292	6.6487e-05	6.84606e-07	0.0180427	3.10117e-05	0.108931
395	C4_00170W	orf19.5642	-0.527664	-0.00700733	-0.148056	-0.727091	-0.512	-0.169923	-0.768219	-0.331606	-0.214885	-0.281384	-0.479842	-0.447643	-0.59326	-0.40504	-0.403967	-0.793078	-0.386712	1.60985e-05	0.970395	0.278354	1.2724e-09	3.02352e-05	0.217517	1.20723e-10	0.00952824	0.0914837	0.0278717	0.000104827	0.000196892	8.69811e-07	0.000964664	0.00157846	2.80908e-11	0.00296837
396	C5_05020C	orf19.3994	-0.51461	-0.165553	-0.275861	-0.646452	-0.786118	-0.690437	-0.222858	-0.368878	-0.704694	-0.193354	-0.242447	-0.286801	-0.208829	-0.232703	-0.060253	-0.278914	-0.311051	5.11003e-11	0.0595369	0.000707401	1.47086e-16	6.81939e-24	4.2575e-19	0.00641187	4.23427e-06	3.96841e-20	0.0213811	0.00385399	0.000286383	0.0114785	0.0038863	0.544055	0.000567042	0.000175907
397	CR_05390W	PST3	0.657293	0.599239	0.441979	0.669237	0.0883711	0.687433	0.269804	0.858063	0.0547952	0.699938	1.04372	-1.10815	1.59166	0.761156	0.475184	0.967661	-0.26658	2.73992e-08	5.43292e-07	0.000266718	1.54169e-08	0.536797	5.44223e-09	0.0292246	1.78263e-13	0.713717	2.81082e-09	2.56467e-19	4.07329e-22	1.98501e-44	7.72707e-11	0.000116585	7.52619e-17	0.0468201
398	C1_12050W	RPN2	-0.0816298	-0.0829861	-0.089714	0.0650967	-0.0233617	-0.184969	-0.167842	-0.0685594	-0.376365	-0.30895	-0.067746	0.047332	-0.188335	-0.170279	0.0709388	-0.254561	-0.0491934	0.254713	0.262945	0.197269	0.381645	0.771045	0.00522332	0.00976504	0.360128	9.61605e-10	9.93229e-07	0.371609	0.517623	0.00373347	0.00818096	0.346049	6.542e-05	0.552786
399	C1_02710W	FRS2	0.236304	0.0323154	0.0515752	0.0659609	0.0739423	-0.0339512	0.149551	0.180983	-0.164527	0.157113	-0.146925	0.0138641	-0.00515266	0.121722	-0.0926419	-0.0783077	-0.00451282	0.000344823	0.707464	0.493416	0.402478	0.311182	0.676523	0.0255008	0.00779936	0.0126017	0.0201051	0.0347621	0.87964	0.95688	0.0708627	0.217402	0.296548	0.988869
400	C2_10550C	GCN1	-0.0806587	-0.0774382	-0.0727733	-0.047665	-0.13316	-0.393045	0.171858	-0.102592	0.325252	-0.0797178	-0.249807	0.0154763	-0.248206	-0.353265	-0.174555	-0.147124	-0.0388473	0.683773	0.700421	0.691428	0.814268	0.455209	0.0142701	0.304212	0.59269	0.0381983	0.681321	0.143981	0.951778	0.135788	0.0225909	0.33436	0.420259	0.879616
401	CR_09790W	ALO1	-0.111632	-0.350483	-0.744461	-0.696581	-0.10661	-0.334795	-0.409799	-0.430959	-0.851909	-0.467746	-0.417086	-1.11391	-0.305461	-0.589342	-0.837256	-0.843452	-0.703223	0.0915178	5.67074e-09	8.33715e-38	1.54364e-32	0.104727	2.99618e-08	2.97521e-12	6.96168e-13	3.34985e-49	3.47965e-15	2.85012e-12	3.98186e-81	4.17343e-07	7.78305e-24	1.04235e-46	3.95139e-48	6.74584e-32
402	CR_09970W	UBC4	0.267663	0.272966	0.303794	0.217305	0.197572	0.519322	0.400784	0.191527	0.537472	0.13908	0.463925	0.364735	0.218978	0.208911	-0.1016	0.259292	0.1133	0.138183	0.141048	0.0854459	0.244034	0.28574	0.00224398	0.0176894	0.31957	0.00112321	0.472774	0.00738576	0.0304212	0.232449	0.23318	0.630164	0.158101	0.608053
403	C1_08560W	TCP1	-0.144136	-0.393243	0.372633	-0.0186304	-0.281735	-0.293693	0.220001	-0.18343	0.057868	-0.261618	-0.0391281	0.0920718	-0.0019468	0.0440363	-0.119289	0.0279681	-0.188455	0.321285	0.00297432	0.00402723	0.918257	0.0348335	0.0287463	0.0986712	0.198988	0.71497	0.0503876	0.834655	0.528353	0.994815	0.762694	0.438177	0.890175	0.207464
404	C5_02710W	TRR1	0.0801133	-0.255805	-0.127664	0.0451409	-0.454072	-0.444261	-0.23531	-0.112281	-0.418959	-0.0186848	-0.160767	-0.179392	0.175081	0.0936062	0.051291	0.0599528	-0.421565	0.606599	0.0579177	0.362481	0.779611	0.000292627	0.000402018	0.0693263	0.449456	0.000662208	0.926824	0.262475	0.171422	0.201135	0.491864	0.754372	0.7201	0.00112148
405	C3_05650W	YCK2	-0.36242	-0.279721	-0.277152	-1.08485	-0.615941	-0.402478	-0.929025	-0.395293	-0.492987	-0.586969	-0.708956	-0.725124	-0.737744	-0.745917	-0.483899	-0.627522	-0.6883	5.05686e-07	0.000234864	0.000158864	3.10444e-54	2.63006e-18	3.87997e-08	9.18931e-40	5.27769e-08	3.2583e-12	1.58362e-16	5.54061e-24	3.5953e-24	3.16265e-26	1.60547e-26	2.20232e-11	3.61285e-19	1.70771e-21
406	C1_01360C	orf19.3325	-1.98681	-0.655084	-1.7865	-1.46026	-1.37317	-0.819047	-2.63876	-1.08925	-1.53227	-0.659774	-1.72166	-1.80036	-1.55432	-2.65571	-1.73528	-1.7164	-0.980668	4.3757e-67	4.7469e-08	3.7434e-54	3.55951e-36	8.34274e-33	2.87627e-12	9.59046e-112	7.10063e-21	4.41933e-41	1.97047e-08	2.84402e-51	3.46383e-55	1.40329e-42	1.53179e-114	9.12565e-51	1.95017e-50	8.58278e-17
407	C1_11590W	PLD1	-1.01668	-0.40825	-0.535527	-1.11593	-0.928764	-0.523695	-0.992441	-0.767142	-0.706944	-0.773443	-0.894621	-0.390908	-0.84846	-1.19897	-0.561168	-0.997868	-0.487318	6.10269e-33	5.86211e-06	7.06871e-10	2.12022e-39	1.45458e-27	2.63189e-09	1.95814e-31	9.20181e-19	1.11787e-16	1.42163e-19	1.48012e-25	7.96754e-06	1.95303e-23	1.03304e-45	1.78037e-10	4.32327e-32	6.97885e-08
408	CR_05050W	GLN1	-0.138514	-0.670757	-0.139917	-0.0680275	-0.174295	-0.740294	-0.213404	-0.465331	-0.616472	-0.443576	-0.640627	-1.23565	-0.20929	-0.49644	-0.606511	0.0553077	-0.342164	0.208905	4.04847e-12	0.195945	0.573149	0.0996482	1.7237e-14	0.0373712	2.60426e-06	8.35415e-11	5.65125e-06	2.9466e-11	2.59282e-40	0.0449705	3.2274e-07	5.3845e-10	0.670367	0.000989882
409	C1_10680C	orf19.1840	-0.589869	-0.735383	-0.816126	-0.870668	-0.508568	-0.667094	-0.992571	-0.932964	-1.24432	-0.642421	-1.15049	-1.39879	-1.17487	-1.33816	-0.780902	-0.897879	-0.828754	3.56644e-06	6.47841e-09	5.91987e-11	2.95237e-12	7.58871e-05	1.37883e-07	9.48042e-16	6.0527e-14	1.7664e-24	3.94382e-07	8.86206e-21	1.12496e-30	9.53366e-22	5.00572e-28	6.95738e-10	4.71093e-13	5.62019e-11
410	C6_01910W	ADK1	0.139443	0.133991	0.387288	0.556837	0.525204	0.476008	0.67882	0.396034	0.741652	0.386697	0.491696	0.382797	0.957927	0.578438	0.322414	0.991513	0.446376	0.137156	0.162278	4.62777e-06	2.34738e-11	3.85172e-10	1.47219e-08	1.48873e-16	3.37785e-06	8.6236e-20	4.98214e-06	4.75542e-09	4.49621e-06	2.75356e-32	2.48344e-12	0.000245815	2.0249e-34	1.6305e-07
411	C1_12770W	RPG1A	0.756047	0.385031	0.0692971	0.127978	0.509256	0.442635	0.322792	0.481393	0.354937	0.419992	0.124674	0.272684	0.628391	0.394017	0.123723	0.368208	0.3091	1.35501e-15	0.000108702	0.546605	0.248236	1.49867e-07	5.95221e-06	0.000991377	7.10516e-07	0.000250425	1.85742e-05	0.271615	0.00559429	3.76538e-11	4.6636e-05	0.277517	0.000188438	0.00283186
412	C1_14340C	RIM101	-0.760413	0.160276	-0.606554	0.401639	-0.643324	0.0530679	-0.446793	-0.184287	-0.950953	-0.621405	0.0641966	-0.499978	0.122164	-0.293855	-0.151655	0.0460183	0.0566671	3.85092e-10	0.265759	6.78023e-07	0.00145293	1.43268e-07	0.735446	0.000304594	0.185543	1.22963e-15	3.96358e-07	0.701814	3.91299e-05	0.390392	0.0196322	0.29859	0.794878	0.752604
413	C1_06930W	PGA63	-0.655488	-0.276429	-0.243485	-0.639555	-0.389939	0.00393027	-0.477791	-0.551566	-0.463891	-0.57002	-0.135009	-0.456893	0.0425432	-1.05183	-0.490702	-0.335492	-0.466472	0.000646328	0.201083	0.24729	0.00092013	0.0519861	0.989075	0.0133603	0.0050925	0.0158107	0.00322585	0.576839	0.0174681	0.864096	1.24998e-08	0.0160418	0.105443	0.0246521
414	C4_06760W	GUT2	-0.812025	-0.313229	-1.32001	-0.114859	-0.88026	-0.0438948	-0.0604991	-0.304632	-0.488844	-0.166161	-0.240243	-0.126726	0.554043	-0.113393	-0.0853119	0.0286663	-0.365311	5.42971e-17	0.00248353	9.35694e-44	0.31477	8.19722e-20	0.728849	0.602716	0.00356589	5.05672e-07	0.120603	0.0234807	0.233749	1.39067e-08	0.288433	0.484732	0.848597	0.000442334
415	C3_00460W	ATP5	0.359533	-0.222854	0.0815463	0.0560842	-0.0829056	0.201464	0.697712	0.207345	-0.00711179	0.0846582	0.427501	-0.0984264	0.781292	0.378135	0.474953	0.472645	0.183721	0.00287917	0.0840105	0.555496	0.708982	0.555953	0.116935	9.44611e-10	0.106718	0.979398	0.547401	0.000359074	0.455751	6.16709e-12	0.00128677	7.72227e-05	6.04693e-05	0.182094
416	C2_08760C	TIF4631	0.616665	0.177426	-0.0868009	-0.0963387	0.536417	0.166145	0.425813	0.304959	0.283924	0.294907	0.1054	-0.00730093	0.363942	0.261543	-0.117855	0.149498	0.0403994	3.9852e-10	0.114159	0.455728	0.419181	6.84721e-08	0.13589	1.87058e-05	0.00351908	0.00507081	0.00432659	0.383075	0.970895	0.000346457	0.0101152	0.321008	0.183362	0.788339
417	C5_05230C	orf19.4016	0.0607071	0.546267	0.220283	0.125473	0.358115	-0.35908	0.877133	0.252663	0.482812	-0.00809303	0.84255	0.148679	0.986615	0.138628	0.778639	0.768098	0.99991	0.82638	0.00749155	0.311529	0.598406	0.0841531	0.0876511	4.21211e-06	0.253796	0.0139855	0.993218	1.54907e-05	0.500861	2.41008e-07	0.516942	8.99025e-05	8.33494e-05	2.41794e-07
418	CR_09440C	orf19.7341	-1.63696	-1.49898	-2.27539	-2.08771	-1.57683	-1.70883	-2.58726	-1.56073	-1.82106	-1.00234	-1.73023	-1.93885	-1.83012	-1.77123	-1.10076	-1.78234	-0.950843	2.43945e-57	4.64189e-48	4.41298e-108	1.22837e-91	1.39399e-52	3.47456e-62	7.71514e-139	2.21101e-52	3.00852e-69	8.47237e-22	3.39123e-64	3.41964e-79	1.9114e-72	1.28826e-67	5.83263e-26	2.17826e-68	2.28775e-19
419	C2_06290C	ATP14	0.375033	-0.206103	0.522422	0.22559	0.176403	0.251949	0.849435	0.243362	0.0747107	0.343824	0.59165	-0.00254673	0.879471	0.594012	0.458043	0.739287	0.181359	0.00331799	0.137524	2.29192e-05	0.0935313	0.196451	0.0591792	1.39659e-12	0.0703103	0.613879	0.00700384	1.73693e-06	1	2.17812e-13	1.11696e-06	0.000356799	1.16269e-09	0.217028
420	C7_03330C	SHM1	-0.129263	-0.167607	-0.0338886	0.171885	0.0244988	0.0280194	-9.75611e-05	0.00550959	0.170659	0.389248	0.0540846	0.527796	0.19475	0.135402	-0.111434	0.223568	0.093309	0.0742616	0.019019	0.669618	0.0132046	0.771045	0.742259	1	0.977433	0.011429	2.57951e-09	0.520028	2.27425e-16	0.00446113	0.0495051	0.140285	0.00101853	0.241585
421	C1_03100W	orf19.3003	-0.839565	-0.688406	-1.37308	-1.11319	-0.805345	-0.970222	-1.02949	-0.88686	-1.02575	-0.74916	-0.966089	-0.63251	-1.48401	-1.28965	-0.712428	-1.07042	-0.645503	1.13292e-15	1.48871e-10	7.59523e-40	1.44493e-26	2.11215e-14	3.5432e-20	4.91689e-23	3.84816e-17	8.32173e-23	1.53658e-12	3.01969e-20	2.15585e-09	7.65083e-47	9.60379e-36	3.08189e-11	4.91615e-25	3.4681e-09
422	C5_04700C	MES1	-0.158631	-0.0981752	-0.261182	0.392256	-0.103579	-0.677398	0.174774	-0.0913109	-0.0375375	0.0421898	-0.239095	0.195268	0.111912	0.22747	-0.091617	0.128468	0.0108385	0.0505223	0.273317	0.000745843	2.26185e-07	0.214948	3.52281e-20	0.0267058	0.305204	0.691236	0.659315	0.00269896	0.0110458	0.178765	0.00309583	0.308604	0.128079	0.948604
423	C2_01300C	MNN24	-2.60772	-3.02823	-3.5936	-3.29747	-1.91721	-2.74687	-3.22543	-2.65678	-1.83283	-2.23662	-1.97493	-2.8087	-2.19163	-2.26446	-1.64577	-2.35522	-2.58467	2.93095e-174	4.25229e-232	1.49397e-297	1.19254e-255	2.4739e-98	2.0564e-189	1.44647e-254	1.33139e-179	4.78642e-89	2.30772e-132	2.7581e-104	2.5912e-188	2.69571e-128	3.60347e-134	1.51077e-70	1.12829e-147	8.39394e-156
424	C6_00370C	NOP5	0.539098	-0.0298916	0.108672	0.569621	0.356959	0.278836	0.647481	0.342497	0.771254	0.240646	0.445238	0.641631	0.612373	0.360355	0.157969	0.542002	0.237394	1.00645e-07	0.833331	0.34722	1.54358e-08	0.000588329	0.00923405	6.47002e-11	0.00113745	4.61156e-15	0.0243806	1.42941e-05	8.05584e-11	9.67495e-10	0.000411013	0.175174	7.68342e-08	0.0352485
425	C1_03350C	RLI1	0.180447	0.155597	0.481768	0.300003	0.419775	0.166976	0.61581	0.407974	0.672585	0.148513	0.239493	0.420775	0.271841	0.214776	0.204117	0.41055	0.461579	0.0370006	0.0838648	1.09396e-09	0.00027502	1.69762e-07	0.0577546	6.07957e-15	5.00015e-07	8.25395e-18	0.0868774	0.005005	1.30893e-07	0.00102268	0.00954901	0.0204487	3.56131e-07	1.10404e-08
426	C6_03080C	ADO1	-0.118676	-0.172089	-0.0686218	-0.479321	-0.203345	-0.00263669	0.00271765	-0.100856	0.460986	0.0706936	-0.221925	-0.121162	-0.0417786	-0.115266	-0.282889	0.0511071	-0.209941	0.184128	0.0488293	0.459712	1.22357e-09	0.015835	0.981121	0.98231	0.276512	3.95609e-09	0.450417	0.00857519	0.159026	0.673128	0.175333	0.000769795	0.621154	0.0176485
427	C2_06310C	GSP1	-0.0733925	-0.154758	-0.525793	-0.230024	-0.495941	0.147069	0.298978	-0.0900461	0.311471	-0.0413017	0.215702	0.45169	0.406145	-0.193412	0.243537	0.284375	0.0831907	0.78993	0.529984	0.0100987	0.30984	0.0161665	0.537979	0.15639	0.738224	0.136298	0.892461	0.359128	0.0248002	0.0528973	0.364186	0.293135	0.200273	0.775245
428	C1_09680W	MTS1	-0.0469005	-0.173978	0.0613238	-0.137353	-0.263448	0.0283818	0.217894	0.0962207	-0.163937	-0.044584	-0.199159	-0.0908297	0.161843	0.0410218	0.0614321	0.149755	-0.0518629	0.708477	0.0964089	0.583949	0.194831	0.00727852	0.81689	0.02516	0.392209	0.0966076	0.716431	0.0516566	0.385845	0.114711	0.70289	0.609049	0.153541	0.696354
429	C7_01450C	PRT1	0.253864	0.0743983	-0.204003	-0.184734	-0.132995	-0.0459001	0.308014	0.300781	0.363983	0.314712	-0.00430472	0.699573	0.138121	0.451218	0.248829	0.174079	0.198637	0.0194352	0.567716	0.0624323	0.0988857	0.25039	0.726804	0.00326824	0.00528486	0.000412326	0.00308411	0.992034	2.50045e-12	0.230397	1.08763e-05	0.0267064	0.127357	0.0920076
430	C2_09720W	SUP35	-0.00723231	-0.186313	-0.352578	-0.00802027	-0.225297	-0.136556	0.249605	-0.271607	-0.0298047	0.0189521	-0.0628867	0.166133	-0.123512	-0.0196698	0.0119463	0.0428807	0.0177205	0.945209	0.00171483	2.35006e-10	0.921704	8.96978e-05	0.0250721	9.02561e-06	2.22141e-06	0.668288	0.810161	0.351211	0.00371593	0.040427	0.765321	0.88025	0.545162	0.845032
431	C2_01930C	orf19.1505	-0.546347	-0.0558425	-0.412115	-0.542214	-0.36535	0.679167	-0.913382	-0.218045	-0.92263	-0.293064	-0.498766	-0.885546	-0.723231	-0.355525	-0.432201	-0.029466	-0.440405	0.000833623	0.798596	0.0133596	0.000920748	0.0310721	2.50943e-05	6.07189e-09	0.232685	2.9206e-09	0.0878739	0.00281349	1.38457e-08	6.11857e-06	0.0296067	0.012005	0.912508	0.0111109
432	C4_02250C	BGL2	-0.261794	0.157459	0.201738	-0.214897	-0.692996	-0.00958739	-0.0223148	-0.00932178	-0.0534018	-0.204564	-0.0187182	-0.0118377	0.0346914	-0.130219	0.0188682	-0.13406	-0.0121627	0.0483149	0.276852	0.133262	0.111172	1.538e-08	0.955386	0.886406	0.978298	0.730625	0.126578	0.933513	0.955636	0.829013	0.33403	0.912587	0.361497	0.975982
433	C2_05710C	orf19.6882.1	0.174498	-0.0166592	-0.120758	0.078325	-0.0398157	0.0637097	0.850107	0.179706	0.554817	0.659211	0.256533	0.640565	0.27835	0.528903	0.370815	0.447985	0.227775	0.276364	0.934822	0.461167	0.658834	0.82985	0.721416	6.35136e-10	0.268496	7.17906e-05	3.01379e-06	0.101025	3.79419e-06	0.0654787	0.000178044	0.0148283	0.00205169	0.168369
434	C7_03360W	CPY1	-0.210656	-0.646358	-0.322875	0.142053	0.0177616	-0.259138	-0.773158	-0.328912	-1.27159	-0.610645	-0.376482	-0.424523	-0.426025	-0.41442	-0.708729	-0.027597	-0.601106	0.167271	3.10473e-06	0.0253037	0.376979	0.928194	0.0840162	9.76081e-09	0.0250937	4.35764e-22	9.25168e-06	0.00968298	0.00200638	0.00252549	0.00274767	2.9582e-07	0.902213	2.07397e-05
435	C6_02040W	MCR1	0.264979	-0.487524	0.519516	0.0971138	0.236804	0.232417	0.878497	-0.154137	-0.632507	-0.386076	0.291634	-0.851303	0.681835	0.48269	0.377788	0.588815	0.00100616	0.0231248	1.21267e-05	2.05685e-06	0.459867	0.0427327	0.0503952	2.15648e-16	0.218784	3.43736e-09	0.000546849	0.0127139	1.02282e-15	2.82885e-10	1.15426e-05	0.00110634	7.59086e-08	1
436	C3_00850C	orf19.6160	-0.874789	-0.271464	-1.16107	-1.27333	-0.508617	-0.333208	-1.26756	-0.500452	-0.404385	-0.652697	-0.654164	-0.935507	-0.253818	-0.775669	-0.57382	-0.745577	-0.353781	9.96702e-22	0.00651696	1.12899e-37	2.53023e-45	4.21357e-08	0.00058849	8.55799e-44	9.78779e-08	1.26376e-05	8.62801e-13	9.36486e-13	3.21651e-25	0.00888431	1.09265e-17	7.48771e-10	2.18295e-16	0.00032169
437	C1_08090C	FUN12	-0.333754	-0.103429	-0.303671	-0.0266509	0.100266	-0.175876	0.0205885	-0.158794	0.348527	-0.0468915	-0.104522	0.102649	-0.102545	-0.0991418	-0.208332	-0.00472165	-0.131727	0.000223823	0.323665	0.000711559	0.821775	0.316263	0.0678628	0.853839	0.104586	6.77206e-05	0.677777	0.316489	0.287693	0.310275	0.296755	0.0308238	0.984195	0.208619
438	CR_09530C	orf19.6608	-2.91051	-2.94595	-3.5278	-2.47176	-2.57075	-2.51003	-3.64825	-3.11552	-2.83684	-1.78829	-2.95547	-3.95529	-2.77017	-2.26342	-1.95555	-2.18736	-2.40691	1.68983e-149	1.63653e-154	8.15209e-210	1.87333e-110	1.32522e-115	1.90501e-112	6.19847e-221	2.69262e-170	9.68338e-145	5.43735e-61	1.71134e-156	1.82122e-268	7.52515e-140	1.15891e-91	7.44007e-68	9.92869e-89	2.05426e-102
439	C5_03550W	orf19.6665	0.131231	0.230958	-0.35105	-0.214351	0.226116	-0.584796	0.178625	0.0014954	0.429826	0.20467	0.0558367	0.279497	0.186145	-0.044411	0.109101	-0.0020095	0.170097	0.191782	0.0166169	0.000110163	0.0252039	0.0159149	2.84871e-11	0.0587707	1	1.66488e-06	0.0324567	0.642545	0.002082	0.0521955	0.665057	0.306915	1	0.0979998
440	C3_01360C	IRO1	-1.77296	-1.1134	-1.61853	-1.94863	-1.74101	-1.35803	-1.7656	-1.51558	-1.43122	-1.45179	-1.12619	-0.82962	-1.2742	-1.78469	-0.984244	-1.49441	-0.730117	2.65568e-77	1.3956e-30	1.6949e-64	1.07829e-93	1.91714e-74	4.82416e-45	7.55895e-76	4.83876e-55	1.43711e-49	1.46453e-51	5.28765e-32	2.21211e-17	5.98743e-41	8.56785e-77	1.61879e-23	2.74526e-55	2.26388e-13
441	C5_00830C	ERV46	-0.223236	-0.00857891	0.0971731	-0.602133	-0.310273	-0.479828	-0.263229	0.0925778	-0.0664645	-0.0321498	-0.0253708	0.283944	-0.171652	-0.228379	0.0679001	-0.250372	-0.00920049	3.87129e-05	0.909218	0.0939483	6.05695e-31	8.33818e-09	5.12592e-20	6.35939e-07	0.126149	0.25544	0.635742	0.735233	5.40357e-08	0.00233252	2.42804e-05	0.297296	4.13383e-06	0.930901
442	C3_01720C	orf19.1672	-0.143768	-0.0568175	0.0673172	-0.409495	-0.296977	0.0982234	-0.0494103	-0.0378241	-0.288721	-0.0859772	-0.186545	0.269381	-0.0462019	-0.0610771	-0.0972567	-0.169016	-0.159483	0.166267	0.639283	0.54555	1.54172e-05	0.00213586	0.372874	0.657476	0.774076	0.00228537	0.436222	0.0725301	0.00494635	0.694214	0.564645	0.393595	0.102995	0.149022
443	C7_02100W	orf19.6507	0.0455304	-0.189674	0.166477	0.251384	0.309294	-0.0584621	0.190327	-0.249154	-0.475656	0.11329	-0.186367	0.185051	0.0953777	-0.0575303	-0.149904	-0.0371973	-0.081089	0.631483	0.0165928	0.030868	0.000857723	3.03322e-05	0.511409	0.0122586	0.00109108	2.89298e-11	0.163716	0.0184481	0.0139944	0.254839	0.487913	0.0721749	0.712021	0.385464
444	C3_00450C	orf19.5420	0.381896	0.375269	0.209724	0.497288	0.211768	0.229419	0.759807	0.228728	0.731688	0.509079	0.591622	0.730698	0.477659	0.659185	0.362464	0.518664	0.370398	1.25662e-07	2.14989e-07	0.00516485	2.24396e-12	0.00503167	0.00221015	7.25728e-28	0.00246431	6.52464e-26	5.80708e-13	2.85248e-17	9.72179e-26	1.14174e-11	3.49833e-21	7.64722e-07	2.03446e-13	3.91437e-07
445	C7_00020C	RVS161	-0.616467	-0.315662	-0.152925	-0.249942	-0.480683	-0.354159	-0.355388	-0.389354	-0.368734	-0.406538	-0.219297	0.378128	-0.128938	-0.446864	0.0247555	-0.262483	-0.155151	4.8077e-10	0.00274129	0.161348	0.0177596	1.75426e-06	0.000605015	0.000461854	0.000150868	0.000233707	6.73749e-05	0.0442388	0.000152332	0.255503	1.28175e-05	0.863217	0.0132447	0.194803
446	C7_03660C	orf19.6701	-0.0966762	-0.0219976	-0.221967	-0.348253	-0.0646376	-0.0347553	-0.0181586	-0.107167	-0.083022	0.00253001	-0.186104	0.683007	-0.178252	-0.106436	-0.282607	-0.25012	-0.0393363	0.236535	0.827394	0.00237307	9.925e-07	0.443434	0.705138	0.842936	0.190782	0.292444	0.997394	0.0153229	1.151e-22	0.0192441	0.16389	0.000151295	0.000697196	0.699679
447	C4_06720W	NOP1	-0.119246	0.220196	-0.535081	0.349075	0.0176964	-0.111812	0.797921	0.0154632	0.684577	0.27229	0.592967	0.742639	0.551526	0.114588	0.491069	0.625206	0.366762	0.60051	0.301002	0.00402974	0.0741127	0.94679	0.615776	8.14402e-06	0.975534	0.000139223	0.169532	0.00156155	3.01764e-05	0.00303251	0.570184	0.0116973	0.000731332	0.0731893
448	C5_02380W	orf19.4246	-0.790754	-0.261554	0.192288	-1.1814	-0.944545	-1.30924	-0.096804	-0.946444	-0.77482	-0.999456	-0.446156	0.640488	-1.89771	-1.45374	-0.658466	-1.85881	-1.20763	5.03155e-30	0.000465179	0.00926495	4.12161e-67	1.39594e-42	2.40098e-80	0.213128	9.87741e-42	7.15887e-30	6.6898e-47	3.39205e-10	1.84585e-20	6.55643e-159	3.95248e-94	3.17745e-19	2.6012e-155	7.65359e-68
449	C7_00660W	GAC1	-4.90339	-1.92833	-4.81294	-1.42784	-5.75709	-1.16374	-7.77231	-2.05566	-1.15887	-0.368318	-3.118	-0.933773	-1.0603	-2.50965	-1.91833	-2.25801	-0.612234	1.086e-196	3.54516e-37	4.32979e-193	3.98903e-21	5.71504e-176	4.43709e-14	2.10917e-129	1.14489e-41	4.30402e-14	0.0246231	7.49743e-94	9.40422e-10	3.54434e-12	3.22352e-61	1.2697e-36	3.19697e-50	0.000201964
450	CR_07590W	EMP24	-0.910793	-0.101097	0.418568	-0.253778	-0.393744	-0.258358	0.287185	-0.231384	0.114647	0.0347205	-0.415467	-0.228688	-0.115734	-0.0197503	-0.0168159	-0.132969	-0.0218236	5.26628e-25	0.351309	3.71063e-06	0.00796061	1.93385e-05	0.00717627	0.00180598	0.0171228	0.245051	0.776179	5.90873e-06	0.0133049	0.255105	0.853078	0.893713	0.19161	0.889138
451	C2_08290C	UCF1	-6.77652	-6.78407	-6.04788	0.719008	-4.85126	-6.45352	-8.06065	-7.82899	-7.52075	-6.75277	-8.30814	-7.19359	-9.11248	-8.3218	-9.44599	-6.09227	-8.36892	2.08201e-73	3.17152e-66	1.65907e-56	0.0698155	3.39905e-39	2.49432e-62	2.72078e-90	7.55661e-85	8.25087e-91	1.3649e-64	5.6816e-87	7.88914e-64	3.27208e-118	3.84606e-101	4.53873e-102	1.66733e-63	1.06354e-75
452	C3_00760W	ERG4	-0.623304	-0.300165	0.369851	-0.6651	-0.689944	-0.0150603	-0.690682	-0.318922	-0.410443	-0.598831	-0.697941	-0.319381	-1.03014	-0.949264	-0.312218	-0.582387	-0.308619	4.0978e-08	0.0145547	0.00157964	4.57089e-09	1.36855e-09	0.926109	6.37512e-10	0.00831347	0.000355078	1.94897e-07	7.77741e-10	0.00614293	1.29378e-20	1.5475e-17	0.01169	3.58816e-07	0.01353
453	C3_04180W	KRE9	-0.252204	-0.01995	0.109144	-0.415154	-0.318202	-0.212341	-0.306807	-0.00748096	0.165496	-0.152072	-0.0887434	-0.036653	-0.180313	-0.51435	-0.0380147	-0.36664	-0.0240582	0.0217902	0.891787	0.356457	8.71182e-05	0.00302008	0.0614182	0.00390948	0.97975	0.136851	0.186814	0.496878	0.784525	0.114817	7.76905e-07	0.788481	0.000645736	0.896631
454	C1_08110W	orf19.5085	-0.582529	-0.243862	-0.45088	-0.485633	-0.417755	-0.289533	-0.165057	-0.390288	-0.110819	-0.319022	-0.383324	-0.130238	-0.322948	-0.427283	-0.257591	-0.274746	-0.170534	2.32377e-11	0.00983412	2.44951e-07	3.07563e-08	2.49721e-06	0.00157932	0.0765846	1.4556e-05	0.249854	0.000369702	1.85092e-05	0.169911	0.000320787	1.05408e-06	0.00650719	0.00262749	0.0926035
455	C1_07890C	ADE5,7	1.03688	0.234741	0.381225	0.50327	0.798531	0.2334	0.844977	0.668129	1.05037	0.733432	0.365209	1.06148	0.853619	0.858637	0.0591409	0.784374	0.328839	6.70293e-25	0.0387431	0.000315837	1.41921e-06	3.70605e-15	0.0370509	5.86026e-17	7.35043e-11	7.47435e-26	6.08872e-13	0.00071614	4.47387e-26	3.00021e-17	2.14508e-17	0.661848	1.16026e-14	0.00311079
456	C1_13110C	CHS3	-0.304208	0.0352534	-0.0371465	-0.580707	-0.244294	-0.106341	0.0722294	0.0328194	0.132517	-0.364682	-0.182254	-0.0860269	-0.346569	-0.354764	-0.204325	-0.260954	0.097706	0.00494599	0.806982	0.771571	1.5568e-08	0.026334	0.38745	0.548455	0.829989	0.240078	0.000562399	0.119589	0.4693	0.00117066	0.000711304	0.0794806	0.0178616	0.464986
457	C2_08160C	orf19.2168.3	-0.460887	-0.0662392	-0.363899	-0.0497556	-0.401749	0.373842	0.0795241	-0.111218	0.491275	0.186529	0.099339	0.384237	0.329542	0.373466	0.0787359	0.44816	0.169615	5.21873e-11	0.441874	1.85452e-07	0.565387	1.72284e-08	1.37782e-07	0.311905	0.166072	5.62718e-13	0.0105428	0.218969	2.2061e-08	2.72208e-06	8.86257e-08	0.35071	8.06714e-11	0.0301932
458	C4_05140C	GDB1	-4.81043	-5.01539	-4.3088	-2.97815	-4.43535	-3.99914	-4.70469	-5.87519	-5.64762	-2.97501	-3.31317	-3.28525	-2.27928	-3.05152	-2.81853	-3.19524	-4.06673	0	0	6.98149e-274	5.57092e-152	1.26879e-274	7.9243e-231	9.76301e-275	0	0	2.14613e-157	3.39369e-190	2.85484e-196	8.29754e-94	4.83529e-161	6.89649e-133	1.0729e-176	4.30297e-222
459	C1_02330C	orf19.3690.2	0.306986	0.651131	-0.820037	-0.153341	0.489732	0.177152	0.714049	0.382578	0.494028	1.13714	0.00977728	0.519366	0.240669	0.891589	0.52349	0.101361	0.462399	0.420011	0.0654652	0.0143995	0.709867	0.166753	0.656937	0.0317075	0.305557	0.148811	0.000505273	0.998616	0.125147	0.528945	0.00608213	0.15204	0.831017	0.227978
460	C3_04880W	PIN3	-1.34255	-1.03338	-0.663712	-0.685898	-1.22254	-0.914664	-1.45987	-1.10273	-1.19112	-0.965727	-0.681291	-0.824618	-1.16229	-1.24226	-0.691641	-0.713614	-0.731922	9.41822e-21	1.54841e-12	7.55072e-06	3.8078e-06	2.67105e-17	4.55704e-10	1.66299e-24	4.58183e-14	1.00915e-16	3.81582e-11	5.43981e-06	1.38571e-08	9.11054e-16	5.77607e-18	5.6945e-06	1.65051e-06	1.42738e-06
461	C3_06500W	UBA1	-0.514802	-0.31562	-0.319478	-0.359924	-0.381263	-0.382709	-0.537636	-0.49264	-0.754006	-0.352018	-0.507191	-0.568093	-0.454969	-0.639486	-0.287567	-0.571328	-0.244356	2.67478e-09	0.000522847	0.000310044	5.09651e-05	1.31433e-05	1.46055e-05	4.14963e-10	1.60844e-08	2.55503e-19	6.4569e-05	5.58874e-09	2.97121e-11	1.54767e-07	7.25334e-14	0.00186726	3.18122e-11	0.0103155
462	C4_06810C	orf19.3128	-0.153972	-0.0643716	0.248404	-0.254958	-0.109365	0.00626406	-0.320157	-0.0906785	-0.376473	-0.0605526	-0.179807	-0.135613	-0.165715	-0.380603	-0.185682	-0.280238	-0.171726	0.0685645	0.507307	0.00195053	0.00168518	0.208675	0.954483	4.3137e-05	0.325973	9.56418e-07	0.51807	0.0338998	0.0987759	0.0462904	9.27273e-07	0.0308087	0.000465691	0.0530197
463	C6_03960W	orf19.5773	-1.20169	-0.532072	-0.445534	-0.588632	-0.514266	0.0167752	-1.40409	-0.839316	-0.789619	-0.358268	-0.59735	-0.175238	-0.90286	-1.41688	-0.687622	-0.730136	-0.671712	9.8862e-23	3.76629e-05	0.000557347	3.46295e-06	5.52431e-05	0.92495	9.5312e-31	1.94763e-11	1.63235e-10	0.00622616	2.85306e-06	0.200606	2.11313e-13	1.27515e-31	6.35486e-08	5.38471e-09	1.75818e-07
464	C2_08000C	KRE30	-0.257876	-0.179786	-0.525731	0.0209456	-0.143028	-0.254304	0.467356	-0.182461	0.39893	0.146969	-0.116298	0.435521	0.0602594	0.110737	-0.0310016	-0.0135845	0.14595	0.00106824	0.0298086	1.32494e-12	0.838385	0.0816582	0.00129345	3.76047e-10	0.026842	1.01216e-07	0.0697289	0.179753	5.16479e-09	0.504811	0.171167	0.76176	0.915691	0.0940985
465	C3_06890W	PMT2	0.44421	0.289743	0.854569	-0.112712	0.23976	0.568254	0.03283	0.679078	-0.0688883	-0.108743	0.28014	0.239441	0.428027	0.127057	-0.0721968	0.0839869	0.0513937	2.01505e-07	0.00127524	3.52454e-25	0.251503	0.00750969	2.3341e-11	0.755913	6.91338e-16	0.48539	0.260766	0.00176724	0.00638825	5.70094e-07	0.161185	0.495465	0.416165	0.669138
466	C6_00330C	GNP1	-1.08181	-0.0447431	-0.489584	-0.0640777	-0.534465	-0.157719	-0.703073	-0.743377	-0.449878	-0.693865	-0.484068	-0.438135	-0.817789	-1.05184	-0.800184	-0.370604	-0.425385	2.69752e-14	0.825307	0.000940104	0.731294	0.000302642	0.353295	1.04671e-06	3.14653e-07	0.00212306	1.75798e-06	0.00136723	0.0027914	1.11346e-08	1.00089e-13	3.92808e-08	0.0155921	0.00659699
467	C1_07160C	orf19.4450.1	-2.97422	-6.01272	-1.41823	-1.13951	-5.70983	-6.75145	-6.66163	-5.51942	-6.24478	-5.75191	-5.7166	-6.53032	-5.45136	-5.66316	-5.31238	-5.51127	-6.89227	4.56418e-23	3.01289e-81	4.60852e-06	0.00031199	5.82543e-73	3.88846e-96	4.67245e-103	9.49188e-74	4.04922e-96	3.8688e-76	5.19249e-78	2.14048e-95	1.05581e-74	4.10372e-80	2.65672e-68	4.2907e-75	1.84316e-96
468	C1_05110C	ARO4	-0.0748707	0.0204631	-0.0968227	0.779056	0.0225103	0.269723	0.0539299	-0.0835995	0.786124	0.35086	0.302817	0.384123	0.469186	0.249545	-0.050326	0.558721	0.25581	0.731438	0.929504	0.618062	1.41317e-06	0.921929	0.133331	0.789659	0.700845	9.08258e-07	0.0408247	0.0918903	0.0205415	0.00516392	0.143143	0.821278	0.000769715	0.180161
469	C6_02010C	GPD2	-0.696307	1.48275	0.21611	0.381976	0.623112	1.51916	-0.0259907	0.870792	0.324041	0.938347	0.621221	-0.0532283	0.473971	0.335812	-0.39309	0.331024	0.429254	7.24908e-10	2.89445e-42	0.0770304	0.000981317	3.52183e-08	3.51698e-44	0.855992	7.06016e-15	0.00468071	1.67966e-17	4.05224e-08	0.701944	3.38702e-05	0.00349796	0.000962685	0.00512694	0.000308483
470	C1_09430W	orf19.4805	-1.43821	-0.796319	-1.04735	-1.64004	-1.53635	-0.928418	-1.51409	-1.12579	-0.857091	-1.07841	-1.21601	-0.458549	-0.853142	-1.22311	-0.648595	-1.1454	-0.425547	6.39044e-60	2.05856e-18	7.09802e-33	1.95073e-78	5.30862e-67	4.80384e-25	8.24733e-67	4.41028e-36	6.79676e-22	1.24703e-34	6.12689e-43	5.57659e-07	7.40458e-22	1.23319e-43	1.45809e-12	4.69931e-39	7.54582e-06
471	C6_01670W	MAE1	-0.769563	-0.388521	-1.21904	-0.67436	-0.586418	-0.378482	0.186347	-0.520579	0.0733966	-0.458059	-0.0627558	-0.360201	-0.124494	-0.622271	-0.0750728	-0.43286	-1.00267	4.08555e-09	0.00559612	1.9267e-21	3.24036e-07	1.00493e-05	0.00645323	0.192522	0.000121909	0.648586	0.000713101	0.730321	0.00713058	0.418297	2.13727e-06	0.661848	0.00149213	1.38318e-14
472	C2_03470C	COX6	0.260782	0.370477	-0.248501	-0.1529	-0.0317827	0.21908	0.327966	0.0520395	0.0661719	0.293	0.410854	0.174661	0.875353	0.0856535	0.573464	0.415665	0.36154	0.28865	0.125541	0.30717	0.56257	0.916743	0.38605	0.156114	0.876708	0.81824	0.222398	0.084062	0.476246	5.57956e-05	0.729497	0.0137299	0.0766977	0.1515
473	CR_04380C	SEC26	0.0967595	-0.1024	0.318421	-0.156648	-0.0166205	0.126488	-0.18128	0.0620345	-0.416754	-0.160453	-0.19903	-0.64742	-0.177419	-0.0897988	-0.219724	-0.228369	-0.143737	0.301934	0.287593	0.000111625	0.0784957	0.882477	0.169105	0.0324349	0.541781	1.86476e-07	0.0663893	0.0235555	3.19212e-16	0.0406804	0.308161	0.0126622	0.00738359	0.132044
474	C2_07290W	orf19.2286	-0.625475	-0.457346	-0.561641	-0.465986	-0.717524	-0.319467	-0.238916	-0.551422	0.00388368	-0.399974	-0.421008	0.164124	-0.447319	-0.491752	-0.349074	-0.301116	-0.417869	9.68056e-11	4.40523e-06	5.70926e-09	2.06424e-06	8.42046e-14	0.00177541	0.017948	1.65869e-08	0.993005	5.32901e-05	2.21217e-05	0.114004	5.03611e-06	4.31655e-07	0.00070724	0.00307726	3.77175e-05
475	C2_07720C	orf19.2210	-3.44218	-1.06518	-2.35586	-2.53313	-1.91114	-1.31773	-3.11871	-1.90527	-1.03181	-1.63787	-1.36915	-1.46651	-1.57295	-2.9748	-0.842868	-2.00983	-1.50691	4.84246e-71	2.27758e-07	5.99137e-34	5.79201e-40	7.80764e-23	7.50902e-11	1.5958e-57	1.71455e-21	2.25728e-07	9.23376e-17	5.05508e-12	1.02002e-13	1.29847e-15	1.13581e-53	6.56908e-05	4.10083e-25	8.32737e-14
476	C2_06640C	VAS1	0.258354	0.22202	-0.285305	0.219769	0.272206	0.20469	0.184899	0.175871	0.262372	0.299727	-0.0812835	0.421829	0.14629	0.443154	0.00424675	0.208447	0.122094	0.063411	0.127858	0.0377234	0.122804	0.048299	0.15812	0.186558	0.235997	0.0509556	0.027683	0.63655	0.00120992	0.321228	0.00065611	0.985522	0.148211	0.46113
477	C1_03380W	TPS2	-1.06454	-1.06681	-1.01802	-0.493607	-0.764081	-1.16419	-1.36456	-1.5436	-1.69609	-1.04594	-1.44429	-1.32453	-1.93552	-1.75052	-1.83424	-1.59123	-1.42145	3.3161e-16	4.80688e-16	6.36644e-15	0.000302806	9.45688e-09	4.78553e-19	5.53597e-26	5.62077e-33	4.56732e-40	1.55497e-15	5.83984e-29	1.44692e-24	8.04076e-52	1.14513e-42	2.30978e-46	3.04064e-35	1.24242e-27
478	C2_05700W	OSM1	-2.20662	-2.06298	-1.36912	-0.685962	-2.47899	-2.21876	-3.08374	-2.78975	-2.98127	-2.26457	-2.58655	-2.42751	-3.15454	-3.32522	-3.01815	-3.05413	-3.01835	6.42139e-32	1.20274e-27	5.73512e-13	0.000560507	9.40037e-40	5.91071e-32	4.90253e-61	6.98722e-50	7.3124e-58	3.22393e-33	1.24055e-43	4.73579e-38	2.34057e-64	1.59002e-71	1.66536e-58	4.87907e-60	9.9565e-58
479	C7_03480W	orf19.6705	-0.899683	-0.619698	-0.738076	-0.961128	-1.4752	-0.89905	-1.16076	-0.826116	0.0692889	-0.674512	-0.902114	0.444851	-1.08148	-1.12121	-0.373802	-0.996264	-0.46127	3.64523e-31	1.82546e-14	7.44492e-22	1.02347e-36	2.66963e-82	5.19367e-30	3.88815e-49	1.67702e-25	0.469483	3.15836e-18	2.14624e-31	3.38857e-08	6.45229e-45	2.45883e-46	9.52299e-06	5.572e-38	1.63966e-08
480	C5_03020W	CCC2	0.411135	-0.226748	-2.30407	-0.218761	-0.772381	-0.63878	0.337866	0.00709205	-0.63245	-0.503455	-0.0982013	-0.58197	0.0699591	-0.00561234	-0.208807	-0.308189	-0.83641	1.43278e-07	0.00650488	2.98579e-187	0.00869928	1.01344e-23	1.33024e-16	1.32266e-05	0.97266	1.82508e-16	9.18134e-11	0.286947	1.52993e-14	0.450189	0.95412	0.0147341	0.000122546	1.35297e-28
481	CR_00250W	ATP17	0.368159	-0.0127624	0.189396	0.126331	0.00756832	0.300289	0.650308	0.169039	0.353378	0.52433	0.796707	-0.286244	0.828022	0.603329	0.373992	0.665875	0.212053	0.0781018	0.966496	0.394354	0.598171	0.980784	0.165619	0.000842363	0.471624	0.0813444	0.0090869	5.06296e-05	0.164583	1.99177e-05	0.002002	0.0845974	0.000801833	0.382259
482	C1_01050C	orf19.3293	0.0375613	-0.0135358	-0.287863	-0.342051	-0.138704	-0.0559181	0.170274	-0.0733909	-0.224195	-0.0269519	-0.165918	-0.311698	0.0248639	0.0785688	0.0915398	-0.104532	-0.0546384	0.771194	0.919058	0.00272245	0.000359487	0.179182	0.630063	0.0863684	0.52516	0.0200994	0.843064	0.114834	0.000971778	0.837561	0.448617	0.421255	0.341988	0.678042
483	C7_00390W	SPL1	0.159233	0.210797	0.115867	0.300617	0.284675	0.0913624	0.299566	0.121531	0.103268	0.0956862	0.170333	0.744272	0.12412	0.233762	0.127513	0.122311	0.166458	0.0519569	0.0092581	0.16042	8.40129e-05	0.00021516	0.298092	8.5527e-05	0.155652	0.207755	0.261966	0.038377	1.58491e-24	0.136355	0.00223437	0.139329	0.14844	0.0514592
484	C1_11660W	GAD1	-2.18725	-2.01766	-2.69552	-1.67342	-1.00902	-1.30556	-3.3963	-2.57157	-2.88548	-1.77552	-2.01337	-4.09883	-1.95892	-2.36355	-1.51072	-1.95125	-1.6672	2.85887e-59	4.40213e-52	1.25837e-91	4.68874e-36	9.87965e-14	2.24734e-22	1.09941e-136	1.66689e-83	3.56798e-107	1.12254e-40	1.04192e-51	7.44557e-204	4.73051e-49	2.61521e-70	4.10695e-29	2.75915e-48	3.81709e-35
485	C3_02610C	GLX3	-4.43703	-4.46936	-3.232	-1.65007	-2.63039	-3.12893	-3.78839	-5.03272	-4.74328	-2.66048	-3.58337	-3.31786	-3.66633	-3.75854	-2.8658	-2.98303	-2.70579	3.55354e-170	9.16459e-176	1.23752e-99	1.82343e-27	1.98565e-65	1.2249e-91	7.91078e-125	1.28211e-215	4.00269e-206	2.29336e-70	4.9868e-121	3.23076e-106	1.85483e-125	2.30594e-126	1.32945e-75	1.47656e-85	1.4787e-61
486	CR_08340W	CYS3	-0.886337	-0.493052	-0.509637	-0.022322	-0.806144	-1.09548	-0.29032	-0.858301	-0.34962	-0.486292	-0.832235	-1.05391	-0.787771	-0.896551	-0.587519	-0.459839	-0.410902	3.40612e-14	5.44936e-05	1.84451e-05	0.891454	5.15238e-12	3.57952e-21	0.0183822	3.62524e-13	0.00382311	5.25813e-05	8.5905e-13	1.76949e-20	1.58849e-11	1.0852e-14	1.26195e-06	0.000139217	0.0010156
487	C5_05500C	CTA24	0.0962237	0.198071	0.242219	-0.00360137	-0.173534	0.154872	-0.0399469	-0.10554	0.230262	0.0168964	0.535474	0.376742	-0.19634	-0.463461	0.0373878	-0.230528	0.216598	0.583753	0.222403	0.112527	0.986487	0.275484	0.344294	0.820784	0.549502	0.126787	0.947887	0.000208703	0.00912438	0.216634	0.00117262	0.851031	0.146426	0.194661
488	C7_00110W	SOD3	-4.43931	-3.86569	-6.51988	-1.92504	-3.2439	-3.16819	-2.67966	-3.68098	-4.1807	-3.41212	-4.04507	-4.57012	-1.42156	-2.99129	-1.9775	-0.76159	-4.14718	2.46118e-62	5.61565e-49	1.13595e-128	5.22194e-13	1.89529e-34	3.14194e-33	3.03775e-24	1.92564e-43	3.21047e-56	1.97455e-38	1.44247e-53	3.91479e-66	1.55134e-07	1.73279e-29	2.57112e-13	0.00783624	2.18755e-55
489	C1_14440C	GDI1	-1.09866	-0.363492	-1.22024	-1.39972	-0.940948	-0.710124	-0.92074	-0.94701	-0.886039	-1.10435	-0.153892	-0.495675	-0.27488	-1.26648	-0.233297	-0.444837	-0.373369	3.61889e-05	0.234773	3.54357e-06	8.86201e-08	0.000469678	0.0105191	0.000509454	0.000471359	0.000805009	3.3065e-05	0.663135	0.0710412	0.365405	1.17786e-06	0.47206	0.129159	0.238742
490	CR_00080W	MIS12	-0.314407	-0.234186	-0.486786	0.395458	-0.0423858	-0.242883	-0.0548096	-0.338663	0.284472	0.0107824	0.0814637	-0.499015	-0.213097	-0.225481	-0.252587	0.176464	-0.0519573	0.0456609	0.161705	0.00124117	0.0108629	0.82472	0.138654	0.763141	0.0328852	0.064661	0.974664	0.682758	0.000696238	0.19423	0.145691	0.130436	0.304263	0.820293
491	C1_04830W	SEC21	0.0884405	-0.0510099	0.0693803	-0.333015	-0.155142	0.0724412	-0.0254772	-0.0203559	-0.446486	-0.325399	-0.0491036	-0.0104986	0.0616303	-0.202987	-0.159812	-0.160443	-0.174676	0.199841	0.509441	0.319031	6.61626e-08	0.0165164	0.314915	0.733677	0.821568	5.18528e-14	1.03704e-07	0.525768	0.910038	0.387191	0.00116496	0.0169803	0.0135307	0.00884098
492	C2_03790C	ASR3	-3.14719	-1.53011	-2.57047	-3.0603	-1.8587	-1.4746	-2.90918	-2.72958	-2.56348	-1.33362	-2.77479	-2.50968	-2.64575	-2.43172	-0.518957	-2.55616	-1.59799	2.91424e-109	6.11431e-27	2.28641e-74	1.22151e-108	1.25365e-39	2.22088e-24	1.1897e-90	5.05463e-80	2.63454e-77	2.12277e-21	5.12925e-88	5.10663e-71	5.45353e-80	7.26664e-67	0.000871967	2.81756e-75	4.30268e-27
493	C4_00890W	ARO1	-0.104701	-0.125166	0.00733624	0.392777	-0.244617	-0.234527	0.100809	-0.0920836	0.154105	-0.0271616	-0.210316	0.175003	-0.31048	-0.153159	-0.194537	-0.0841502	0.0603451	0.421379	0.335166	0.95983	0.000475719	0.0356508	0.0483989	0.412858	0.493636	0.196139	0.87071	0.084062	0.130338	0.00636534	0.187444	0.11597	0.541423	0.69976
494	C4_03040W	orf19.2687.1	0.27197	0.223142	0.314812	0.389686	0.249759	0.429265	0.594663	0.277759	0.646885	0.417635	0.169763	0.402469	0.337388	0.523986	0.178034	0.659	0.24909	0.0260434	0.0789299	0.008299	0.000962656	0.0414212	0.000257638	1.39659e-07	0.02383	8.02253e-09	0.000342519	0.197392	0.00042426	0.00482773	4.73784e-06	0.178123	7.50018e-09	0.0530819
495	C7_00550C	GLN4	-0.0890521	0.0630365	-0.378648	-0.210155	-0.10504	0.00467945	0.135921	-0.00173761	0.228382	0.128671	-0.141409	0.787624	0.119155	0.154257	-0.0974829	-0.0355831	0.0986487	0.294433	0.493055	1.50413e-07	0.0058296	0.200766	0.963963	0.0815778	1	0.00225677	0.107476	0.0862668	3.62755e-28	0.144647	0.0437029	0.25885	0.722575	0.266891
496	CR_00540C	MDH1	-1.11374	-1.22833	-0.521356	-0.101934	-0.792585	-1.05241	-0.429347	-1.39022	-1.76135	-1.68411	-0.90749	-2.47559	-0.111675	-0.704412	-0.70699	-0.611209	-1.09074	8.65054e-14	1.30431e-16	0.000818037	0.5869	1.86667e-07	2.06729e-12	0.00625028	4.26054e-21	8.50686e-34	9.34847e-31	1.80549e-09	1.32345e-65	0.539367	3.27883e-06	5.36742e-06	7.28531e-05	3.94331e-13
497	C4_06610C	SDH12	-0.231704	0.627075	0.979349	0.688164	0.667233	0.452994	0.738748	0.40801	0.839599	0.068994	0.677519	0.282115	0.70998	0.0619053	0.66359	1.22171	1.34419	0.233552	0.000418952	7.46599e-09	7.75632e-05	0.000129543	0.0126851	1.61765e-05	0.0268635	6.9397e-07	0.762949	0.000117081	0.119399	4.37633e-05	0.75586	0.00020937	4.24723e-13	1.32593e-15
498	C1_10450W	GLY1	-0.599731	-0.269192	0.270496	0.416699	-0.276288	0.298167	-0.189828	-0.187018	-0.570152	-0.194311	-0.536363	-0.267247	-0.139502	-0.516528	-0.303506	0.0560412	-0.439933	5.20534e-07	0.0393075	0.0320353	0.000641348	0.0284485	0.0203046	0.138878	0.167122	1.43634e-06	0.137756	1.12224e-05	0.0312816	0.306071	1.6362e-05	0.0197749	0.734468	0.000501893
499	C3_02240C	GPA2	-1.08639	-0.398006	-1.00301	-1.17253	-0.915771	-0.609339	-0.959017	-0.730909	-0.313344	-0.259155	-0.801273	-0.0939169	-0.710035	-0.600358	-0.221354	-0.764521	-0.597989	9.90758e-55	7.04736e-08	3.34325e-46	6.90426e-63	1.38959e-38	4.80546e-17	1.34878e-41	1.39886e-24	1.80172e-05	0.000506823	1.09828e-29	0.24583	1.518e-23	6.17615e-17	0.00526933	3.54259e-27	6.37904e-16
500	C1_11200W	orf19.2296	-1.53546	-1.16041	-1.62353	-1.41315	-0.984881	-1.25629	-2.46833	-1.7112	-1.25294	-1.25553	-2.13168	-2.40553	-2.11911	-2.61609	-1.50181	-1.97671	-1.92965	2.85751e-19	2.69959e-11	1.50037e-21	1.53459e-16	1.64005e-08	3.81023e-13	2.73061e-47	1.0287e-23	2.15844e-13	3.14494e-13	2.21439e-36	6.68196e-46	6.89089e-36	3.03553e-54	4.45188e-18	1.74039e-31	3.18196e-29
501	C1_05300C	PRD1	-0.488197	-0.00365741	-0.268731	-0.251613	-0.462462	-0.248851	-1.02777	-0.381124	-0.702275	0.0356409	-0.505532	-0.119989	-0.61191	-0.649197	-0.643115	-0.966254	-0.508761	4.54613e-11	0.974848	0.000488679	0.00123086	5.68069e-10	0.00156424	5.55632e-45	5.67997e-07	2.57338e-22	0.720763	1.31308e-11	0.144781	6.86929e-17	1.64135e-18	3.80072e-18	3.32425e-40	2.38736e-11
502	C2_01690W	orf19.1480	0.79636	0.664495	1.00063	0.693126	1.07302	0.814671	0.945023	0.890239	0.700656	0.426583	1.17296	0.354493	1.30118	1.07457	1.11164	1.41681	1.05731	4.35613e-06	0.000184698	4.08838e-09	7.46489e-05	2.89206e-10	2.50303e-06	2.55882e-08	2.36376e-07	4.36119e-05	0.0182825	5.05508e-12	0.0473836	1.06995e-14	2.2408e-10	9.33324e-11	3.47413e-17	7.23218e-10
503	C3_01610W	orf19.1682	0.228774	0.40532	1.17732	0.355182	0.582583	0.303623	0.944459	0.416639	0.505265	0.223932	0.636539	0.190592	0.694253	0.396579	0.840055	1.02827	1.17035	0.0539799	0.000372539	6.34807e-29	0.00183005	1.06586e-07	0.00894974	1.09755e-18	0.000221956	3.27305e-06	0.0557205	6.6648e-09	0.100148	1.62375e-10	0.000371417	1.16693e-14	6.084e-22	4.13614e-28
504	C4_01370W	ILV6	0.384437	-0.0193406	0.483126	0.287238	0.0190051	0.400341	0.583873	0.127843	0.484491	0.316063	0.201138	0.208752	0.391798	0.574892	-0.0806463	0.596997	0.0249364	2.13435e-06	0.863508	1.35624e-09	0.000531202	0.860783	7.58346e-07	1.81646e-13	0.157715	7.51098e-10	0.000106842	0.0197548	0.0109308	1.00485e-06	3.29112e-13	0.411479	4.27718e-14	0.848664
505	C6_00280W	CPH2	-0.283956	-0.837498	0.447884	-0.704625	-1.20851	-1.02666	-0.624388	-0.810743	-0.60136	-1.01049	-1.12516	-0.854597	-0.865168	-1.15703	-1.12754	-1.22161	-1.36133	0.0509237	7.97144e-10	0.00124392	2.01937e-07	5.78206e-20	1.97104e-14	3.76986e-06	1.99718e-09	8.10245e-06	4.36277e-14	3.3059e-17	1.49265e-10	8.76446e-11	1.91059e-18	3.44957e-17	2.42851e-20	1.47221e-24
506	C2_00340C	ARO8	-0.665473	-0.411201	-0.676031	0.943709	-0.13012	-0.687748	-0.547385	-0.748431	-0.733457	-0.309451	-0.247273	-0.335251	0.0317926	-0.135535	-0.110518	0.0997247	-0.160601	8.29592e-10	0.000294235	5.39874e-10	1.03381e-18	0.287127	3.65447e-10	5.91045e-07	1.05862e-11	1.45531e-11	0.00916416	0.044279	0.00260797	0.823462	0.252831	0.407247	0.460991	0.228667
507	C1_08590C	ERG1	-1.55685	-0.75632	-0.866822	-0.819998	-1.42706	-1.13447	-1.9663	-1.41194	-0.804928	-0.65042	-1.91872	-0.280148	-2.41684	-2.37417	-1.66843	-1.61335	-1.55536	1.39201e-35	8.23088e-09	8.48417e-12	1.53559e-10	8.0796e-30	7.72604e-19	4.42854e-57	7.27632e-29	3.40723e-10	7.57394e-07	9.27469e-54	0.0398102	1.0866e-85	2.89284e-82	1.38248e-40	2.61405e-38	2.01361e-35
508	C7_02780W	orf19.5184	-0.118808	-0.178126	-0.107434	-0.166234	-0.442686	-0.223792	-0.0288379	-0.259145	0.0789291	0.0110329	-0.00289746	0.791742	-0.209766	-0.23347	-0.0363883	-0.0349801	-0.0351662	0.253594	0.0799061	0.29551	0.0946304	2.71311e-06	0.0222804	0.801436	0.007402	0.451022	0.947424	0.997886	2.15334e-19	0.031729	0.0124249	0.767378	0.789079	0.802471
509	C1_13760W	AGM1	-0.199607	-0.189859	-0.0214577	-0.689669	-0.714434	-0.195417	-0.483864	-0.229512	-0.275102	-0.10128	-0.386891	-0.23755	-0.278628	-0.270485	-0.0809241	-0.339613	-0.138672	0.00561405	0.0103473	0.803139	1.10213e-24	2.45842e-26	0.00757682	5.43349e-13	0.00144963	0.000102281	0.205865	3.34935e-08	0.000873072	7.87739e-05	0.000132808	0.341894	1.20297e-06	0.0809937
510	C4_02120W	ERV29	-0.317282	-0.124273	0.033508	-0.622787	-0.348616	0.412861	-0.217326	0.0657882	0.154204	-0.0768092	-0.062926	0.267542	0.132872	0.155026	0.0357376	-0.0172304	-0.117204	0.000126724	0.179285	0.738786	6.80094e-15	2.68966e-05	5.61077e-07	0.00947867	0.514968	0.0702838	0.420751	0.543537	0.00101891	0.135788	0.0681273	0.741548	0.895543	0.238409
511	C3_02370C	ALR1	0.0512319	0.310736	0.200099	0.417728	0.347185	0.37069	0.133643	0.144752	-0.0524816	-0.267834	-0.114779	-0.192574	0.278931	-0.310437	-0.215459	0.169162	-0.036567	0.790626	0.0379745	0.186948	0.00337956	0.0159263	0.0104929	0.385531	0.376902	0.765318	0.0682248	0.507418	0.19231	0.0583624	0.0279497	0.171748	0.290333	0.873812
512	C2_02720W	orf19.5834	0.168065	-0.122813	0.150551	0.0308455	-0.0948666	0.0243128	0.145916	0.196206	0.311834	-0.0133089	-0.0930022	0.0725542	0.0588099	0.145592	-0.200527	0.126814	-0.00673761	0.112048	0.283022	0.155933	0.81244	0.4002	0.84988	0.163302	0.0635816	0.00146027	0.936186	0.434567	0.518263	0.618515	0.154586	0.0624778	0.252798	0.988869
513	C6_00150W	ARD	-0.254115	-0.424513	-0.544799	0.0880903	-0.0780397	-0.4208	-0.417837	-0.472085	-0.962073	-0.56957	0.167878	-0.326167	-0.119342	-0.471151	-0.430637	-0.0356605	-0.272308	0.105487	0.00523678	0.00018075	0.622219	0.660527	0.0051818	0.00439867	0.00154163	5.71306e-12	9.00075e-05	0.326053	0.0269877	0.482696	0.00115336	0.0050134	0.873716	0.0990534
514	C6_04270W	CDC39	0.261264	0.0670449	0.328234	0.119617	0.0244546	0.126022	0.172643	0.295717	0.279414	-0.0568046	-0.0409947	0.342284	0.00636044	0.0866874	0.0601812	0.214937	-0.00118761	0.0111132	0.593356	0.00108067	0.291667	0.852833	0.264804	0.097301	0.00397559	0.00493967	0.645483	0.769693	0.000518735	0.965458	0.422256	0.633416	0.0414016	1
515	C4_01410W	BEM1	-0.253624	0.416168	-0.158633	0.0468862	0.580752	0.459362	-0.596926	0.221899	0.546018	0.304895	-0.0275959	0.479155	0.227106	0.126718	-0.072351	0.126257	-0.0432293	0.00320151	4.4932e-07	0.073718	0.652929	6.12046e-13	2.64945e-08	1.97177e-13	0.0109913	1.79934e-11	0.00037029	0.823904	5.73365e-09	0.00901971	0.15245	0.480555	0.17457	0.721236
516	C2_04030C	ACP12	0.297468	0.364086	0.852058	0.658135	0.521789	0.664436	0.743216	0.608548	1.10979	0.448143	1.12134	0.781481	0.536061	0.796788	0.604061	1.08808	0.630629	0.0938885	0.0408855	1.30935e-07	6.96763e-05	0.00195098	5.98105e-05	4.34972e-06	0.000271324	2.84318e-12	0.00818394	2.68271e-12	1.23486e-06	0.00147621	9.12663e-07	0.000425795	1.15318e-11	0.000211639
517	C5_03930C	orf19.3219	-0.511223	-0.919133	-0.0280383	-2.30043	-1.05533	-1.33538	-1.576	-0.9095	-1.45452	-1.20155	-1.38231	-1.42272	-1.83274	-0.864315	-1.20112	-1.69042	-1.31589	0.0117319	2.93999e-06	0.90797	6.60621e-35	4.51196e-08	2.12535e-12	4.05916e-17	2.87899e-06	7.78835e-15	3.46082e-10	3.50835e-13	3.77946e-14	2.87397e-22	7.16247e-06	5.05709e-10	2.29545e-19	6.1977e-12
518	CR_09950C	SIK1	0.508337	-0.069171	0.00599849	0.288922	0.310455	0.166855	0.745755	0.390546	0.595089	0.323986	0.169134	-0.157642	0.370544	0.544108	0.00560085	0.384103	0.179842	1.9644e-05	0.651696	0.969904	0.0208669	0.0120788	0.214254	9.12259e-11	0.00138986	2.7948e-07	0.00817457	0.213405	0.214022	0.00229303	3.30316e-06	0.975729	0.00155512	0.197351
519	C2_07400C	APR1	-0.669873	-0.601607	-0.578694	-0.194313	-0.312382	-0.673202	-1.03749	-0.68745	-1.74892	-1.02967	-0.545043	-1.19272	-0.681239	-1.05469	-0.477747	-0.675061	-0.450145	1.28582e-07	2.89604e-06	5.55978e-06	0.171784	0.0192423	1.1449e-07	7.25734e-17	6.70554e-08	1.58019e-47	7.7359e-17	2.34683e-05	1.21915e-22	5.79133e-08	1.27973e-17	0.000308361	9.30632e-08	0.000826441
520	C3_00130C	orf19.5459	-0.481324	0.0562316	-0.436525	-0.412558	-0.219763	-0.0231805	-0.402257	-0.221986	-0.118319	-0.26106	0.327503	0.135636	0.311643	-0.77289	0.102056	0.0959764	0.0741185	0.0990678	0.881446	0.135887	0.168171	0.490162	0.950295	0.164093	0.500264	0.727176	0.40164	0.300299	0.675513	0.307768	0.00440364	0.775912	0.80397	0.867503
521	C1_02760W	orf19.2965	0.224989	-0.0583547	0.378892	0.102315	-0.105046	0.0317089	0.303983	0.25271	0.0840508	0.0860474	0.0907169	0.479715	0.0546982	0.221493	0.249304	0.119134	0.103056	0.00974563	0.580742	4.72111e-06	0.28658	0.264898	0.766645	0.000268485	0.00364107	0.364437	0.369696	0.366584	4.26679e-09	0.587919	0.00904709	0.00488154	0.205888	0.313098
522	C1_13830C	PDX1	-0.365002	-0.104399	-0.115529	0.106065	-0.274658	0.201992	0.262735	-0.20998	-0.190464	-0.0522665	0.0568182	-0.0510245	-0.0163523	-0.432965	-0.223442	-0.271282	-0.210498	0.00256686	0.469799	0.39015	0.448855	0.0275929	0.117784	0.0306371	0.105558	0.124873	0.733564	0.723966	0.724628	0.91892	0.000217226	0.0895068	0.0299278	0.121214
523	CR_00580W	YRB1	-0.132508	0.171465	0.180594	-0.327804	-0.0811733	0.611801	0.291898	-0.0226101	0.313169	0.275877	-0.0147495	-0.4222	0.262029	0.33675	0.0253371	0.149166	0.111042	0.357254	0.226666	0.183315	0.0116329	0.588964	6.4071e-07	0.0213754	0.913307	0.0131559	0.0353771	0.952363	0.000667604	0.0467242	0.00746876	0.883398	0.297505	0.488288
524	C6_03720W	ALA1	0.312733	0.185649	0.0285418	0.0876743	0.189264	0.169354	0.36949	0.360586	0.108891	0.167823	-0.0225888	0.164539	0.147366	0.188868	-0.0784711	-0.0256575	0.142927	0.00626072	0.135059	0.834272	0.510186	0.112809	0.170581	0.000851106	0.0015306	0.375935	0.164494	0.896544	0.162619	0.230315	0.100196	0.57045	0.882407	0.285679
525	C2_05920C	COX8	0.244912	0.0330527	0.525559	0.16501	0.0830029	0.0551265	0.65985	0.130008	0.138644	0.0662086	0.24641	0.0490979	0.306306	0.366683	0.288267	0.49197	0.260122	0.0287142	0.821582	4.66372e-07	0.15996	0.509602	0.676863	1.43716e-10	0.286338	0.224308	0.608879	0.0299282	0.703439	0.00474655	0.000550318	0.0112425	3.11106e-06	0.0250568
526	C2_01620W	COX4	0.280667	-0.0560575	0.53218	0.0657449	-0.0401324	-0.0417778	0.656474	0.0436035	-0.0092762	-0.14302	0.220904	-0.0946783	0.50757	-0.273938	0.527292	0.57739	0.229099	0.244437	0.851527	0.0170887	0.817435	0.891946	0.884666	0.00238004	0.900012	0.989935	0.582481	0.392632	0.717213	0.0239483	0.228295	0.0231659	0.00993334	0.392992
527	C1_01870C	CYS4	-0.226121	0.142293	-0.25504	0.0266139	-0.0920324	0.0438835	0.266687	0.13897	0.425307	0.338686	0.0211107	0.566016	0.0294855	0.269339	0.255978	0.236354	0.196152	0.0129549	0.146578	0.00420949	0.817689	0.353237	0.689948	0.00236302	0.153162	6.09506e-07	0.000105862	0.87585	1.80901e-11	0.790094	0.00216197	0.00553384	0.00893725	0.0411654
528	CR_00310C	orf19.7502	1.70639	1.88006	1.80976	1.96322	2.06035	1.96824	1.58703	1.30634	0.226369	1.37827	1.59854	-0.993926	2.71516	3.22099	1.35368	2.59513	1.88429	1.94329e-23	3.10422e-28	2.00209e-26	9.35212e-31	9.79574e-34	6.61996e-31	2.09744e-20	4.10343e-14	0.239343	1.60713e-15	1.33233e-20	9.29406e-09	3.87695e-58	7.34389e-79	7.71082e-15	6.60282e-53	2.80627e-28
529	C7_00150W	orf19.7108	-0.864687	-0.792719	-0.35042	-0.405896	-0.914739	-0.67181	-0.442914	-0.760267	-0.842663	-0.598579	-0.852663	-0.25786	-0.625511	-0.917198	-0.444411	-0.658152	-0.325387	1.17127e-17	5.38171e-15	0.000823942	0.000103332	2.28664e-19	6.29356e-11	2.03703e-05	1.19001e-13	8.80528e-17	1.28761e-08	5.13434e-17	0.0158554	1.33835e-09	2.01816e-19	4.73718e-05	1.94997e-10	0.0040065
530	C4_02320C	SOD1	0.596954	0.352705	0.687698	0.885264	0.463871	0.72247	0.593595	0.269857	0.945741	0.961321	0.781099	0.139101	0.405139	0.653028	0.20771	0.106527	0.194103	1.27003e-05	0.0149372	3.46314e-07	3.43711e-11	0.000828581	8.70916e-08	1.10725e-05	0.0679818	6.71621e-13	4.70059e-13	6.2643e-09	0.353851	0.00379322	1.14295e-06	0.182316	0.529711	0.234006
531	C2_00610C	ATP18	0.255949	-0.0254776	-0.0787971	-0.0492517	0.301893	0.14956	0.636449	0.23657	-0.0737681	0.294222	0.435157	0.0887666	0.739791	0.658072	0.469231	0.50746	0.248163	0.056779	0.88431	0.597322	0.763766	0.0225864	0.30137	2.48155e-07	0.0842362	0.625078	0.0254854	0.000753352	0.542002	1.76143e-09	1.05291e-07	0.000311485	6.03723e-05	0.0827523
532	C1_11170W	WBP1	-0.782576	-0.00308606	-0.15213	-0.480403	-0.547064	-0.213187	-0.0981144	-0.465542	-0.249033	-0.0806302	-0.165291	0.19456	-0.0474554	-0.272728	0.139888	-0.377796	-0.081954	3.58805e-09	0.990034	0.316672	0.00046801	5.41253e-05	0.155879	0.525949	0.000808711	0.078573	0.634134	0.296183	0.176373	0.78256	0.0500763	0.391353	0.0073152	0.661217
533	C1_11730W	orf19.1144	-0.515308	-0.142518	-0.272977	-1.07512	-0.633835	-0.491135	-0.659982	-0.623862	-0.321833	-0.571749	-0.380612	0.0306692	-0.55207	-0.923681	-0.337713	-0.732809	-0.384412	3.31276e-11	0.108967	0.000700799	2.11774e-45	7.25067e-17	3.9254e-10	6.38607e-18	1.01805e-15	3.58096e-05	1.17713e-13	1.33754e-06	0.75875	6.16261e-13	1.24003e-34	3.02639e-05	3.2186e-22	1.92464e-06
534	CR_08610W	orf19.6435	-0.147968	-0.192272	0.403742	0.523393	-0.0939074	0.152942	0.261901	-0.0267358	0.24758	0.176674	0.32731	-0.42509	0.117405	-0.0631234	0.137911	0.256618	0.269416	0.364827	0.234026	0.00510027	0.000229323	0.581131	0.347053	0.07486	0.907671	0.0931348	0.259704	0.0296845	0.00237522	0.476015	0.691019	0.416587	0.0933354	0.0929375
535	C5_00200C	BDF1	-0.141737	0.413691	0.259714	0.235244	0.0347235	-0.200861	0.0378644	0.0626011	0.49187	0.0299166	0.16868	0.342437	0.0819238	-0.33773	0.0972505	0.0293609	0.179727	0.245117	0.000196461	0.0216075	0.0416326	0.803982	0.0883286	0.778823	0.658948	3.86038e-06	0.849599	0.167378	0.00146025	0.521654	0.00203263	0.46305	0.859636	0.151991
536	C1_00800C	ERG2	-0.45242	-0.479832	-0.0908635	-0.343613	-0.70123	0.00947128	0.0239604	-0.264906	0.20462	0.137059	-0.331299	0.516699	-0.2972	-0.392758	-0.349386	0.159995	-0.278804	0.00614957	0.00404858	0.633297	0.0430196	1.18127e-05	0.965531	0.905542	0.133476	0.234617	0.462859	0.0553812	0.0011598	0.0823444	0.0151782	0.0460003	0.400175	0.130379
537	C1_00140W	KEL1	-0.311239	0.141972	-0.269021	-0.397318	-0.173372	0.0833182	-0.400818	-0.206703	0.0853526	-0.251229	-0.00415595	-0.187206	0.208098	-0.691661	-0.239848	0.142592	-0.0603373	0.151489	0.567745	0.219466	0.0615403	0.452285	0.739897	0.0513604	0.376395	0.730638	0.255413	1	0.3959	0.357203	0.000461225	0.303276	0.567557	0.849296
538	C1_01590C	orf19.3349	0.268158	-0.00789231	0.268622	0.0875386	0.146455	0.132682	-0.0185288	0.0749667	0.0430285	-0.20516	-0.0767411	-0.00320453	0.0608935	-0.11538	-0.165175	-0.0175953	0.0285562	0.0125923	0.960929	0.0115211	0.475558	0.195609	0.258837	0.886379	0.559434	0.741068	0.0604373	0.55758	0.997371	0.627419	0.296422	0.156887	0.919305	0.866218
539	C6_04100W	orf19.1212	-0.252956	-0.010601	-0.0851839	-0.482648	-0.246794	0.0402729	-0.537919	0.136019	-0.207986	0.0662944	-0.100854	-0.127511	-0.132293	-0.443634	0.0791687	-0.154251	0.110778	0.0162929	0.942478	0.466071	1.57879e-06	0.0198506	0.753511	5.17499e-08	0.237197	0.0452579	0.589965	0.411861	0.264708	0.240297	1.06458e-05	0.536109	0.176184	0.403258
540	C5_01070C	orf19.1964	-2.05374	-1.16032	-1.23542	-1.4246	-1.81523	-0.518902	-2.70696	-0.733516	-1.81254	-2.01983	-2.86153	-2.93366	-2.27649	-2.01136	-1.30058	-1.25017	-1.53209	4.85817e-38	1.50876e-12	2.2564e-14	2.40151e-18	3.46889e-29	0.00238982	1.74669e-65	1.16018e-05	1.14507e-29	1.80693e-36	5.07982e-72	2.14942e-75	2.91175e-47	4.48963e-36	1.9483e-15	2.10005e-14	2.04775e-21
541	C2_02930C	orf19.5812	-0.658486	-0.577342	-0.826893	-0.802977	-0.470038	-0.687301	-1.25841	-0.962526	-0.865663	-0.426438	-1.15353	-0.572405	-1.35403	-0.898541	-1.17805	-1.03408	-0.794916	9.02508e-17	2.33916e-12	5.66519e-26	5.53991e-24	1.22433e-08	2.93019e-17	2.35572e-59	7.31979e-34	1.68603e-27	1.46873e-07	2.93908e-50	9.70011e-13	4.64738e-66	7.2679e-29	1.05806e-51	3.91243e-40	5.42132e-23
542	C1_04500W	ICL1	-3.43664	-5.2917	-3.54609	0.61363	-4.31693	-4.97262	-3.08708	-5.31373	-3.22087	-4.37297	-4.51993	-3.97253	-2.87605	-1.44147	-4.25369	-0.523444	-3.28178	1.53444e-18	7.2517e-42	1.37968e-19	0.170289	1.36735e-28	6.25474e-37	4.13091e-15	1.08396e-41	1.3155e-16	1.38916e-29	1.44255e-30	7.72434e-25	2.7525e-13	0.000350424	1.52755e-27	0.255933	6.79149e-17
543	CR_10070C	ZCF39	-0.587638	-0.0996986	-0.462086	-0.260615	-0.149723	0.192361	-0.703171	-0.423503	-0.627556	-0.147465	-0.028288	-0.704764	-0.529901	-0.38128	-0.0984297	-0.216102	-0.00672055	1.11645e-10	0.365221	4.19333e-07	0.00654987	0.133521	0.0535495	4.78096e-15	6.08538e-06	2.18463e-12	0.140348	0.836238	2.40023e-15	4.9255e-09	3.35237e-05	0.372688	0.0271761	0.987719
544	C6_04040C	RVS167	-0.515687	-0.341426	-0.22836	-0.328322	-0.432285	-0.473475	-0.500867	-0.601374	-0.705161	-0.536061	-0.256517	-0.519223	-0.11754	-0.858699	-0.335728	-0.440941	-0.335403	0.000609893	0.0331173	0.155933	0.0365713	0.00442064	0.00188472	0.000750059	5.91317e-05	1.17349e-06	0.000345165	0.119834	0.00040541	0.499402	3.00945e-09	0.0385039	0.00395815	0.0421401
545	C2_10110W	CYC1	0.526338	0.98141	1.37787	1.36442	1.13751	1.22593	1.41582	0.936972	1.48357	0.654458	1.05324	1.07673	0.897306	1.35415	1.10931	1.90632	1.54983	7.11445e-05	1.57243e-14	4.04074e-28	1.63063e-27	2.5621e-19	3.24657e-22	1.73726e-29	2.32612e-13	1.70725e-32	4.99706e-07	1.20717e-16	1.26942e-17	2.61546e-12	1.09417e-26	3.76052e-18	1.56997e-52	3.98069e-35
546	C4_04780W	PMT6	-0.517027	-0.184513	-0.30593	-0.404201	-0.430449	-0.239853	-0.215454	-0.47682	-0.0149264	-0.373714	-0.226399	-0.0186882	-0.48828	-0.681355	-0.323653	-0.311168	-0.291645	9.02887e-05	0.21712	0.0255394	0.0027789	0.00130232	0.0936497	0.121696	0.000380588	0.949905	0.00541729	0.120536	0.926814	0.000207985	1.06609e-07	0.0221387	0.0243678	0.0455709
547	C2_03360W	orf19.891	-0.74825	-0.669952	-0.755898	-0.600251	-0.277452	-0.567681	-0.990293	-0.917585	-1.26575	-0.462276	-0.737806	-0.841344	-0.813019	-0.750741	-0.564768	-0.720967	-0.639451	7.54111e-28	6.46248e-23	2.70551e-29	1.79989e-18	7.96589e-05	1.20622e-16	1.82925e-47	9.87741e-42	2.86205e-82	2.11336e-11	7.4084e-28	2.54918e-35	1.9419e-34	2.14892e-28	2.712e-16	8.21048e-27	2.5512e-20
548	C5_05300W	RIB5	-1.15448	-0.685574	-0.150509	-0.172908	-0.699653	-0.936611	-0.515537	-0.860073	-0.931445	-0.51705	-0.531911	-1.09407	0.0470954	-0.637953	-0.331585	-0.322528	-0.449776	1.34886e-11	0.000117279	0.456135	0.399613	6.61162e-05	5.2566e-08	0.00360206	7.2796e-07	3.92988e-08	0.00384951	0.00350003	7.49173e-11	0.834228	0.000247952	0.0890901	0.0901618	0.0177281
549	CR_02640W	RFG1	1.00142	-1.13527	0.512661	-0.73678	0.125344	-1.42023	-0.852736	-0.815988	-1.06714	-0.891759	-1.19049	-2.6441	-1.67418	-1.3672	-1.07165	-1.34819	-1.64483	3.01963e-36	1.10733e-44	2.39095e-10	3.64017e-20	0.176428	2.64324e-70	2.44007e-26	3.40987e-24	2.88536e-41	8.93654e-28	9.728e-50	1.42738e-236	3.51523e-97	2.42797e-64	6.90127e-39	1.68342e-63	2.36179e-90
550	C4_05610C	orf19.1246	-1.05153	-0.420227	-0.998889	-1.25159	-0.870935	-0.513693	-1.06676	-0.857465	-1.02076	-0.91132	-0.700603	-0.658489	-0.612853	-1.10634	-0.60118	-0.854553	-0.583673	6.57327e-17	0.00179561	1.92551e-15	1.05631e-23	5.01783e-12	9.51628e-05	2.30404e-17	2.05884e-11	2.78928e-16	5.65322e-13	5.47329e-08	1.78623e-07	1.86672e-06	9.88289e-19	5.33792e-06	1.5985e-11	1.18958e-05
551	C2_00250W	STF2	-3.54388	-3.56558	-2.39684	1.67492	-0.633877	-2.94117	-5.20542	-4.70882	-4.18566	-4.25055	-3.64678	-4.92814	-4.13408	-3.72411	-6.27619	-3.07255	-5.49313	3.06943e-29	1.27563e-29	6.41629e-14	2.27241e-07	0.0708156	1.95504e-20	3.46714e-61	2.82984e-50	6.1834e-41	2.50325e-41	6.1047e-31	1.03961e-54	7.40312e-40	1.37259e-32	7.54255e-88	2.14738e-22	3.52281e-66
552	C2_04580W	ERG20	0.279211	0.0507635	-0.25482	-0.329141	0.0585669	0.22103	0.282451	0.0258809	-0.610754	0.297058	-0.130029	-0.304837	0.0453063	0.420227	0.235363	0.0409052	0.0685386	0.176957	0.846096	0.217836	0.105427	0.810171	0.303398	0.157287	0.939351	0.00103128	0.142959	0.588228	0.121045	0.85266	0.0274066	0.280473	0.890926	0.810708
553	C7_04130C	SUI3	-0.190115	0.0672754	-0.126347	0.22007	0.087441	0.105904	0.75875	0.131165	0.561013	0.27601	0.149198	1.45718	0.210702	0.483532	0.200443	0.0824583	0.268545	0.0949978	0.6137	0.277279	0.0475675	0.476367	0.38745	6.13172e-14	0.279268	4.27356e-08	0.0111733	0.213405	9.34104e-49	0.058967	2.90539e-06	0.0864201	0.526336	0.0180829
554	CR_04080C	orf19.491	-0.0499511	0.000210901	0.0258396	-0.307829	-0.201623	0.0585092	-0.212344	0.0766813	-0.291338	-0.309663	-0.1662	-0.522229	-0.12745	-0.22456	-0.0739782	-0.289544	-0.087593	0.589415	1	0.776565	3.90037e-05	0.00901538	0.515085	0.00489332	0.385643	6.92261e-05	3.34937e-05	0.038179	4.70183e-13	0.114085	0.00288187	0.412134	0.000112892	0.34483
555	C4_02780W	orf19.2720	0.221957	-0.158003	0.292202	-0.0389309	-0.186804	-0.0680581	0.244159	0.10227	-0.0445504	-0.109213	-0.080806	-0.0815698	0.0815342	-0.136574	-0.108561	0.0692109	0.0057582	0.038583	0.163542	0.00467472	0.767481	0.0852356	0.581597	0.0183238	0.392678	0.725936	0.34229	0.524902	0.476653	0.492347	0.200705	0.36885	0.590777	0.994257
556	C2_04590C	QCR8	0.761408	0.433079	1.0169	0.575694	0.984185	0.373036	1.09167	0.678474	0.640873	0.515244	0.913327	0.263768	1.02538	0.861474	0.75428	1.25109	0.935876	4.19897e-14	3.62464e-05	6.96335e-25	1.78525e-08	4.59133e-23	0.000399725	3.3729e-28	1.80941e-11	1.36292e-10	4.55907e-07	4.61444e-20	0.0117008	5.27839e-25	7.98699e-18	9.67777e-14	6.01665e-37	8.4867e-21
557	C1_13190W	orf19.4947	-0.35264	-0.188935	0.888835	0.167748	-0.582499	-0.575583	-0.647858	-0.690783	-0.576576	0.185523	-0.548911	-0.836058	-0.860188	-1.05525	-0.261958	-0.564201	-0.586956	0.00207947	0.132282	7.99336e-17	0.175616	1.39686e-07	2.18985e-07	3.1789e-09	3.17621e-10	1.06957e-07	0.126476	9.95515e-07	1.44743e-14	2.2504e-15	1.15042e-22	0.0339508	3.77062e-07	2.54481e-07
558	C3_00920W	ATO1	-4.11021	-1.61583	-3.74447	-0.695497	-3.11008	-1.09125	-4.37609	-1.97565	-2.83388	-1.39836	-1.83323	-2.19573	-1.68991	-4.35688	-3.7819	-2.31603	-0.687133	8.90974e-78	6.02046e-13	8.85749e-66	0.00256666	2.58193e-46	1.5313e-06	7.73546e-79	1.81381e-19	1.40992e-39	1.91546e-10	5.62995e-17	6.85188e-24	1.34336e-14	2.05825e-89	1.17616e-52	9.4727e-27	0.00484037
559	C4_06830C	CCT6	-0.473076	-0.176728	-0.489165	-0.329434	-0.450562	-0.299136	-0.150737	-0.36929	-0.116662	-0.352495	-0.342632	0.051033	-0.0631226	-0.310625	-0.0202058	-0.32263	-0.111814	1.44481e-07	0.0740837	3.50184e-08	0.000340876	4.8623e-07	0.00134624	0.116774	6.04988e-05	0.235504	0.000108954	0.000204668	0.631775	0.560009	0.000620361	0.874295	0.000450993	0.312186
560	C2_10860C	orf19.5369	-0.0260449	0.00769333	-0.321215	-0.287254	-0.282557	-0.0725368	-0.0615815	-0.10447	-0.104141	-0.199284	0.361924	0.315151	0.166022	-0.689259	0.318504	-0.0540403	-0.00578981	0.933562	0.977539	0.0952398	0.146454	0.149122	0.749525	0.780736	0.653143	0.630026	0.327019	0.0637437	0.0918327	0.423385	0.00012554	0.113954	0.83995	1
561	C1_12010C	KIP4	-1.86031	-1.63007	-0.878384	-2.33579	-2.3041	-1.88326	-1.89336	-1.86019	-0.764304	-2.14963	-1.82714	-1.00136	-2.46976	-2.60273	-1.14626	-2.53835	-0.983107	1.54674e-86	7.17284e-61	1.6902e-20	5.13054e-124	2.31355e-125	4.54863e-84	5.3221e-86	2.11827e-84	2.00473e-14	1.09446e-115	3.47922e-83	1.22445e-25	6.01262e-150	1.95405e-162	4.78721e-31	7.07364e-156	8.32638e-23
562	C1_02240W	orf19.3681	-0.143432	-0.106601	-0.350065	-0.636796	-0.28238	-0.0693589	-0.223895	-0.213125	-0.138583	-0.299058	-0.300094	-0.40732	-0.246189	-0.329622	-0.308158	-0.270969	-0.0900265	0.156946	0.325679	0.000143791	9.83056e-13	0.00273879	0.533687	0.0176545	0.0301142	0.157611	0.00141369	0.00160998	7.59294e-06	0.0101182	0.000357193	0.00139378	0.00446269	0.442566
563	C5_02490C	TIF5	0.692981	0.0667738	0.636468	0.229441	0.399417	-0.227169	0.324845	0.504105	0.821449	0.404974	0.265643	-0.202915	0.521036	0.32094	-0.133209	0.673727	0.0839237	1.27182e-06	0.726219	8.29064e-06	0.148573	0.00736944	0.15471	0.0284907	0.000610219	4.37564e-09	0.00622856	0.0951145	0.185333	0.000335431	0.0285911	0.446286	2.517e-06	0.673332
564	C5_00260W	orf19.969	-0.00419615	0.0335687	-0.111447	0.285513	0.294584	-0.622048	0.605143	0.207182	0.444202	0.154019	0.187037	0.34551	0.432448	0.364951	0.266509	0.320005	0.33465	0.984544	0.751067	0.200243	0.000411019	0.000238021	5.58661e-16	4.03453e-15	0.0141765	7.94869e-09	0.0680484	0.0274105	7.28561e-06	3.32208e-08	3.84223e-06	0.00134324	6.06406e-05	3.16121e-05
565	C7_02600C	orf19.2372	-2.27432	-0.778462	-1.42489	-1.02125	-1.44679	-0.948068	-2.60287	-1.99949	-0.152123	0.0108796	-1.92064	-1.95324	-2.41526	-1.81089	-2.34182	-1.70614	-2.45269	1.19676e-52	3.41805e-07	2.03828e-22	6.48e-12	6.70053e-23	2.30708e-10	5.39667e-73	3.0568e-43	0.648586	0.993788	9.80001e-39	2.81954e-41	3.74102e-61	2.09885e-34	2.91765e-58	9.47725e-31	4.12819e-63
566	C1_01370C	RPS21B	0.221667	0.182486	-0.107097	0.145417	0.304659	0.245529	0.896517	0.149003	0.661873	0.659747	0.328591	0.670528	0.405081	0.659795	0.469749	0.375749	0.278925	0.232068	0.350878	0.583985	0.456411	0.0856919	0.18388	2.5248e-08	0.452674	4.80624e-05	7.08082e-05	0.0681314	3.5604e-05	0.0187686	5.58017e-05	0.00753216	0.0322306	0.14573
567	C3_05530W	OST1	-0.34258	0.0832876	-0.0784641	-0.64997	-0.399374	-0.00975238	-0.0315584	-0.0735103	-0.26209	-0.0080354	-0.247397	-0.038539	0.019676	-0.0989324	0.0304853	-0.314197	-0.0810622	1.34822e-06	0.322208	0.328092	4.66873e-21	1.6447e-08	0.92248	0.713252	0.385409	0.000171688	0.950503	0.000664122	0.649967	0.829537	0.191071	0.746874	9.35102e-06	0.357764
568	CR_03530W	orf19.4396	0.730364	-0.0861591	0.117508	0.150139	0.187607	0.074947	0.569961	0.202609	-0.237607	0.0680461	0.387642	-0.681779	0.765157	0.304002	0.423511	0.477991	0.217457	7.14553e-14	0.485533	0.296711	0.183177	0.0815153	0.537157	6.33256e-09	0.062028	0.0197645	0.575044	0.000147222	1.35947e-12	2.36239e-15	0.00257118	3.47964e-05	1.57829e-06	0.0527644
569	C1_14260C	TIF35	0.0215855	0.114475	-0.231131	-0.0688173	0.11411	0.213909	0.466631	0.105462	0.520267	0.207919	0.527135	0.481517	0.513067	0.103494	0.268005	0.281218	0.138315	0.945209	0.598215	0.222629	0.756837	0.580209	0.27394	0.00728407	0.631462	0.00244367	0.278685	0.00302744	0.00515623	0.00347604	0.586995	0.169681	0.13784	0.534014
570	C2_02740C	HPT1	-0.0701568	-0.359287	-0.303931	0.157399	-0.088238	-0.352961	0.788999	-0.102464	0.41986	0.28923	-0.0533388	0.538414	-0.29062	0.262571	-0.111251	0.104091	-0.00916253	0.635545	0.0031135	0.0114408	0.229915	0.52401	0.0034539	2.44115e-12	0.466291	0.000275079	0.0168827	0.739458	2.44311e-06	0.016462	0.0265064	0.430747	0.460537	0.985026
571	C4_02970C	UBR1	-0.385576	-0.36049	-0.38101	-0.467748	-0.305865	-0.530761	-0.487874	-0.468289	-0.361114	-0.419991	-0.432192	-0.257201	-0.610082	-0.527739	-0.304511	-0.5515	-0.375178	7.37265e-06	2.95992e-05	7.73015e-06	3.55419e-08	0.000423236	4.13971e-10	6.76156e-09	4.20397e-08	2.01757e-05	8.98287e-07	5.42077e-07	0.00261255	2.50032e-13	3.0962e-10	0.000660232	4.82388e-11	2.52556e-05
572	CR_10370W	HCR1	0.265946	-0.0393984	-0.204855	-0.106043	0.078649	-0.00365158	0.245672	0.0923307	-0.00396911	0.253365	0.0540982	-0.217578	0.0945981	0.132	0.0580209	0.0544666	0.0756776	0.0064172	0.753016	0.0378248	0.328439	0.477039	0.977223	0.0100597	0.408241	0.990426	0.00918168	0.66445	0.0227663	0.383171	0.181575	0.628617	0.657016	0.535574
573	C2_06210C	SER1	-0.0318778	0.00223034	0.0758658	0.57757	0.192593	-0.109921	0.31626	-0.109288	0.28823	0.579006	0.127071	0.427112	0.224887	0.287588	0.0119107	0.351842	0.0712312	0.682849	0.980327	0.250462	1.10715e-23	0.00117011	0.0935615	1.32765e-07	0.100084	7.26283e-07	8.37207e-24	0.0560641	5.90729e-13	0.000191247	1.86366e-06	0.885725	2.19682e-09	0.338232
574	C3_04490W	RAX1	-0.918477	-0.293248	-0.401525	-1.01894	-0.93336	-0.443512	-0.749735	-0.543908	-0.199959	-0.633751	-0.297759	0.076301	-0.380799	-0.76084	-0.117839	-0.441236	-0.116348	2.16609e-20	0.00716359	0.000106451	7.94426e-25	4.64491e-21	2.02102e-05	5.81036e-14	1.19536e-07	0.0621881	3.32258e-10	0.00569549	0.520953	0.0002238	2.20605e-14	0.339306	1.90398e-05	0.365186
575	C3_05320W	orf19.6968	-1.58351	-1.54997	-2.32211	-2.52119	-1.30764	-1.5516	-2.76075	-1.63191	-0.984314	-1.36941	-1.87652	-1.3161	-0.672216	-0.596709	-0.37275	-0.76756	-1.12998	7.31127e-112	1.96066e-104	1.90143e-224	2.27598e-275	1.52643e-76	2.26277e-101	0	1.12772e-115	3.38695e-43	1.34338e-90	2.04153e-155	5.18164e-75	7.40642e-23	3.77767e-17	4.38125e-07	5.33647e-29	1.7935e-51
576	CR_00260W	KIN2	-0.944805	-0.389359	-0.579912	-0.632557	-0.499194	-0.72911	-0.859701	-0.659636	-0.785461	-0.948538	-0.498034	-1.17644	-0.850039	-0.9867	-0.382106	-0.607186	-0.459114	5.00835e-21	0.000290358	1.42738e-08	6.44857e-10	1.22029e-06	7.19858e-13	1.99004e-17	1.29658e-10	5.87693e-15	4.18883e-21	1.87626e-06	8.1935e-33	2.31225e-17	7.49096e-23	0.000433794	3.38459e-09	1.72149e-05
577	C6_03130W	orf19.5597.1	0.329983	0.310404	-0.579568	-0.0124042	0.445289	0.104729	0.804669	0.257941	0.0404628	0.526296	0.25791	0.0568318	0.615049	0.945934	0.503425	0.320689	0.370882	0.18418	0.228074	0.012769	0.97096	0.0623659	0.711012	0.000316492	0.323145	0.907027	0.0249935	0.330602	0.850565	0.00800695	2.01349e-05	0.0398776	0.203371	0.155527
578	C4_06130W	orf19.4715	0.0416094	0.301219	0.427548	-0.21681	-0.297246	-0.0667029	0.140515	0.189506	-0.0363775	-0.283151	0.106452	0.188396	-0.109466	-0.36254	0.180333	-0.14738	-0.0484595	0.695837	0.000275635	9.2523e-08	0.0111971	0.000321154	0.495273	0.101317	0.0295413	0.723626	0.000639569	0.260914	0.0216068	0.225547	6.42768e-06	0.0437626	0.0959894	0.669138
579	C1_04420C	URA6	-0.497955	-0.384305	-0.423344	-0.624931	-0.79981	-0.397129	-0.373083	-0.340402	-0.323828	-0.457159	-0.187719	-0.0885139	-0.101143	-0.523891	-0.177004	-0.318947	-0.232219	0.000915023	0.0142616	0.0051305	2.32872e-05	4.22225e-08	0.010119	0.0130301	0.0307018	0.0326864	0.00240422	0.271887	0.609136	0.565166	0.000360414	0.308018	0.0424652	0.178428
580	C3_01860C	DBP5	0.192455	0.106317	-0.211845	-0.39608	-0.140528	-0.0409389	0.125096	0.253173	-0.124571	0.258533	-0.223177	0.14586	-0.156565	0.251471	0.121929	-0.272664	0.108165	0.158942	0.489971	0.113738	0.00190997	0.317948	0.797441	0.363438	0.0591535	0.36383	0.048499	0.103969	0.280853	0.260054	0.0487478	0.416152	0.0392677	0.497739
581	C4_06480C	CEK1	-1.43848	0.312654	-0.380522	-1.40218	-1.35225	-0.789156	-1.0104	-1.27523	-0.0445547	-0.1131	-1.13177	0.434165	-1.30436	-0.875556	-0.0664315	-1.23114	-0.172162	7.61823e-20	0.0847266	0.0275789	1.1365e-18	1.7559e-17	1.55277e-06	2.36103e-10	1.08114e-15	0.844105	0.570754	1.60602e-12	0.00882909	1.5907e-16	5.65406e-08	0.761457	8.61986e-15	0.412088
582	C1_13900C	LCB2	-0.201469	-0.102557	0.440788	-0.0394626	-0.342904	0.30211	-0.0289472	0.113693	0.33249	-0.169417	0.0529127	0.136179	0.0207935	-0.24657	-0.210994	0.140323	-0.0801228	0.103594	0.463434	0.000112978	0.792245	0.00344288	0.0120307	0.841194	0.403233	0.0038988	0.173871	0.737081	0.271863	0.891777	0.0347728	0.0986645	0.285436	0.600736
583	C5_00370W	COF1	0.20593	-0.0467626	-0.079115	-0.432429	-0.531161	-0.482526	0.0714544	-6.3731e-05	0.15874	-0.060857	0.238777	0.158708	0.240306	-0.395887	0.133627	0.15708	-0.0132823	0.570538	0.908623	0.826225	0.183983	0.0911265	0.134482	0.845874	1	0.655306	0.89321	0.513771	0.646802	0.483892	0.19949	0.728058	0.686342	0.999222
584	C4_00200C	MET15	-0.362983	-0.08953	-0.39396	0.182668	0.201772	-0.710215	-0.784834	-0.552885	-1.56767	-0.271019	-0.800581	-1.73957	-0.40138	-0.973616	-0.776047	-0.0100061	-0.579969	0.0639357	0.710477	0.0418115	0.396482	0.328601	0.000118773	1.4839e-05	0.00362056	2.76582e-19	0.176516	1.27485e-05	1.19634e-23	0.0381249	5.92221e-08	3.67307e-05	0.983636	0.00277049
585	C4_02980W	TYS1	-0.213655	-0.408499	-0.186591	-0.193784	-0.261406	-0.36407	0.167737	-0.186199	0.00552647	-0.0412716	-0.129065	-0.0298876	-0.05789	-0.182772	-0.181526	-0.107636	-0.161935	0.0141277	6.56405e-07	0.0313785	0.0275923	0.00204383	1.46452e-05	0.0524633	0.0365476	0.976007	0.698068	0.168111	0.773065	0.559487	0.0325163	0.0477569	0.254993	0.0868673
586	C5_05490C	HTS1	-0.201773	-0.0753051	-0.866747	-0.328548	-0.246143	-0.808051	0.16677	-0.184798	0.22254	-0.115767	0.256948	0.432772	0.347267	-0.161246	0.296595	0.136946	0.222465	0.376173	0.775071	8.2676e-06	0.124842	0.260064	3.94145e-05	0.445987	0.429565	0.29811	0.633785	0.256531	0.0299706	0.100049	0.452096	0.185267	0.580922	0.35679
587	C1_10670C	RPA190	0.537516	-0.161147	-0.258463	0.18533	0.300998	-0.135146	0.555103	0.269231	0.446711	0.0401982	-0.0741488	0.550457	0.15016	0.283384	-0.0120094	0.218702	0.0996629	2.24689e-05	0.276038	0.0535438	0.188871	0.0233409	0.35847	8.50232e-06	0.0479748	0.000388398	0.820108	0.661007	9.26366e-06	0.29374	0.0282874	0.948009	0.115783	0.54607
588	C7_00440C	GBP2	-0.380378	-0.320242	-0.118144	0.012548	-0.40315	-0.390997	0.0679234	-0.177793	0.028426	-0.0750379	-0.227901	0.501273	-0.228014	-0.358307	-0.0785773	-0.20273	-0.0236647	0.000155057	0.00195464	0.285136	0.930534	6.04438e-05	0.00010275	0.554743	0.10502	0.833429	0.528869	0.0321019	1.99804e-07	0.028632	0.000291164	0.522945	0.0572468	0.889457
589	CR_04740C	ADE6	0.804046	0.153771	-0.063022	0.320919	0.461543	0.210555	0.757451	0.405725	0.841763	0.702714	0.244945	0.260602	0.543981	0.535536	0.0314348	0.630936	0.191555	6.91981e-13	0.247986	0.648522	0.00754055	6.38326e-05	0.0935876	1.24751e-11	0.000571944	3.29366e-14	4.42082e-10	0.0494026	0.026524	1.98632e-06	2.61644e-06	0.843512	2.65419e-08	0.153017
590	C5_02470W	INT1	0.816731	1.26312	1.38555	0.241995	0.398587	0.572806	0.927504	1.22333	1.67977	0.81829	1.1289	2.05413	1.32111	0.792563	0.427493	0.804192	0.561129	1.54196e-43	1.31947e-97	1.28699e-124	0.000111345	4.18579e-11	1.09693e-21	5.80804e-55	4.18784e-93	8.30565e-168	3.75925e-42	7.00922e-80	1.22805e-263	7.70364e-116	6.64355e-41	1.01424e-12	2.91396e-43	7.02036e-22
591	C1_14460W	orf19.7264	-0.0950636	-0.19697	0.224994	0.102831	-0.240308	-0.200752	-0.0389968	-0.0409171	-0.0446347	0.0528	0.143921	0.257658	-0.0159799	-0.151379	0.359363	0.162245	0.0414311	0.534935	0.162964	0.0941536	0.49377	0.0726419	0.14803	0.801436	0.821568	0.78099	0.748911	0.330401	0.0453851	0.926307	0.256682	0.00695514	0.255933	0.832406
592	C5_00930C	TFS1	-0.696141	-1.22812	-0.589034	-0.154386	-0.306865	-1.38556	-1.06208	-1.55942	-1.84706	-0.716773	-1.21581	-2.90907	-0.912059	-1.10378	-0.947195	-0.619402	-0.678262	2.02707e-05	6.72998e-15	0.000331848	0.421404	0.0777498	8.4164e-19	2.18937e-11	1.74606e-23	3.60035e-33	9.85756e-06	1.29231e-14	1.09154e-80	1.05402e-08	2.87199e-12	4.8563e-09	0.000169656	5.43421e-05
593	CR_00020W	TLO1	-0.030933	0.226735	0.187797	-0.107347	-0.162465	0.136315	-0.373714	0.0849112	0.268498	0.084058	0.462721	0.36789	-0.0209903	-0.233235	0.236107	-0.0336034	0.165342	0.887936	0.156342	0.23401	0.533971	0.31322	0.414295	0.00989904	0.647918	0.0712146	0.635742	0.00160998	0.0104562	0.915167	0.117712	0.144908	0.881341	0.343678
594	C7_00570W	RPA135	0.0814329	-0.26554	-0.408167	0.139171	0.16323	-0.352782	0.432204	0.0581931	0.324091	-0.00810676	-0.138682	0.893608	-0.155322	-0.0198949	-0.187916	0.095551	0.0487157	0.613578	0.0571522	0.00159478	0.344173	0.250512	0.00833076	0.000710188	0.738786	0.0126373	0.979486	0.363617	3.20458e-13	0.280033	0.893858	0.198859	0.549315	0.80083
595	CR_01000C	SLN1	-0.708284	-0.482983	-0.520743	-0.996104	-0.427083	-0.608602	-1.18612	-0.507541	-0.874852	-0.726827	-0.690249	-1.42504	-0.434384	-0.819074	-0.231861	-0.501114	-0.486657	6.421e-23	6.08502e-11	3.9983e-13	6.01659e-45	7.49809e-09	1.08554e-16	5.52213e-64	4.40092e-12	7.20005e-35	2.13446e-24	9.33377e-22	6.15153e-92	2.54459e-09	8.05198e-31	0.00330932	3.51724e-12	1.06009e-10
596	CR_02820W	PGM2	-0.507411	-0.190359	-0.482129	0.301044	-0.275964	-0.034722	-0.632388	-0.368757	-0.475601	-0.0110057	-0.446112	-1.06163	-0.0532142	-0.188446	-0.136088	-0.2084	0.111107	0.000941432	0.278378	0.00175618	0.0625189	0.0886587	0.862128	2.13846e-05	0.0205404	0.00155862	0.974476	0.00478523	2.61373e-13	0.780897	0.237538	0.457538	0.220151	0.579062
597	C1_02120C	SHA3	-1.95241	-2.00572	-2.80851	-1.35697	-2.58628	-1.71872	-3.51607	-2.42002	-3.21513	-2.48371	-3.17701	-2.36445	-2.33466	-2.91538	-3.22013	-2.62258	-3.36862	8.40924e-25	4.01616e-25	1.17735e-48	1.82317e-12	5.26407e-42	1.55443e-18	4.35952e-75	3.70424e-37	2.86755e-63	5.92625e-37	1.43299e-61	2.3324e-34	3.67702e-35	7.89628e-52	1.42448e-64	2.91053e-43	2.63805e-68
598	C2_02830C	SGT2	-0.391325	-0.273639	-0.378827	-0.378322	-0.351567	-0.391562	-0.333839	-0.381249	-0.404198	-0.542604	-0.218557	-0.275522	-0.172005	-0.397113	0.125488	-0.416516	-0.050153	1.62184e-05	0.00409886	2.95345e-05	3.6457e-05	0.000117959	1.98951e-05	0.00022879	3.6152e-05	5.69529e-06	1.12834e-09	0.0233837	0.00245592	0.0774537	1.06392e-05	0.232593	4.2691e-06	0.694866
599	C1_06960W	SUI2	-0.0272505	-0.0751364	0.0343759	0.211526	-0.0618261	-0.0109971	0.466554	0.0360539	0.301536	0.263934	0.0868388	0.511787	0.427535	0.292394	0.254285	0.137695	0.170191	0.833154	0.497545	0.752127	0.0252507	0.566464	0.929303	9.33458e-08	0.773394	0.000708198	0.00396864	0.421677	3.93116e-09	1.27295e-06	0.00110023	0.00769446	0.165608	0.0939454
600	C2_06960W	SPE3	-0.0169501	-0.247035	0.160615	0.465635	-0.0503926	-0.0709103	0.896701	-0.0541808	0.374358	-0.297564	0.052264	0.334118	0.767404	0.388261	0.321152	0.535937	0.103174	0.893625	0.00327525	0.0580791	3.78719e-09	0.611054	0.458314	2.80015e-31	0.593067	1.78305e-06	0.00024093	0.621669	2.88124e-05	1.84042e-23	1.02135e-06	9.89147e-05	7.24619e-12	0.288883
601	CR_04240C	orf19.512	0.277949	-0.0635994	-0.127998	0.212845	0.411365	-0.125061	0.423174	0.140653	0.187635	0.0464938	-0.0293503	-0.675049	-0.131291	0.0810268	-0.288535	0.0302234	0.0264297	0.0147189	0.651696	0.292762	0.0696957	0.000174174	0.320403	9.47123e-05	0.26061	0.0995895	0.744383	0.859181	1.32129e-10	0.283836	0.499167	0.0134949	0.853791	0.886658
602	C4_05240C	VPH1	0.245436	-0.128482	0.0972494	-0.467051	-0.080951	0.148912	-0.0175731	0.224653	-0.243292	-0.0309247	-0.195009	-0.40359	0.106322	0.0968863	-0.168599	0.179683	-0.147552	0.00739225	0.199164	0.328861	9.69839e-08	0.431309	0.127187	0.874126	0.0156806	0.00606664	0.796758	0.0410347	2.82648e-06	0.282244	0.304629	0.0864646	0.0571158	0.153021
603	C6_00420W	DPM2	-0.299741	0.00504061	0.191457	-0.549388	-0.265828	0.21413	-0.105235	0.0862686	-0.0632118	-0.0172207	-0.0650186	0.213596	-0.0944539	-0.206628	-0.0772769	-0.168726	-0.331811	0.0192559	0.978605	0.149361	6.82703e-06	0.04108	0.112368	0.441325	0.573417	0.671432	0.933593	0.692826	0.0954985	0.510617	0.103939	0.621878	0.222362	0.0125247
604	CR_01290C	CWH43	0.111118	0.0800165	0.121932	-0.615573	-0.0541702	0.0859751	-0.315834	0.170611	-0.354539	-0.147094	-0.169232	-0.539464	-0.173959	-0.0600017	-0.242358	-0.143145	-0.11857	0.324503	0.513676	0.2683	2.01179e-10	0.654459	0.463823	0.00144528	0.11597	0.000314877	0.179144	0.124916	2.61886e-08	0.103421	0.591707	0.0247458	0.199266	0.334424
605	C4_06500W	CDC68	0.167605	0.0934248	0.0694974	-0.170212	-0.033397	0.0652135	0.0810919	0.019504	-0.251809	0.0594644	-0.0210456	0.0404376	-0.0489915	-0.00961102	0.146251	-0.00453888	-0.0798165	0.0455372	0.305967	0.443276	0.0444975	0.735908	0.489377	0.352269	0.873218	0.00128112	0.528145	0.859487	0.663582	0.609866	0.918359	0.0967572	0.98207	0.423367
606	C3_01020W	orf19.2506	-1.00109	-0.295501	-0.896441	-1.81342	-0.985287	-0.37219	-1.36743	-0.302525	-0.163011	-0.745653	-0.217558	0.178616	-0.712904	-0.929428	-0.300856	-1.03098	-0.167208	3.03998e-25	0.0054224	1.42533e-19	1.41539e-76	4.42654e-24	0.000319086	4.83496e-44	0.0043713	0.132361	3.29439e-14	0.0481008	0.107065	4.75181e-13	2.7525e-21	0.00638043	6.20573e-26	0.18262
607	C1_10040W	ERO1	0.254993	-0.0392999	0.46511	0.405706	-0.276048	0.0974054	-0.424975	-0.0460032	-0.0861673	-0.666412	0.0914462	0.16842	-0.189968	0.339422	-0.141526	-0.0150332	-0.237585	0.00158774	0.706756	1.26054e-09	2.16605e-07	0.000560104	0.283891	2.68555e-08	0.656087	0.317566	8.35635e-19	0.325106	0.0395521	0.019879	1.28007e-05	0.105951	0.90821	0.00512615
608	C5_02300C	RET2	-0.0208354	-0.177499	0.411437	-0.145089	-0.189181	-0.561451	-0.0113894	-0.0212836	-0.0852116	-0.284476	-0.0819043	0.0216857	-0.0737779	-0.230188	-0.154557	-0.146025	-0.307823	0.872101	0.0562104	8.96191e-07	0.122394	0.0365999	1.23586e-11	0.916476	0.873218	0.37492	0.00116881	0.438449	0.851601	0.460045	0.00821315	0.109166	0.122808	0.000589521
609	C1_00950C	CDC5	0.035653	0.257059	0.343414	-0.38908	-0.0626065	0.395037	-0.00755191	0.231765	0.904639	0.281543	0.331622	0.768468	0.228277	0.126642	0.0667236	0.156669	-0.0430032	0.652225	4.6385e-05	1.03317e-08	9.33456e-11	0.368516	6.84788e-11	0.923193	0.000230058	3.91763e-50	5.19126e-06	5.64993e-08	4.36646e-36	0.000205155	0.0448218	0.365952	0.0154371	0.601101
610	C1_00160C	orf19.6090	-0.00987397	-0.0205039	-0.610601	0.299988	0.226563	-0.438531	0.790147	0.0990553	0.642358	0.229256	0.166339	0.376473	0.167844	0.170239	0.0295909	0.0669726	0.25195	0.963344	0.886516	1.06553e-09	0.00479168	0.036255	2.36937e-05	1.55573e-15	0.422369	1.37386e-10	0.0342306	0.150324	0.000237773	0.13805	0.114312	0.835542	0.612526	0.0249851
611	C4_00020W	orf19.364	-0.04439	0.052966	-0.355677	-0.516366	-0.243747	-0.0783195	-0.128219	-0.133316	0.150806	0.0639227	0.383168	0.347881	0.366902	-0.550087	0.294835	0.214253	0.126416	0.916716	0.882335	0.209756	0.0611998	0.412084	0.812739	0.673203	0.695628	0.625795	0.868215	0.18927	0.203652	0.195193	0.0359475	0.334071	0.497622	0.73081
612	C2_04950C	CYT1	0.354402	0.488837	1.0735	0.487322	0.52644	0.422731	1.25792	0.602751	0.69277	0.263087	0.653421	0.310279	0.649528	0.442013	0.87684	0.947975	0.994492	0.00345156	3.88735e-05	9.13107e-22	3.6126e-05	6.9506e-06	0.000402932	3.37007e-29	2.25477e-07	9.9815e-10	0.0315004	1.86678e-08	0.00875074	2.05648e-08	0.000166072	2.60937e-14	6.61745e-17	1.62762e-18
613	C1_13060C	orf19.4932	0.490732	0.357483	0.253347	0.518453	0.563534	0.403975	0.796453	0.403173	0.636658	0.37364	0.505945	0.410785	0.622446	0.481244	0.323987	0.591929	0.489939	6.76797e-10	1.08712e-05	0.00206878	4.97235e-11	6.28615e-13	4.21885e-07	8.46302e-25	5.44035e-07	2.57736e-16	3.0667e-06	1.6033e-10	2.11189e-07	1.87134e-15	1.02747e-09	0.000102888	4.27718e-14	7.50766e-10
614	CR_08660W	PRP8	-0.209204	-0.118347	-0.11356	0.130796	-0.0494563	-0.376285	-0.0128428	-0.215389	0.00276002	-0.136047	-0.194096	-0.391093	-0.340503	-0.37875	-0.301379	-0.261649	-0.00562512	0.0845588	0.382185	0.375265	0.313894	0.726628	0.0012103	0.928647	0.0811237	1	0.28071	0.121509	0.000426898	0.0032324	0.000779165	0.0127921	0.0281681	0.998315
615	CR_00560W	NTH1	-1.80039	-1.08849	-2.61391	-1.99715	-1.74664	-0.966552	-2.01085	-1.55574	-1.88434	-1.40975	-1.71109	-1.65318	-1.68962	-1.59859	-1.35809	-1.37384	-1.15934	2.9227e-117	2.1819e-43	6.62032e-221	3.58044e-145	3.82209e-114	9.92253e-34	2.42007e-143	6.21087e-85	1.06064e-124	2.15284e-77	5.84691e-107	6.08883e-102	9.13708e-109	2.21051e-92	5.20904e-68	9.89207e-72	3.53667e-46
616	CR_10680W	RPO21	0.119243	0.267053	-0.0956923	0.0946789	0.0429951	0.103249	0.150004	0.0743564	0.524904	-0.096027	0.268288	-0.280617	0.225411	-0.261064	-0.0634053	-0.0755472	0.220094	0.45505	0.0701017	0.543903	0.56257	0.804025	0.522493	0.308281	0.672578	7.79817e-05	0.551722	0.0660036	0.040384	0.121873	0.0578318	0.717439	0.667859	0.158718
617	CR_02000C	HEM1	-0.697801	-0.672521	-1.19272	-0.610302	-0.907879	-0.818226	-0.942498	-0.726356	-0.547645	-0.953775	-1.13781	-1.77057	-0.623466	-1.29615	-0.683047	-0.500469	-1.02772	0.000192485	0.000414802	3.62458e-11	0.00133314	7.72793e-07	1.01853e-05	2.07401e-07	0.000112441	0.0033518	2.08865e-07	3.87466e-10	1.10281e-23	0.000924047	4.81063e-13	0.000374678	0.00961408	2.55528e-08
618	C3_07420W	orf19.6748	0.452895	0.348032	0.262967	0.357219	0.379534	0.263145	0.69733	0.423605	0.546757	0.446173	0.372895	0.347968	0.415229	0.627095	0.270736	0.442505	0.294846	1.71946e-05	0.00140446	0.0157738	0.000898364	0.000384853	0.0179781	7.10227e-12	6.59214e-05	9.62869e-08	3.58717e-05	0.000523475	0.000915968	8.87859e-05	1.12105e-09	0.0165488	2.57825e-05	0.00927933
619	CR_04530W	FUM11	-0.359533	-1.13686	-0.472602	-0.809235	-0.73729	-0.803553	-0.331929	-0.865296	-0.988616	-0.147396	-0.687656	-1.04555	-0.830386	-1.01357	-1.20567	-0.779062	-0.872828	0.000452474	5.25165e-32	2.0451e-06	8.84583e-17	6.92301e-14	2.11983e-16	0.00103731	6.2783e-19	6.66975e-25	0.180648	2.90797e-12	6.13704e-28	1.64044e-17	2.87412e-25	7.8612e-35	2.8707e-15	4.40877e-19
620	C1_11210C	HAP43	0.00295464	-0.0772953	-1.38018	0.0690722	-0.679494	0.188291	0.145951	0.0588817	-0.181233	-0.316291	0.490348	0.0132669	0.800058	0.0768282	0.381798	0.321983	-0.55999	1	0.757344	3.1679e-14	0.777473	0.000340483	0.389392	0.490196	0.829008	0.3852	0.117988	0.0130217	0.972092	1.73633e-05	0.7176	0.0648441	0.117234	0.00519576
621	C2_02590W	ZRT2	-1.1628	-0.604612	-1.23199	0.0721386	-0.55468	-0.0935078	-1.58288	-0.852729	-0.396148	-0.654629	-0.565304	-0.70854	-0.684143	-0.725687	-0.718225	-0.194645	0.0874824	8.95589e-30	1.05347e-08	2.51582e-33	0.580078	1.65512e-07	0.459425	7.79647e-50	6.04539e-16	0.000170138	2.18855e-10	9.1657e-08	7.21426e-12	3.90145e-11	2.52364e-12	7.97181e-12	0.0920029	0.532899
622	C3_00290W	RPT2	0.0846423	-0.112155	0.327971	0.163639	0.0268578	0.0923409	-0.0664651	0.019378	-0.24304	-0.243159	-0.131262	-0.128094	-0.173302	-0.182773	0.130597	-0.146243	-0.0370568	0.2631	0.134098	4.55275e-07	0.0191352	0.748064	0.222799	0.365542	0.845366	0.000212921	0.000289467	0.0685591	0.062126	0.0126694	0.00639843	0.0751443	0.0378441	0.691119
623	C1_10890C	orf19.2328	-0.0728614	0.0416059	0.42178	-0.23098	-0.308811	-0.00851237	-0.0767159	-0.0424675	-0.131885	-0.0345474	-0.0457514	0.397399	-0.157156	-0.0721135	0.0305231	-0.126853	-0.153411	0.414876	0.674527	1.07637e-08	0.00377721	6.34184e-05	0.935179	0.362851	0.670067	0.101923	0.734147	0.649283	1.03542e-07	0.0567905	0.39208	0.766511	0.133947	0.0734694
624	C1_06470W	orf19.6264.4	0.0927351	0.20415	-0.706457	-0.151189	0.036262	-0.0869606	0.686442	0.196131	0.372557	0.735823	-0.00404343	0.601406	0.144449	0.58579	0.589913	0.112905	0.362081	0.780828	0.494675	0.0043962	0.61233	0.91507	0.778718	0.00499043	0.505752	0.146308	0.00304456	1	0.0140807	0.623473	0.0171191	0.0241872	0.731742	0.204296
625	C2_01340W	orf19.1991	-1.0814	-1.19682	-1.29137	-1.54905	-1.31109	-1.36678	-1.36077	-1.29248	-1.67036	-1.31449	-1.89414	-1.14775	-1.42625	-1.3164	-0.324364	-1.63691	-0.685356	1.08329e-30	1.5538e-37	1.08177e-43	1.42834e-60	3.95211e-43	7.13652e-48	1.74071e-48	9.48443e-44	2.0684e-72	5.88629e-44	4.3829e-92	1.08967e-33	4.44602e-53	4.84725e-45	0.00183329	5.46993e-70	3.08828e-12
626	C6_02380W	orf19.3481	0.171736	0.035165	-0.268587	0.137357	0.283823	0.17717	0.362085	0.162479	0.616677	0.153199	0.197035	0.829295	0.230947	0.569097	0.236221	0.402676	0.200097	0.0270453	0.718211	0.000289533	0.0878919	0.000114664	0.0240757	5.54674e-07	0.0417707	1.05191e-18	0.0450481	0.0103859	1.52679e-32	0.00190142	1.52588e-15	0.00195152	1.6934e-08	0.0118128
627	C5_04340W	orf19.3920	-0.0714191	-0.119448	-0.16703	-0.261745	-0.287945	-0.529573	0.0822572	-0.0872166	0.0598267	0.215389	-0.154606	-0.117783	0.060811	0.168692	0.111572	-0.10662	-0.0796917	0.484451	0.215871	0.0614538	0.0027916	0.000841929	1.38829e-10	0.38236	0.383556	0.541193	0.0144016	0.0967486	0.187273	0.545503	0.0524731	0.257529	0.271756	0.45249
628	C7_03180C	HHO1	0.863075	0.973223	1.3023	0.990203	0.214067	1.24246	0.958207	1.07653	2.24155	0.996213	1.03838	1.93943	0.987667	0.976015	0.72896	1.03987	0.576908	7.24145e-08	1.22484e-09	6.40413e-17	4.14294e-10	0.236103	2.90248e-15	1.37968e-09	1.14407e-11	3.50786e-47	4.95801e-10	6.10756e-11	2.13048e-36	5.29973e-10	7.76848e-10	9.77411e-06	5.76899e-11	0.000654405
629	C2_09270C	SGT1	-0.657706	-0.0593004	-0.335957	-0.775934	-0.390329	-0.249399	-0.412656	-0.355207	-0.14204	-0.0257977	-0.212432	0.230199	-0.355862	-0.528881	-0.138326	-0.53551	-0.185968	2.67983e-13	0.615309	0.000289939	4.6022e-18	2.14256e-05	0.0100267	5.57624e-06	0.000168285	0.145361	0.848058	0.0301088	0.0144026	0.000115847	4.71029e-09	0.190704	3.02001e-09	0.073542
630	C1_02430C	orf19.2930	0.03262	-0.143524	-0.2026	-0.197245	0.0894276	-0.000482801	-0.0113755	-0.0800733	-0.00265001	-0.216097	0.000501807	-0.263438	0.413141	-0.190949	-0.107381	0.0661498	-0.0107424	0.820979	0.214287	0.0577285	0.0699992	0.446309	0.99849	0.928995	0.518689	1	0.0428027	1	0.0106968	4.42369e-05	0.0695946	0.376771	0.612526	0.971851
631	CR_03280W	IFR2	-0.0512847	-0.606588	0.633801	1.05412	-0.557487	-0.127167	-0.121534	-0.419054	-0.865392	0.0380317	-0.0920286	-1.04794	0.217421	-0.0709132	0.0127896	0.286621	-0.472385	0.711304	3.52271e-09	5.19469e-10	3.77912e-26	8.23691e-08	0.289928	0.29175	7.27044e-05	4.03187e-18	0.787015	0.477745	1.1054e-25	0.0492546	0.540588	0.929998	0.00830846	1.32044e-05
632	C1_04130W	ERB1	0.340807	0.106532	-0.437264	-0.0874165	0.334945	-0.0125721	0.603278	0.178563	0.253247	0.285277	-0.0434335	0.300582	0.112161	0.364125	-0.00477634	0.319685	0.0734044	0.000547733	0.354553	5.06561e-06	0.446182	0.000649402	0.926571	1.14136e-10	0.0921493	0.00983944	0.00401926	0.74492	0.00200935	0.307292	0.000167518	0.975227	0.00122446	0.562525
633	CR_06860C	ARO10	-0.301245	0.267598	0.10256	0.170319	0.863814	0.482817	-1.11998	0.467826	-1.05843	0.768048	0.530976	-1.755	0.523657	0.325834	-0.442328	0.350906	0.198392	0.00606403	0.0168435	0.392891	0.137804	7.38576e-18	3.81736e-06	7.86273e-27	1.0042e-05	1.90308e-25	4.41572e-14	9.40881e-06	1.36991e-67	4.99928e-07	0.00193993	3.57245e-05	0.0011505	0.0961729
634	C3_03910W	HTA1	0.792842	0.529186	1.22444	0.962509	-0.0355423	0.913573	1.17282	0.883857	1.93158	0.922074	0.823655	1.23377	0.8622	0.997551	0.739114	1.08499	0.479299	2.76974e-12	6.22228e-06	1.76105e-28	9.39917e-18	0.816025	5.37492e-16	4.79478e-26	5.55226e-15	2.30233e-68	3.97834e-16	3.31764e-13	8.06182e-29	1.61512e-14	5.47488e-19	1.02304e-10	2.27094e-22	5.51105e-05
635	CR_06800C	HHF22	1.29008	1.09559	0.834489	1.08329	0.634906	0.906947	1.41218	1.2622	2.35774	1.78135	1.1327	1.33785	1.07144	1.50011	1.09462	0.938682	0.734049	7.53079e-13	2.00562e-09	5.67211e-06	2.44226e-09	0.000781016	7.98939e-07	2.30018e-15	2.53972e-12	9.94362e-41	2.52584e-23	4.37287e-10	5.40691e-14	3.59751e-09	4.68283e-17	2.34826e-09	2.98688e-07	0.000115887
636	C7_01840W	IQG1	-0.521438	-0.349408	-0.261688	-1.27	-0.74665	-0.335592	-0.78235	-0.396294	-0.227089	-0.422311	-0.520027	0.681781	-0.520369	-0.761827	-0.528892	-0.831823	-0.509013	1.28654e-11	2.14024e-05	0.000946284	1.18125e-65	4.87304e-23	3.2316e-05	1.88538e-24	6.64435e-07	0.00512125	1.02933e-07	2.69419e-11	1.49455e-18	7.53987e-12	1.88635e-23	1.71741e-11	4.0791e-28	2.24693e-10
637	C3_07090W	HHT1	-0.710819	-0.4265	-0.700742	-0.410767	-0.697571	-0.514516	-1.23186	-0.828614	-1.07128	-0.833615	-0.66087	-0.995592	-0.487051	-0.77642	-0.547816	-0.745211	-0.571247	1.26587e-14	7.55265e-06	1.64564e-14	1.26226e-05	2.67361e-14	5.13768e-08	1.10555e-41	1.17236e-19	2.91172e-33	1.21512e-18	5.82744e-13	1.12158e-28	1.33475e-07	1.59641e-17	4.84969e-09	3.58594e-16	1.64785e-09
638	C3_06590W	LYS9	0.329202	-0.770148	-0.12678	0.714348	0.128275	-0.735907	0.0978177	-0.706628	-0.84044	-0.11547	-0.293105	-0.63624	-0.107928	0.0245685	-0.0972124	0.131658	-0.49657	0.00091153	3.45415e-16	0.244404	7.43873e-14	0.230722	1.23459e-14	0.368847	1.40336e-13	1.19227e-19	0.292841	0.00389244	1.03694e-11	0.328878	0.828911	0.408672	0.234145	7.06356e-07
639	C3_04910C	NCE102	-0.706148	-0.74428	-0.864917	-0.717753	-1.04558	-0.105134	-1.18319	-0.506712	-0.114036	-0.362499	-0.223147	-0.520087	-0.100931	-0.775013	-0.46507	-0.213802	-0.621361	0.00233997	0.00156861	0.000142693	0.00193003	3.50722e-06	0.712388	9.96387e-08	0.0363474	0.681904	0.138467	0.414808	0.0242323	0.720539	0.000603438	0.0635548	0.432102	0.0109408
640	C1_07700C	VRG4	0.455707	0.635579	0.521431	0.056659	0.147303	0.607263	0.618923	0.808036	0.805051	0.592654	0.43366	0.86642	0.692527	0.865938	0.429877	0.618735	0.444013	0.000339644	3.87387e-07	3.06709e-05	0.724353	0.297788	1.17139e-06	4.77857e-07	4.38399e-11	3.01008e-11	2.01357e-06	0.000766568	8.82405e-13	1.71843e-08	1.27556e-12	0.00101387	6.22679e-07	0.000744501
641	C5_03360W	RPO26	0.373981	0.20575	0.284687	0.292521	0.3056	-0.286579	0.599131	0.3481	0.57075	0.38581	0.136106	0.770896	0.218988	0.380993	0.252574	0.263618	0.446977	6.78782e-06	0.0197779	0.000621523	0.000512315	0.000261099	0.000677134	6.92884e-14	3.04544e-05	2.154e-12	3.97379e-06	0.167568	1.40927e-20	0.0165036	1.40736e-05	0.00617214	0.0029301	1.7868e-07
642	C3_01130C	orf19.2515	-3.4396	-0.61962	-2.37499	-0.6236	-1.84725	-2.9878	-5.16057	-3.26585	-3.54675	-3.13241	-2.57819	-3.85135	-1.73618	-2.57717	-1.52843	-1.5925	-2.28091	1.44245e-74	0.00216262	2.07765e-36	0.00163478	3.21148e-23	2.20466e-56	5.03407e-143	2.2135e-68	6.95515e-82	2.09269e-64	9.69102e-44	1.97023e-93	1.01837e-20	1.3004e-43	1.20055e-15	3.09615e-17	6.38256e-32
643	C3_05590C	BAT22	-0.145215	-0.252399	-0.0688508	0.150023	-0.0285495	0.00518668	-0.118652	-0.171564	-0.272853	0.320678	-0.248468	-0.249853	0.0980119	0.472661	-0.0745038	0.0394954	-0.206838	0.0730886	0.00107778	0.424073	0.0613917	0.757178	0.961343	0.144891	0.03247	0.000228253	1.7887e-05	0.0014898	0.00108884	0.231723	1.13653e-10	0.411479	0.692559	0.0122823
644	C4_00040W	CNH1	-0.801808	0.0768905	-1.07336	-0.648065	-0.397443	-0.163604	-0.503551	-0.391978	0.123346	-0.107069	0.22259	0.365517	0.21304	-0.582298	-0.0643211	0.0595902	0.116327	0.000235039	0.792409	4.35786e-07	0.00346038	0.0853612	0.530285	0.0227545	0.0971447	0.636272	0.699788	0.390065	0.103191	0.391385	0.00747557	0.827003	0.854908	0.700484
645	C4_00280W	STE24	-0.0304984	0.099118	0.120133	-0.119652	-0.221085	0.388281	0.254939	0.28453	0.040177	-0.0136294	0.160018	0.496202	0.0165659	-0.0533217	0.316299	-0.2833	0.0558028	0.767576	0.249427	0.142846	0.158674	0.00446058	2.58935e-07	0.000771407	0.000223952	0.664542	0.910837	0.0492123	6.53909e-12	0.867514	0.529661	4.22608e-05	0.000229232	0.581458
646	C3_06070C	PBS2	-0.153115	-0.211379	-0.11598	-0.399179	-0.403014	-0.242563	-0.213248	-0.166992	-0.138711	-0.192798	-0.17236	-0.120895	-0.129189	-0.333853	-0.0768907	0.0464855	0.0068241	0.167965	0.054614	0.303422	8.61736e-05	0.000101901	0.0232944	0.040597	0.136305	0.199975	0.0715519	0.124866	0.270244	0.253843	0.000893805	0.540808	0.735054	0.988869
647	C3_05700W	CHS4	-0.744121	-0.561542	-0.779448	-1.48838	-0.668245	-0.473395	-0.95552	-0.747776	-0.497504	-0.721923	-0.760843	-0.670828	-1.0153	-1.27528	-0.673553	-0.997649	-0.478981	1.6804e-20	4.82342e-12	9.30016e-23	4.16069e-79	5.26664e-17	1.0373e-08	1.88801e-33	4.15124e-20	6.93507e-10	1.30165e-19	1.04553e-21	9.02353e-17	4.10702e-37	1.54746e-58	1.40032e-16	2.2751e-36	1.00874e-08
648	C6_03100W	SHE3	-1.2982	-0.351859	-1.85587	-1.82539	-1.31085	-0.53818	-1.31132	-0.858997	-0.672048	-0.896858	-0.655897	-0.249321	-0.584935	-1.59766	-0.147491	-0.799071	-0.322375	5.74404e-13	0.086059	1.47538e-25	9.11811e-25	3.2464e-13	0.00522566	2.14747e-13	3.6391e-06	0.000314616	1.50244e-06	0.000613912	0.21717	0.00199911	2.76384e-19	0.522945	1.67676e-05	0.138377
649	C1_05950C	orf19.2452	-0.556545	0.905621	0.164267	-0.419239	0.116824	0.834863	-0.699925	0.860514	0.705657	0.0623515	-0.519495	-0.342722	-0.787511	-0.564214	-0.497738	-0.541823	-0.323771	0.000300827	2.3892e-09	0.344018	0.00924698	0.52401	2.64267e-08	2.71323e-06	1.08907e-08	2.90359e-06	0.760609	0.000925844	0.0314406	1.46046e-07	0.000203274	0.00187088	0.000468556	0.0609674
650	C4_04330C	orf19.1414	-0.384371	-0.569332	-1.1091	-0.737173	-0.761731	-0.496748	-0.560911	-0.654931	-0.644316	-0.111549	-0.286769	-0.718882	-0.470538	-0.584644	-0.103953	-0.188849	-0.458827	0.00105383	5.44281e-07	8.05481e-24	4.91651e-11	1.18794e-11	1.66648e-05	5.8747e-07	7.5344e-09	7.99657e-09	0.400372	0.0183811	6.2e-11	4.41681e-05	1.94516e-07	0.457451	0.136435	0.000115887
651	C1_13330C	orf19.4960	-0.315736	-0.462536	-0.381418	-0.671353	-0.37545	-0.0110364	-0.18042	-0.417249	-0.399476	-0.108514	-0.626927	-0.733105	-0.909822	-0.364025	-0.514879	-0.356775	-0.502888	0.00155849	1.99754e-06	8.1838e-05	1.66955e-12	0.000133992	0.934625	0.0752763	1.99742e-05	2.618e-05	0.321045	3.63324e-11	5.21216e-15	7.41029e-23	0.000153209	8.88329e-08	0.000259793	2.29097e-07
652	CR_02390W	orf19.3728	-0.619375	-0.333244	-0.175682	-0.689347	-0.530491	-0.272658	-0.983073	-0.285288	-0.265098	-0.428424	-0.687413	-1.34356	-0.440659	-0.67532	-0.46308	-0.418999	-0.295143	6.52056e-09	0.0034722	0.135847	1.09166e-10	8.83223e-07	0.0175296	1.0631e-20	0.0128124	0.0174531	8.81169e-05	1.28407e-10	9.10927e-39	4.78539e-05	2.18663e-10	3.17275e-05	0.000133964	0.0128975
653	C1_03510C	orf19.3053	-1.39233	-1.11002	-1.11507	-0.575353	-0.901554	-0.620995	-1.93149	-1.37863	-1.22162	-0.752731	-1.02393	-1.08354	-1.22303	-1.42244	-1.27043	-0.987322	-1.16806	2.27254e-20	3.07864e-13	1.97637e-13	0.000260927	4.04508e-09	8.02228e-05	1.61441e-38	5.66775e-20	2.78998e-16	1.16564e-06	2.22125e-11	8.53627e-13	3.74648e-16	3.48603e-21	6.43371e-17	1.48467e-10	2.50913e-14
654	CR_02870W	APL4	0.405428	0.0425347	0.460492	-0.35923	-0.0207687	0.112782	-0.181836	0.0511199	-0.285171	-0.163669	-0.14365	-0.807326	-0.141313	0.0523509	-0.189503	-0.0781097	-0.240864	2.13215e-06	0.709409	4.81661e-08	3.61664e-05	0.857253	0.250606	0.0420336	0.645659	0.000927412	0.0768813	0.137717	2.38281e-22	0.133238	0.589508	0.046373	0.455468	0.0110013
655	C2_01670C	STT3	-0.332781	-0.230986	0.0228957	-0.404646	-0.549798	-0.0364743	-0.256229	-0.254751	-0.278588	-0.405963	-0.24622	0.0324545	-0.374468	-0.377361	-0.138433	-0.238605	-0.171382	0.000237579	0.0157446	0.835836	6.89187e-06	3.99762e-10	0.750221	0.00487256	0.00666666	0.00185436	6.83769e-06	0.00901557	0.774876	3.00937e-05	2.15724e-05	0.178123	0.0108289	0.0975761
656	CR_00440C	LRG1	0.361119	0.590516	0.837483	0.238874	0.227309	0.5171	0.371328	0.860809	0.885188	0.113501	0.322368	0.17069	0.679585	0.082166	0.112025	0.230685	0.137445	6.6052e-07	1.69242e-16	2.39088e-33	0.00157935	0.00257061	8.23018e-13	2.65435e-07	3.31311e-34	2.25431e-36	0.156567	1.23297e-05	0.021537	2.23469e-22	0.295919	0.178418	0.0021039	0.103164
657	C1_00930C	SIN3	0.215396	0.052333	0.263502	0.0357235	0.0585353	0.0723156	-0.0352686	0.100286	0.22143	-0.0791373	-0.171526	0.109966	-0.0385994	-0.0712755	-0.199978	-0.0488209	-0.121739	0.0142452	0.626171	0.00218933	0.744684	0.564004	0.47023	0.730914	0.303495	0.0100158	0.423135	0.06273	0.226204	0.711267	0.439745	0.0285571	0.657368	0.225354
658	C1_08210C	MLT1	-0.165559	-0.331712	-0.559284	-0.19935	-0.300422	-0.482164	-0.178742	-0.345149	-0.225349	-0.365089	-0.392182	-0.085865	-0.583006	-0.374255	-0.290377	-0.361892	-0.173239	0.166336	0.00358575	1.63439e-07	0.0897079	0.00726617	1.05278e-05	0.121087	0.00214351	0.0438299	0.00090803	0.000425193	0.486277	4.97099e-08	0.000577082	0.0127906	0.0011099	0.174251
659	C5_02860C	GRP2	-1.7592	-1.76589	-3.02713	-1.31552	-1.68106	-2.43008	-1.84223	-1.94501	-2.39594	-1.10074	-2.23255	-2.82528	-1.53052	-1.91692	-1.04427	-1.62508	-2.32795	7.48875e-47	1.0305e-47	8.85397e-130	6.22983e-27	4.65581e-42	3.9693e-88	8.65041e-51	2.37475e-57	1.73949e-82	2.16235e-18	1.22742e-75	3.56721e-120	1.61518e-36	2.65738e-54	4.28224e-17	9.81335e-41	2.31524e-72
660	CR_02470W	snR33a	-1.74299	-0.649736	-2.14554	-0.819059	-1.01802	-0.251721	-0.812062	-0.77982	-0.704048	0.640867	-0.836033	-2.01592	-0.868509	-0.567185	-0.341989	-0.994543	-0.379798	6.64538e-10	0.0361701	1.78256e-14	0.00591032	0.000523851	0.459225	0.00530618	0.00959988	0.0157499	0.0333436	0.00539209	3.55944e-13	0.00326284	0.0539085	0.311841	0.00067002	0.273042
661	C5_05120W	CCT3	-0.220788	0.00772248	-0.175741	-0.228421	0.115616	-0.561831	0.147747	-0.0590892	0.156584	-0.124436	0.0445171	0.167003	0.211413	-0.2517	-0.0738051	-0.174515	0.108284	0.0491599	0.962113	0.119311	0.0407194	0.328236	5.56742e-08	0.190076	0.668222	0.161508	0.290576	0.759904	0.128404	0.0586854	0.0180576	0.575336	0.131055	0.407842
662	C2_05890C	IDP1	0.48681	-0.0340777	0.300171	0.807265	0.559898	0.234027	0.179742	0.142457	0.0879915	0.440543	0.264361	-0.294181	0.550049	0.341816	-0.0357277	0.37085	0.21394	2.47082e-08	0.773286	0.000805315	3.58537e-21	5.56091e-11	0.0113914	0.0507468	0.147409	0.364437	3.97063e-07	0.00391044	0.000751055	1.24903e-10	9.05876e-05	0.760109	2.66031e-05	0.0271383
663	C1_06280C	UME6	-3.46692	-6.58949	-2.0801	-5.2218	-6.98877	-5.80462	-4.90999	-5.67851	-5.97557	-6.66538	-7.87336	-7.81326	-7.45748	-8.46616	-6.83334	-7.54103	-7.45241	9.08835e-152	1.84946e-120	4.35991e-59	6.39888e-257	1.06422e-185	3.21357e-165	4.25869e-248	1.44633e-171	8.06199e-165	1.37509e-175	1.91993e-108	1.88411e-86	1.21708e-208	5.90351e-175	3.46626e-123	2.27859e-203	4.37125e-64
664	C1_00640C	RPO41	0.0297095	0.152928	-0.164083	0.427967	0.226834	0.154257	0.447956	0.0127699	0.608995	0.106607	0.196584	0.226962	0.111144	0.105654	0.0736291	0.107327	0.19734	0.790039	0.0817995	0.0508959	4.51491e-08	0.0054759	0.0754244	9.77343e-09	0.928308	2.80931e-15	0.225213	0.0191559	0.00451858	0.208696	0.209767	0.448674	0.234311	0.0239156
665	C2_05110W	LEM3	-0.196323	-0.388196	0.0273155	-0.179616	-0.257678	-0.119727	-0.379984	-0.300239	-0.683129	-0.339881	-0.414681	-0.603386	-0.1936	-0.445962	-0.436954	-0.304715	-0.438335	0.0238071	2.64905e-06	0.786197	0.0416326	0.00212048	0.196929	3.38906e-06	0.000350546	2.76632e-18	3.95868e-05	4.06537e-07	3.93301e-14	0.0240888	3.61523e-08	1.16532e-07	0.000251543	1.31221e-07
666	C5_02140C	orf19.4220	-0.336856	-0.242397	0.57805	0.0331026	-0.147626	-0.703016	-0.193331	-0.231992	-0.147697	0.126969	-0.102426	0.18257	-0.436313	-0.229206	-0.214727	-0.137837	-0.2672	0.00697041	0.0649261	9.61315e-07	0.837349	0.270787	2.26915e-09	0.129382	0.0751477	0.255242	0.35295	0.491775	0.148203	0.000304077	0.0635034	0.110577	0.323099	0.0444281
667	C1_07410C	SKP1	-0.0433654	-0.0780696	0.262852	-0.125302	0.0329352	0.148596	0.106986	0.0692813	-0.118201	-0.137182	0.0533236	0.185386	-0.18247	0.066052	0.130988	-0.0472309	-0.100979	0.760559	0.552417	0.0155612	0.297591	0.810171	0.212329	0.356375	0.599361	0.299615	0.240314	0.707861	0.0947365	0.107844	0.572342	0.287996	0.741224	0.458107
668	C2_06420C	RTS1	-0.093542	-0.0133841	0.319233	-0.269673	-0.0110127	-0.0413923	-0.420313	-0.135017	-0.206434	-0.236976	-0.143767	-0.131424	-0.0968597	-0.162725	-0.246715	-0.353663	-0.206528	0.207194	0.885366	8.9275e-07	5.83054e-05	0.904755	0.611463	9.29752e-11	0.0616317	0.00159769	0.000452094	0.0450478	0.0600138	0.182509	0.0155699	0.000301948	4.81314e-08	0.00380924
669	C3_01600W	PPH21	-0.120951	-0.205721	0.2189	-0.0872329	-0.420901	-0.14946	-0.0276997	-0.0295895	0.291109	0.0951016	-0.0573223	0.319583	0.0825282	-0.121413	-0.027766	-0.0710062	-0.0792254	0.12867	0.00718027	0.00323976	0.301761	7.67784e-09	0.0583397	0.758097	0.772502	4.92354e-05	0.240797	0.529239	7.54251e-06	0.311864	0.112196	0.774096	0.415109	0.382889
670	C1_11120C	orf19.2304	-0.12567	-0.295037	0.179659	-0.146732	-0.211761	-0.227432	-0.167339	-0.209396	-0.577514	-0.168294	-0.262508	-0.311654	-0.081361	-0.167353	-0.05849	-0.230213	-0.203822	0.0953421	3.43946e-05	0.0121195	0.0512412	0.00303153	0.00167486	0.0203664	0.00399072	2.94097e-18	0.0213863	0.000215907	8.0865e-06	0.294305	0.0183162	0.495449	0.00113174	0.00742336
671	C2_02620W	orf19.1588	-0.0881398	-0.254444	0.0617776	0.289735	-0.457763	0.0859814	-0.216331	-0.0915995	-0.388511	0.0960137	0.104085	-0.0559251	0.238826	0.0756475	-0.0932521	-0.11689	-0.28333	0.650484	0.134394	0.737704	0.0772191	0.00340655	0.64698	0.184738	0.639255	0.0113745	0.605422	0.59417	0.77024	0.148823	0.658659	0.631234	0.537271	0.104057
672	C1_01300W	orf19.3319	-0.384013	-0.382258	-0.110404	-0.444506	-0.4174	-0.30195	-0.0207166	-0.318923	-0.70725	-0.261759	-0.52799	-0.21854	-0.508213	-0.267652	0.0423836	-0.270301	-0.233238	2.9915e-06	4.16695e-06	0.223702	5.36059e-08	4.95104e-07	0.000356776	0.842752	0.000131563	3.83122e-19	0.00193917	7.76878e-11	0.00948246	2.50455e-10	0.0012995	0.693619	0.00133174	0.00869531
673	C3_04840C	orf19.5952	-0.0222954	-0.862643	-2.45459	0.210994	-1.48009	0.358841	0.0232613	0.0901409	-1.03001	-1.06337	-0.209819	-1.5945	-2.02299	-1.47301	-1.67286	-1.41431	-2.84337	0.935644	2.81357e-08	5.95121e-56	0.235609	4.19186e-22	0.0326538	0.906873	0.661669	1.31097e-11	1.55904e-11	0.253152	8.23852e-25	1.26447e-42	7.26738e-23	4.62393e-29	4.43314e-21	8.28668e-73
674	C2_00380C	RFA1	0.306181	0.468477	0.894744	0.410441	0.320473	0.649535	0.0324446	0.448467	0.425979	0.366522	0.373323	0.334601	0.28463	-0.213227	-0.0108	0.104339	0.057058	2.31579e-05	2.06729e-11	1.25813e-40	5.37358e-09	7.9844e-06	3.18958e-21	0.705166	1.91158e-10	8.70213e-10	3.42468e-07	1.33561e-07	2.01591e-06	8.41852e-05	0.00318761	0.912485	0.192175	0.53849
675	C1_05240C	RPT1	-0.173712	-0.0771528	-0.0297212	0.149067	-0.000271739	-0.057586	-0.144783	-0.122885	-0.463434	-0.319136	-0.131889	0.103851	-0.106362	-0.0342556	0.271447	-0.312857	0.0398316	0.0194749	0.355073	0.728465	0.0477022	0.999903	0.495909	0.0482789	0.115251	9.45579e-12	6.08153e-06	0.0868563	0.164531	0.166618	0.669761	0.000168872	7.82935e-06	0.68699
676	C1_02620C	HOM6	-0.033486	-0.110081	0.406411	0.871516	0.239145	0.603932	0.524025	-0.00173111	-0.0513131	0.229596	0.0678839	-0.394449	0.428329	0.269362	-0.1214	0.272688	-0.0297076	0.829418	0.393824	0.000167738	5.97784e-17	0.033806	1.46676e-08	8.23539e-07	1	0.700349	0.0425176	0.630953	0.000216973	7.10865e-05	0.0144633	0.345715	0.0167949	0.866637
677	C5_05440C	orf19.4043	-0.701897	-0.348171	-0.619777	-0.96015	-0.685718	-0.794672	-0.754517	-0.9093	-1.10487	-0.575004	-0.166277	-0.850413	-0.729134	-1.64061	-0.60967	-0.715958	-0.695335	0.0224984	0.311595	0.0447771	0.0013177	0.0254296	0.00927861	0.0112608	0.00263613	0.000131736	0.063982	0.670275	0.00368547	0.0168202	9.32457e-09	0.0590818	0.0201982	0.0306579
678	CR_10010C	MSS51	0.22278	0.364454	0.107662	0.270316	0.314735	0.184836	0.379116	0.206359	0.330721	0.360762	0.31337	-0.222045	0.188671	0.364146	0.176011	0.0941701	0.194189	0.00495142	2.03769e-06	0.201629	0.000513034	4.07002e-05	0.0232376	4.6879e-07	0.0105642	1.2171e-05	2.30474e-06	4.51703e-05	0.00396537	0.0173719	1.38185e-06	0.0357711	0.282832	0.0207866
679	C5_00150C	orf19.5682	-0.449295	0.205337	-0.795733	-0.495415	-0.457862	-0.928315	-0.126385	-0.381444	0.0215907	-0.267236	0.130568	-0.0731983	0.327931	-0.581761	0.10462	0.156203	0.169219	0.059622	0.451056	0.000423644	0.0366324	0.0533627	3.47905e-05	0.629482	0.121704	0.960898	0.285768	0.661186	0.797093	0.182255	0.00994791	0.721277	0.580875	0.562751
680	CR_02360W	IDP2	0.313719	0.824359	0.952929	-0.375255	0.728481	-0.383911	-0.0322224	0.378271	-0.133421	-0.0358072	-0.324544	-1.83588	0.144566	-0.40871	0.450919	0.842525	0.49044	0.0368744	6.41374e-09	3.82537e-12	0.010895	2.53417e-07	0.0104425	0.856274	0.0109413	0.40114	0.865259	0.0339659	8.53604e-43	0.377142	0.0047864	0.00275325	1.57752e-09	0.00111945
681	C2_10010C	orf19.1782	-0.196885	0.155347	0.0328947	-0.284801	-0.426693	-0.0319967	0.186314	-0.136521	0.123969	0.136416	0.0465045	0.0759596	-0.0563291	0.146324	0.12018	-0.0789886	-0.141566	0.0203755	0.0783807	0.736488	0.000554865	1.19749e-07	0.755932	0.0246052	0.129039	0.141895	0.111484	0.662706	0.397215	0.55317	0.0788828	0.190704	0.407791	0.121867
682	C1_06600W	orf19.6250	-0.314973	-0.230628	0.0843302	-0.238768	-0.129674	-0.105723	-0.546744	-0.221105	-0.119329	-0.347058	-0.195385	-0.0889714	-0.176739	-0.484133	-0.149875	-0.204754	-0.165681	0.00409811	0.0456688	0.491295	0.0331703	0.27268	0.396521	1.53229e-07	0.0539795	0.300965	0.00119682	0.0943428	0.459991	0.132818	3.65047e-06	0.220766	0.0743859	0.18262
683	C2_08930W	orf19.213	0.060818	0.25371	-0.162053	0.0162156	0.0980718	0.134033	0.0947499	0.0467838	-0.218644	0.362624	-0.0234679	0.301995	-0.0874202	0.440758	0.438973	0.027881	0.129856	0.792097	0.175472	0.391114	0.944991	0.626026	0.498319	0.624253	0.849525	0.219684	0.0378905	0.937944	0.0792431	0.66667	0.00835704	0.013168	0.920498	0.54749
684	C4_05320W	LYS1	-0.325488	0.258593	-0.514418	0.112469	0.142129	0.118596	-0.209093	-0.203991	-0.291497	0.376473	-0.279629	-0.3152	0.0596169	0.227833	-0.0491929	-0.0686388	0.15862	0.0639215	0.161728	0.00222228	0.575533	0.456238	0.55326	0.242494	0.282117	0.0886269	0.0292386	0.128116	0.0638915	0.77592	0.191071	0.82662	0.763937	0.450837
685	CR_07420W	KGD2	0.0993723	0.21329	0.219707	0.0455531	0.483716	0.392716	0.837241	0.108595	0.0396227	-0.275087	0.772468	-0.680525	1.13517	0.302384	0.85678	0.825968	0.572247	0.675183	0.321325	0.283513	0.851984	0.0108242	0.0449473	3.3775e-06	0.646222	0.881678	0.167628	2.82046e-05	0.000158989	1.90867e-10	0.112752	3.73694e-06	6.25212e-06	0.00321784
686	C3_00470W	orf19.5418	-0.147529	-0.010526	0.0928934	-0.39822	-0.222139	-0.0493513	-0.197597	0.0325342	-0.352415	-0.16016	-0.0963036	0.0916844	-0.210258	-0.354868	-0.170445	-0.365919	-0.205449	0.0307321	0.908417	0.184932	4.0645e-10	0.000698452	0.534065	0.0025689	0.711843	1.59868e-08	0.0172341	0.188447	0.191555	0.0013849	2.01646e-08	0.0142559	6.67893e-09	0.00303345
687	C1_11330C	SMT3	0.0124657	-0.0656841	0.398183	0.21329	-0.128598	0.157925	0.316223	0.0516995	0.110259	0.082233	0.204077	0.483018	-0.0991245	0.28775	-0.13164	0.0953827	-0.111683	0.962463	0.696349	0.00225419	0.128168	0.382545	0.281808	0.0154756	0.772073	0.446293	0.599153	0.155419	0.000135125	0.509896	0.027773	0.390945	0.55123	0.497392
688	C4_02940W	ABP1	-0.941934	-0.318752	-0.826602	-1.01685	-0.63934	-0.220334	-1.11784	-0.879616	-0.990933	-0.682947	-0.0251322	-0.592338	-0.16053	-1.12553	-0.337002	-0.63982	-0.470343	1.16412e-05	0.191404	0.000126504	1.91e-06	0.00370802	0.378999	1.04995e-07	5.06271e-05	2.42483e-06	0.00183389	0.953291	0.00600605	0.527053	8.80554e-08	0.168933	0.00395591	0.0501536
689	C3_02160C	orf19.1630	-0.548118	-0.195856	-0.240009	-0.575331	-0.292485	-0.327376	-0.495358	-0.631178	-0.51051	-0.449766	-0.304929	-0.450744	-0.366163	-0.988689	-0.216018	-0.411471	-0.307466	0.000554128	0.284052	0.15782	0.000286196	0.0796056	0.0511833	0.00162104	6.46434e-05	0.00103717	0.00494696	0.0752492	0.00431572	0.0255072	7.77428e-11	0.232452	0.0118024	0.0853044
690	C2_02370C	HOM2	0.0385625	0.086478	-0.122898	0.519969	0.0896025	-0.124525	0.0847529	-0.00569166	-0.0617878	0.0604804	0.214313	0.146037	0.22889	0.231197	0.0429808	0.103029	0.0142665	0.670291	0.291895	0.101592	2.26988e-14	0.232254	0.108412	0.27558	0.978298	0.43301	0.46547	0.00308586	0.0445574	0.00117967	0.00104715	0.628686	0.18547	0.910296
691	C1_11540C	CTA3	-0.294986	-0.0153843	-0.0940944	0.0372927	-0.127416	-0.109282	-0.423871	-0.351665	-0.38601	-0.495276	-0.155596	-0.437299	-0.182638	-0.683632	-0.344418	-0.233129	-0.211202	0.039375	0.937587	0.554122	0.836532	0.412223	0.497638	0.00185227	0.0133895	0.0043413	0.000271577	0.329062	0.00111681	0.221514	2.34097e-07	0.0176387	0.115333	0.182178
692	C5_04750C	HAS1	-0.413097	-0.35483	-0.417069	0.283617	-0.116504	-0.875282	0.343376	-0.273238	0.323446	-0.0398766	-0.219441	0.235528	-0.158382	0.0905339	-0.198783	0.105324	-0.0690537	5.90139e-06	0.000142939	2.92737e-06	0.00233914	0.245297	1.40172e-23	0.000144193	0.00413051	0.000353102	0.735967	0.0238558	0.00995618	0.105868	0.358601	0.0469303	0.316141	0.55746
693	CR_09690C	PLB3	-0.33101	-0.625179	-0.176986	-1.9409	-0.792535	-0.623439	-0.543582	-0.542494	-1.28511	-1.16977	-0.925693	-1.18034	-1.01627	-0.890508	-0.554728	-0.625282	-0.5357	0.000104819	7.51416e-14	0.0473448	5.61955e-121	4.32362e-22	7.95652e-14	5.06451e-11	9.78088e-11	4.27495e-57	1.38738e-46	7.1263e-29	4.52108e-48	4.11513e-36	9.84686e-28	6.24833e-11	4.73505e-14	6.05313e-09
694	CR_03890W	WOR3	-3.01755	-3.5339	-7.89472	-2.45649	-4.25196	-1.95479	-6.90307	-4.40911	-1.96341	-0.785609	-3.21349	-2.10001	-1.39033	-2.52655	-1.01561	-1.6086	-2.10159	7.8207e-57	4.7604e-73	5.23027e-120	1.12532e-38	4.17181e-101	2.40482e-24	1.1566e-135	1.03633e-104	1.39324e-22	8.20873e-05	2.98249e-62	1.40896e-28	4.02925e-13	2.08179e-40	4.47484e-07	5.6953e-17	4.7972e-26
695	C7_00360W	DFI1	-0.200158	-0.115556	-0.0688161	-0.5216	-0.482285	-0.316213	-0.125677	0.0703811	-0.142247	-0.23234	-0.00841379	0.56613	-0.0497237	-0.164586	0.0399677	-0.353107	-0.0459963	0.0130003	0.189865	0.426566	1.28709e-12	1.1917e-10	5.22453e-05	0.124758	0.451403	0.0788713	0.00318338	0.957731	1.89306e-14	0.592487	0.0396201	0.696674	4.30001e-06	0.671168
696	C6_03830W	SAL6	0.0576152	-0.129949	-0.125529	0.112626	0.0816652	0.0627722	-0.479127	-0.0895492	-0.791135	-0.715002	-0.413675	-0.433891	-0.030938	-0.253422	-0.335105	-0.0286666	-0.381469	0.561207	0.145122	0.146822	0.208486	0.3684	0.512538	6.88742e-10	0.337871	3.84946e-24	1.4773e-19	2.24207e-07	2.76519e-08	0.756471	0.00150479	3.37857e-05	0.799969	3.04033e-06
697	CR_06720W	NMD3	-0.109929	-0.272986	-0.44141	0.209164	0.25158	-0.217529	0.252363	0.0235463	0.302108	-0.118797	-0.384586	-0.741601	-0.0975307	0.050666	-0.166246	-0.169419	-0.126011	0.296755	0.0048648	1.01832e-06	0.0313418	0.0077904	0.0260819	0.00709449	0.868741	0.00105135	0.247052	3.84389e-05	3.17857e-17	0.353251	0.625853	0.108122	0.0909981	0.251368
698	C2_07100W	orf19.2265	0.086229	0.250351	0.530823	0.275465	-0.0608434	0.580954	0.260314	0.163246	0.658229	0.377925	0.257373	0.715275	0.294378	0.14101	0.0457849	0.315809	0.0598053	0.486728	0.0237329	1.52323e-07	0.0103307	0.62814	1.03225e-08	0.0133054	0.155796	4.77246e-11	0.000293413	0.0184506	9.08178e-13	0.00529724	0.194372	0.735531	0.00280317	0.675161
699	C3_04530C	TEC1	-1.65572	-1.1121	-1.83727	-0.175184	-1.28153	-0.574695	-1.7469	-0.746266	-1.51202	-1.83313	-1.02298	-1.68123	-0.831644	-1.33983	-0.945329	-0.51197	-1.2762	9.04977e-57	1.88518e-24	3.2468e-68	0.13817	1.01684e-33	1.82473e-07	5.126e-61	1.09037e-11	1.20979e-46	8.90946e-71	4.30922e-22	1.0683e-58	6.014e-15	1.30664e-37	1.65835e-18	2.32504e-06	2.66352e-32
700	C1_05660C	orf19.2485	0.21588	0.12757	0.0519394	0.179736	0.00269321	0.0677351	0.302476	0.096112	0.177093	-0.0232802	-0.104078	0.514989	-0.107894	0.230627	0.0243654	0.0896589	0.118307	0.0610872	0.316391	0.688889	0.129918	0.988554	0.609887	0.00577941	0.459324	0.120628	0.889274	0.428047	1.11267e-06	0.385497	0.0378394	0.872623	0.499574	0.379298
701	C5_04570C	URA7	0.154489	-0.118982	-0.128397	0.326203	-0.030302	-0.681532	0.5865	0.055124	0.203883	0.111696	0.0234416	1.0729	-0.209686	0.153345	-0.0583346	0.0558223	0.0675302	0.165974	0.316457	0.250375	0.00155619	0.816906	4.06491e-12	2.18565e-09	0.679517	0.0490912	0.325262	0.882905	5.82096e-29	0.0491158	0.145795	0.65201	0.673122	0.613053
702	C1_10940C	ERP5	-0.57924	-0.0213894	-0.0612654	-0.556481	-0.3277	-0.0172744	0.110125	-0.283047	-0.12807	-0.0155967	-0.0888328	0.269071	0.0090633	-0.0194398	0.060507	-0.382762	-0.0405852	7.93246e-05	0.917118	0.729299	0.000158883	0.0329342	0.93122	0.506635	0.0751297	0.437554	0.954801	0.644182	0.0757063	0.966806	0.909362	0.7543	0.0117807	0.866218
703	C1_03520W	RPN3	-0.260573	-0.202611	0.130067	0.0684522	0.0291392	0.0431726	0.0320944	-0.209084	-0.345213	-0.297305	-0.0379463	0.0389895	-0.102353	0.0692053	0.0715598	-0.206046	-0.0787133	0.000977527	0.0128463	0.115251	0.451584	0.762964	0.650158	0.729948	0.0102321	3.94594e-06	0.000108656	0.715507	0.671186	0.225871	0.409668	0.441307	0.00977101	0.413705
704	C6_02730W	SAC6	-0.110015	-0.106135	0.00482886	-0.169622	-0.123079	0.0495555	-0.167715	-0.197185	-0.515626	-0.143655	-0.164998	-0.189739	-0.0435271	-0.0460674	-0.00422024	-0.292192	0.0558846	0.12983	0.151806	0.954747	0.0142854	0.0817802	0.538201	0.0140366	0.0042918	5.57272e-16	0.045795	0.0211323	0.00647476	0.585579	0.526303	0.966773	8.68466e-06	0.523401
705	C1_13620W	ROB1	-0.283176	-0.985648	-0.468711	-1.23478	-0.359091	-0.513528	-2.17233	-0.574577	-0.903927	-0.800575	-0.729471	-1.16882	-0.997059	-0.484948	-1.35746	-1.29447	-1.48292	0.00383379	3.07542e-26	5.58852e-07	7.99926e-41	0.000210091	6.63005e-08	6.13174e-113	7.56266e-10	4.46808e-23	2.33425e-18	3.9313e-15	8.49154e-36	8.28979e-28	1.99616e-07	1.10721e-50	6.29617e-47	1.57845e-58
706	C1_00780C	HGC1	-3.14299	-5.65568	-3.09149	-5.84575	-6.02654	-5.649	-3.33052	-5.44368	-2.77276	-4.56302	-4.09669	-6.53354	-5.30777	-7.10596	-4.455	-6.01764	-6.78015	3.44765e-125	4.93082e-148	1.93484e-115	1.00233e-248	2.757e-195	3.55437e-162	4.22733e-129	5.50055e-192	3.79184e-82	7.89171e-175	8.78203e-161	4.38098e-127	4.00295e-228	4.12182e-170	2.22345e-130	7.22813e-232	3.89274e-87
707	C1_06060C	ACP1	0.36605	0.234261	0.840154	0.519822	0.272516	0.808801	1.07728	0.231648	0.619168	0.473954	0.408611	0.159029	0.667508	0.966789	0.901153	1.04721	0.478616	0.0662145	0.280624	5.26592e-06	0.00715636	0.182933	1.44456e-05	2.65849e-09	0.278442	0.000994469	0.0143212	0.0423367	0.446951	0.000451498	2.00722e-07	2.08385e-06	1.61534e-08	0.0180016
708	C4_06870W	RPT5	-0.113421	-0.130037	0.44116	0.337511	0.0524995	-0.0735539	0.102204	-0.0464155	-0.161073	-0.222786	0.0490008	0.10716	-0.0951149	-0.124717	0.157998	-0.101998	-0.101259	0.262382	0.19525	4.47495e-07	0.000183944	0.62814	0.489829	0.294591	0.697316	0.0816722	0.0158151	0.681423	0.2613	0.351049	0.184438	0.113771	0.325999	0.359307
709	C2_09400C	ERG24	-0.615213	-0.337826	0.174131	-0.544459	-0.622302	-0.198785	-0.999334	-0.220802	0.251112	0.0678039	-0.592851	0.0479318	-1.02463	-0.845356	-0.798867	-0.51564	-0.575191	1.85037e-05	0.0301245	0.278089	0.000190006	1.7121e-05	0.222887	7.10128e-13	0.169817	0.0969687	0.718249	4.56222e-05	0.796491	1.81327e-13	1.55044e-09	2.58811e-08	0.000414183	0.0001184
710	CR_08560C	orf19.6424	-0.372719	-0.0889403	-0.237645	-0.0367346	-0.347038	-0.161382	0.198968	-0.213115	-0.00617867	0.239263	0.0732071	-0.210006	0.133237	0.0255032	0.189544	0.192819	0.0865243	0.000615759	0.504236	0.034536	0.792919	0.0019224	0.179846	0.0763641	0.0698198	0.980737	0.0343343	0.59462	0.0597614	0.27656	0.839301	0.120501	0.101011	0.542065
711	CR_03610C	VTC3	0.575973	1.47098	-0.234455	0.772001	0.492054	1.53803	0.827036	1.57215	1.61326	1.42089	0.676999	1.34884	1.82227	0.64602	0.613146	0.707477	0.975581	2.93002e-26	1.4877e-176	6.12993e-05	5.01595e-44	7.20646e-20	1.46981e-191	2.93859e-53	2.00022e-192	2.67546e-195	1.41708e-155	2.02573e-35	2.77879e-151	2.54726e-272	1.13411e-32	6.48266e-30	4.90408e-40	7.91643e-78
712	CR_07710W	ARO2	0.0288762	0.186784	0.253844	0.404056	0.137889	-0.0117157	0.169442	0.276289	0.486849	0.498281	-0.154837	-0.379572	0.309234	0.270029	0.159607	0.264683	0.19583	0.768053	0.0143688	0.00037953	1.05815e-08	0.0651484	0.906329	0.0212189	0.000153833	2.40043e-12	2.05646e-12	0.0456621	5.10802e-08	1.23001e-05	0.000157634	0.0404083	0.000245052	0.0108837
713	C6_01320W	TRA1	0.643224	0.256488	0.637745	0.410324	0.271899	0.386691	0.631346	0.704888	1.01287	0.33321	0.532157	0.85957	0.423927	0.436221	0.362662	0.582442	0.186478	7.46353e-12	0.012467	5.98731e-12	2.37344e-05	0.00679495	7.29925e-05	1.43955e-11	6.27164e-14	9.49906e-28	0.000641942	2.57047e-08	1.27229e-20	9.16694e-06	4.39363e-06	0.000251384	6.84254e-10	0.0898514
714	C3_00980W	FLC1	-0.553783	-0.129312	-0.0372064	-0.643214	-0.693178	-0.133728	-0.684692	-0.161751	0.108145	-0.516834	-0.594571	-0.190411	0.0871125	-0.193312	-0.257181	-0.160629	-0.105699	3.65593e-14	0.128916	0.677928	4.18407e-19	4.89986e-22	0.111597	1.92414e-20	0.0500857	0.182031	1.42894e-12	4.78409e-16	0.0132167	0.300143	0.0108834	0.000962685	0.041148	0.251155
715	CR_09070C	orf19.7304	-1.08812	-0.211706	-0.962665	-2.07927	-0.841052	-0.30815	-1.61655	-0.938261	-1.95887	-0.451258	-1.29042	-2.32632	-1.66154	-1.64421	-0.672679	-1.66438	-0.538082	8.46112e-12	0.266739	1.69231e-09	7.01177e-40	2.21517e-07	0.0826903	1.37749e-24	5.08556e-09	5.52588e-37	0.00750518	3.63822e-16	8.55982e-50	1.50605e-26	7.34165e-26	5.78647e-05	1.15054e-26	0.0019654
716	C3_03040W	AIP2	-0.0307882	0.176198	-0.512711	0.324605	-0.00824745	0.0585223	0.362674	0.282297	0.728989	0.730369	0.503337	2.18758	0.548923	0.686743	0.298709	0.528868	0.655853	0.842357	0.139601	1.18556e-06	0.00304373	0.959324	0.656937	0.000698786	0.011797	1.54867e-12	2.03577e-12	2.47061e-06	2.36423e-100	1.75048e-07	4.69882e-11	0.00831562	5.86319e-07	3.99171e-10
717	C4_00450C	PGA10	-6.8385	-5.30611	-4.02951	-0.950607	-7.1986	-5.94858	-7.24488	-7.3597	-4.57478	-4.41418	-6.60981	-4.37273	-8.01836	-8.09542	-6.56737	-6.83023	-6.27143	7.26387e-61	4.94191e-27	5.11751e-25	0.145694	1.55999e-54	4.78652e-34	6.13679e-64	1.7588e-44	9.00491e-27	7.70482e-16	7.19894e-56	1.47756e-20	2.12498e-71	1.66142e-73	1.55259e-47	1.29991e-45	5.48476e-47
718	C4_01360W	PGA53	-0.164941	0.453868	-0.40259	1.02811	-0.271557	1.10369	0.789753	0.2557	1.68989	1.41518	0.886391	0.676329	2.42928	1.65716	0.588142	1.53174	0.809167	0.520724	0.0470172	0.0754057	8.19562e-07	0.248371	1.18538e-07	0.000176867	0.292735	6.39617e-17	5.60186e-12	2.99423e-05	0.0012309	1.25212e-33	4.50471e-16	0.00890443	7.47737e-14	0.000200749
719	C1_13960W	YBP1	-0.0524405	-0.015055	-0.00920658	0.258753	0.0570997	0.138756	0.0289559	-0.0351588	-0.0938548	0.167642	0.0621162	0.22984	-0.0343699	0.310535	0.104209	0.229872	-0.0442547	0.504184	0.867443	0.908838	7.72964e-05	0.444798	0.0464784	0.710973	0.681181	0.171233	0.0119972	0.429022	0.000434232	0.661804	1.47126e-06	0.153445	0.000441764	0.610766
720	C5_04510W	GDE1	-0.240324	0.139522	0.127497	-0.754436	-0.162095	-0.652639	-0.211934	-0.0899034	-0.285111	-0.702634	-0.264114	-0.02395	-0.200615	-0.853875	-0.528385	-0.824274	-0.429908	0.00290657	0.107662	0.129357	4.56405e-23	0.0488478	3.20231e-18	0.00805595	0.332507	0.00026215	2.39092e-20	0.00114805	0.808465	0.0135874	2.00398e-29	1.59123e-11	7.68811e-28	3.03736e-08
721	C2_02760W	LHS1	-0.0514946	-0.138142	0.180519	-0.480111	-0.0907641	0.0869148	-0.200605	-0.0316614	-0.42201	-0.348658	-0.225706	-0.284514	-0.00319887	-0.179782	-0.177226	-0.230862	-0.163164	0.627168	0.14211	0.0407663	6.61829e-09	0.343109	0.376758	0.019999	0.790308	1.7686e-07	2.88929e-05	0.0106781	0.000711181	0.982313	0.034818	0.0535203	0.0076057	0.0912388
722	C6_02090C	orf19.3501	-1.20661	-0.892263	-0.927548	-1.3123	-1.49335	-0.945309	-0.518393	-1.0954	-0.101233	-1.08387	-0.52881	0.193374	-0.604129	-1.08885	-0.236725	-0.614678	-0.506543	8.09046e-23	9.03454e-13	4.6684e-14	6.02744e-27	1.0589e-34	2.80924e-14	3.85107e-05	1.22653e-18	0.498101	1.57864e-18	3.80891e-05	0.151469	1.55088e-06	6.12363e-19	0.0967406	1.14098e-06	0.000121675
723	C1_11770C	orf19.1139	-1.22351	-0.208206	-1.59187	-1.00713	-0.907573	-0.321773	-1.3912	-0.530753	-0.132266	-0.511376	-0.36638	-0.131448	-0.298178	-0.600364	-0.416797	-0.440732	-0.114899	3.11736e-19	0.19666	6.97153e-32	1.57409e-13	3.66058e-11	0.0324771	1.68498e-24	0.000240921	0.411273	0.000346297	0.014162	0.407378	0.0456826	1.67851e-05	0.0055243	0.00236841	0.533339
724	C3_07220C	PRO2	0.0433984	-0.192505	0.182336	0.21768	-0.0441104	-0.0311505	-0.0660981	-0.217552	-0.634558	0.0979115	-0.407942	-0.458123	-0.362625	0.146545	-0.174181	-0.0329298	-0.096172	0.753773	0.0888765	0.096061	0.0468399	0.729012	0.8146	0.579152	0.0489226	1.8107e-10	0.435943	0.000112166	8.39894e-06	0.000530595	0.188168	0.139639	0.826656	0.476849
725	C2_01110C	BCY1	-0.183726	-0.073537	0.0471329	-0.124668	-0.0664204	-0.0268804	-0.0425483	-0.251067	-0.505928	-0.0105502	-0.0834616	-0.39103	0.0724573	-0.140446	-0.165264	-0.305678	-0.20275	0.229171	0.6806	0.777571	0.441501	0.69477	0.883539	0.802896	0.0926338	0.000166214	0.971994	0.642504	0.00422171	0.663389	0.33829	0.30268	0.0351808	0.209294
726	C4_05150W	VAC8	-0.360391	-0.497879	0.0849952	-0.854071	-0.554138	-0.0436961	-0.511987	-0.289679	-0.442989	-0.484296	-0.580988	-0.524727	-0.467906	-0.643103	-0.468545	-0.537497	-0.383814	3.36495e-05	3.47798e-09	0.384704	5.7883e-25	4.92244e-11	0.688397	1.16385e-09	0.00113513	1.45936e-07	1.14071e-08	8.27576e-12	3.25092e-10	2.79643e-08	1.0094e-14	4.92382e-08	1.56855e-10	1.71207e-05
727	C3_04430W	RIP1	0.607223	0.670215	0.530579	0.385764	0.724892	0.788233	1.28535	0.782941	0.991767	0.260242	1.02981	0.344043	1.43117	0.562766	1.22277	1.38731	1.04504	0.00515517	0.00214241	0.0148887	0.0898834	0.000670341	0.000206761	2.92395e-10	0.000243816	1.35531e-06	0.26634	8.28006e-07	0.117114	2.10594e-12	0.00791272	4.39421e-09	1.19501e-11	7.1382e-07
728	C1_14240W	orf19.7234	0.704161	0.493624	0.651099	0.461886	0.392921	0.66562	0.710704	0.716733	1.04266	0.625729	0.600912	0.782256	0.648716	0.584335	0.218786	0.619768	0.235667	4.72799e-37	5.37999e-19	5.49827e-33	2.0859e-16	3.50855e-12	1.75917e-33	1.83948e-38	9.16045e-39	1.93717e-79	1.80899e-29	3.0472e-27	7.87887e-42	1.10059e-32	1.04064e-25	0.000214734	8.39515e-30	6.37165e-05
729	C5_01870W	orf19.3185	0.116143	-0.013879	-0.0198051	-0.12795	0.0666345	-0.596818	0.00791431	0.134922	-0.0788676	0.0642701	-0.188394	-0.0673762	-0.00847364	0.0716271	-0.123359	-0.0137899	0.0103685	0.319786	0.922543	0.877021	0.270976	0.588007	2.09468e-09	0.952587	0.245185	0.504621	0.608879	0.0944105	0.569264	0.954943	0.530985	0.306527	0.939827	0.97401
730	C1_00390W	ENA2	0.881039	1.52717	0.991682	0.748159	1.13197	1.43719	1.15369	1.76718	0.946924	0.124054	0.774888	0.80881	1.24058	-0.0258044	0.581644	0.774838	0.820488	5.37405e-19	3.81029e-56	2.71559e-24	3.60765e-14	3.73491e-31	3.25397e-49	6.03883e-32	3.50907e-74	2.13177e-22	0.275447	5.92482e-15	1.24915e-16	3.74077e-37	0.829774	1.00559e-08	4.21068e-15	1.10314e-16
731	CR_01970C	VMA4	-0.232536	-0.214684	-0.469825	-0.546319	-0.295951	-0.224337	-0.0283617	-0.21834	-0.478776	0.108247	-0.219973	-0.535958	-0.180751	0.0924346	-0.0426694	-0.123314	-0.104398	0.138551	0.189169	0.00135775	0.000173424	0.05274	0.161153	0.874839	0.174191	0.000784824	0.527288	0.174926	0.00015036	0.260672	0.563321	0.827708	0.48239	0.584051
732	CR_04000W	RPT4	0.273481	-0.0745619	0.340775	0.169877	0.280865	0.11728	0.147121	0.179485	-0.217694	-0.149981	0.154109	-0.406749	-0.0976476	0.085137	0.217686	-0.00428315	0.0863303	0.000123151	0.369345	7.31437e-07	0.0216734	6.05242e-05	0.130278	0.0417635	0.0151194	0.00179078	0.0430072	0.0403225	1.96369e-09	0.206927	0.255355	0.00303903	0.980752	0.313105
733	C5_00420C	MRP17	0.527497	0.644819	0.538438	0.464339	0.711234	0.211975	0.769128	0.534193	0.970423	0.813257	0.767224	0.718065	0.632423	0.84656	0.408287	0.647978	0.542074	4.53953e-08	1.00145e-11	1.38474e-08	1.42024e-06	7.33294e-14	0.0409378	1.96799e-16	2.66638e-08	1.94656e-25	4.64786e-18	2.84281e-16	1.36216e-14	3.25265e-11	1.22916e-19	3.87942e-05	6.51702e-12	1.47823e-08
734	CR_06180W	ARC40	-0.0921208	-0.123689	0.285131	-0.205146	-0.0327744	0.117046	0.126437	-0.0882998	-0.120218	-0.198815	-1.39004	-0.454274	0.135178	-0.144187	-0.300157	-0.0726374	-0.192902	0.496449	0.351167	0.0138934	0.0919299	0.82131	0.368418	0.306089	0.521468	0.326949	0.0957697	1.39302e-37	4.63057e-05	0.279866	0.2233	0.0123443	0.613341	0.142434
735	C6_04290W	orf19.1086	-0.122442	-0.220554	-0.0653646	-0.243058	-0.0243522	0.00112753	-0.157269	-0.191073	-0.0471691	-0.131671	-0.184532	-0.431144	-0.0115323	-0.0759947	-0.294473	-0.0919889	-0.243335	0.145764	0.00606442	0.454285	0.00189934	0.804025	0.991892	0.047825	0.0189716	0.607232	0.111256	0.0235329	1.15829e-08	0.913413	0.36618	0.000217814	0.300687	0.00302829
736	C6_03660C	CDC50	-0.182141	-0.127167	0.293309	-0.463113	-0.176718	-0.108259	-0.524627	-0.102048	-0.696236	-0.490743	-0.178985	-0.480931	-0.318402	-0.636495	-0.507262	-0.418024	-0.256344	0.125296	0.323489	0.00926495	2.52961e-05	0.134786	0.396458	1.1878e-06	0.434548	3.99256e-11	6.6851e-06	0.144286	8.35102e-06	0.00450109	3.12091e-09	5.18167e-06	0.000172388	0.033956
737	C1_05530C	SSH1	0.0380291	0.174765	-0.255866	-0.311522	-0.490942	0.0538182	0.277159	0.00486395	0.33718	0.283391	-0.13682	0.435887	-0.0243013	0.282585	0.0491558	0.130645	0.160937	0.859668	0.304916	0.101661	0.0450273	0.00101917	0.771524	0.0666955	1	0.0231338	0.0669993	0.43819	0.00272389	0.901014	0.0596157	0.801758	0.458974	0.372151
738	C1_03130C	GGA2	-0.194849	-0.354591	0.0361934	-0.509011	-0.228247	-0.284586	-0.500699	-0.329196	-0.541196	-0.409239	-0.297122	-0.223287	-0.320318	-0.505214	-0.418718	-0.398427	-0.335783	0.0436329	0.000136147	0.74231	1.49176e-08	0.0152979	0.00238554	1.88506e-08	0.00039138	6.39763e-10	5.75983e-06	0.00164614	0.0161794	0.000443867	1.47526e-08	5.6667e-06	1.12717e-05	0.00042518
739	CR_08020C	NOP10	0.17043	0.117517	-0.545493	-0.0979861	0.160291	-0.0872457	0.362417	0.155368	0.632596	0.694545	0.261152	0.0912205	0.32049	0.386327	0.360504	0.486112	0.271001	0.342026	0.545085	0.000501824	0.608982	0.366242	0.650161	0.0228795	0.398224	3.57255e-05	7.89451e-06	0.131469	0.617532	0.0515115	0.0144876	0.0330602	0.00228428	0.129701
740	C2_03280W	NSP1	-0.10213	-0.0490523	0.155666	-0.011774	0.0292883	-0.149697	-0.349192	-0.245101	-0.38243	-0.0756858	-0.139783	-0.281061	-0.330816	-0.424689	-0.368664	-0.192871	-0.152053	0.435958	0.739635	0.198119	0.94112	0.841217	0.231342	0.0018196	0.0389475	0.000472093	0.570546	0.275729	0.011969	0.0036767	0.000115606	0.00146892	0.112179	0.25096
741	C2_07160W	SMF12	-0.151666	-0.515911	-0.548822	-0.211288	-0.0408979	-0.2383	-0.14623	-0.425601	-1.42153	-1.17404	-0.568493	-0.960889	-0.764731	-0.600378	-0.733621	-0.636535	-0.600051	0.0630051	3.21608e-12	6.14414e-14	0.00849912	0.658544	0.00234636	0.0699845	1.158e-08	4.46265e-85	1.00145e-57	1.58419e-14	6.86066e-41	2.00895e-24	3.98739e-15	9.7786e-22	3.91554e-17	1.32998e-15
742	C7_02060W	LIG1	-0.211507	-0.0813269	-0.357754	-0.0319345	-0.0260222	-0.300509	-0.130669	-0.192325	-0.194862	0.0445665	-0.230943	0.602297	-0.233356	-0.0904273	-0.0971492	-0.233384	-0.103541	0.00253178	0.310392	3.4866e-08	0.705523	0.753367	1.34524e-05	0.0663025	0.00758102	0.00433815	0.590955	0.00108458	6.92489e-20	0.000847641	0.2207	0.222071	0.000856385	0.207535
743	C2_02410W	orf19.1564	-1.15405	-1.20385	-1.0001	-1.15539	-0.85496	-0.933361	-0.694256	-1.4067	-1.71434	-0.975918	-0.994995	-1.30072	-0.518865	-0.998842	-0.234902	-0.847163	-0.796032	3.46728e-12	3.17232e-13	1.58788e-09	2.75104e-12	3.56128e-07	2.64247e-08	3.93243e-05	1.38749e-17	3.56361e-26	4.37183e-09	2.59969e-09	1.24722e-15	0.00277066	1.67895e-09	0.237026	5.44158e-07	4.79013e-06
744	C4_05670W	YME1	0.436192	0.361314	0.362658	0.387358	0.513557	0.445689	0.0861655	0.419687	-0.0339032	-0.076939	0.0924011	0.195899	0.0252064	0.0762442	0.099302	0.158404	0.170654	2.10422e-05	0.000527535	0.000449379	0.000171247	4.28865e-07	1.27569e-05	0.450228	4.72217e-05	0.798079	0.526601	0.461777	0.0626884	0.850953	0.497267	0.421328	0.163208	0.153103
745	C4_02020W	CAT2	-0.692968	-0.243075	-0.0837253	-0.121772	-0.0606282	0.16522	-0.543674	-0.225884	-0.721871	-0.930343	0.186152	-0.832443	0.498924	-0.907454	-0.198972	0.0672211	-0.217377	3.38689e-06	0.145773	0.642456	0.49528	0.746618	0.338889	0.000294375	0.179343	6.86577e-07	1.58906e-10	0.282607	6.8802e-09	0.000952241	4.26745e-10	0.25069	0.740925	0.220715
746	C7_03270W	orf19.5126	0.810823	0.315989	0.461616	0.244171	0.961372	0.551118	0.338162	0.610604	0.699048	0.392563	0.413597	0.417413	0.733342	0.349229	-0.0601098	0.51694	0.163102	9.03865e-10	0.0295183	0.000681382	0.0933975	1.94152e-13	4.71872e-05	0.013945	5.96579e-06	1.08847e-07	0.00446428	0.00315283	0.00194329	3.0581e-08	0.0103299	0.735017	0.000144368	0.321949
747	C1_09360C	orf19.4798	-0.509218	-0.384467	-0.224799	-0.397104	-0.254471	-0.494669	-0.62787	-0.506715	-0.777591	-0.621225	-0.560983	-0.648436	-0.616841	-0.57121	-0.429314	-0.64094	-0.385517	3.38554e-10	3.93691e-06	0.00833629	1.72786e-06	0.00249268	1.15391e-09	7.6343e-15	5.2316e-10	2.24487e-23	9.02904e-15	5.21524e-12	5.81186e-16	5.76032e-15	1.18324e-12	2.30854e-07	1.07303e-15	6.67844e-06
748	CR_10140W	orf19.7590	0.437746	0.694413	0.924487	0.452651	0.820588	0.483336	0.979649	0.676261	0.826201	0.329054	0.721468	-0.228546	0.892282	0.64968	0.92019	1.09721	1.23065	6.01813e-08	7.178e-19	2.06715e-33	1.71238e-08	2.03178e-26	1.4729e-09	5.59819e-36	9.1704e-18	6.05783e-27	4.38198e-05	4.15977e-20	0.00500696	2.51724e-30	4.342e-16	1.52662e-31	2.35803e-45	5.68198e-57
749	C3_00240C	GLO3	-0.536221	0.0880078	0.209034	-0.21387	-0.270496	0.108977	-0.40297	-0.0777853	-0.08424	0.027372	-0.0945404	0.254516	-0.276013	-0.366787	-0.181013	-0.106972	-0.126991	9.98025e-10	0.417143	0.0241928	0.0233081	0.00311329	0.289006	4.76332e-06	0.473322	0.398229	0.829942	0.378496	0.00515761	0.00247959	3.4795e-05	0.0672102	0.301013	0.234704
750	C1_14170W	orf19.7224	-0.699205	-0.407531	-0.396285	-0.58864	-0.720007	-0.506042	-0.445087	-0.671008	-0.575058	-0.270292	-0.544212	-0.154424	-0.726311	-0.636978	-0.347657	-0.701166	-0.402139	7.05425e-23	2.46997e-08	2.47425e-08	1.38283e-16	1.99718e-25	1.67463e-12	3.97525e-10	9.19231e-21	3.13108e-16	0.00031756	3.26908e-14	0.0422553	3.16702e-25	3.27702e-19	3.28163e-06	2.29548e-23	6.25512e-08
751	C1_09720W	URA1	-0.813782	-0.347852	-0.596783	-0.471595	-0.51118	-0.578203	-0.641734	-0.750894	-0.0962009	-0.30721	-0.511676	0.054651	-0.646866	-0.649172	-0.633975	-0.430608	-0.236998	3.17094e-15	0.00156861	8.28325e-09	8.54676e-06	1.09785e-06	3.62756e-08	5.59578e-10	5.34682e-13	0.417323	0.00447355	1.2889e-06	0.66985	3.6762e-10	3.601e-10	1.36116e-09	5.20943e-05	0.0454712
752	CR_09010C	orf19.7297	-0.672553	-1.41232	-2.65951	-0.542673	-0.643591	-1.39346	-2.29469	-1.60159	-1.63213	-0.392127	-1.48103	-3.02793	-0.560197	-0.529695	-0.673755	-0.821438	-0.820234	6.43146e-21	2.55142e-92	1.44512e-270	9.72143e-14	9.19342e-21	1.37333e-83	9.29278e-215	3.69319e-114	3.81078e-128	4.18687e-08	1.47448e-102	0	8.2867e-16	4.09434e-14	1.15785e-21	2.86974e-32	2.2997e-30
753	CR_02210W	orf19.3751	-0.474325	0.35222	-0.260054	-0.893928	-0.567377	0.247936	-0.257186	0.214006	1.06919	-0.0397248	0.212283	0.143547	0.156566	-0.380696	-0.186425	-0.240873	0.167697	4.04571e-09	3.47448e-05	0.00192897	1.73276e-30	7.18882e-13	0.00419451	0.00277279	0.0141767	1.97199e-40	0.708829	0.0141464	0.0986264	0.0707514	2.55207e-06	0.0374466	0.00425876	0.0741041
754	C5_02930C	GRE3	-1.10592	-0.56872	-1.2383	-0.875904	-0.40555	-1.30839	-1.31514	-1.10962	-1.36868	-0.703562	-1.18907	-1.61781	-0.777968	-0.722876	-0.879064	-1.07199	-0.919912	9.24006e-23	1.14499e-06	5.29435e-28	1.05087e-14	0.000592055	1.1526e-31	6.82708e-31	5.52397e-23	1.46381e-35	6.07653e-10	2.13109e-26	1.5478e-46	5.32381e-12	1.58767e-10	1.12355e-14	6.71994e-22	7.27837e-16
755	CM_00210W	COX1	0.871192	0.0975579	0.287073	0.0272703	0.166774	-0.568332	0.313289	0.38237	-0.187465	-0.331121	0.153179	-0.232387	-0.465902	-0.179519	0.211345	0.212873	0.386184	0.0126019	0.834353	0.460162	0.955575	0.690157	0.123735	0.400865	0.327788	0.646274	0.394113	0.741855	0.549717	0.210303	0.633213	0.622087	0.62191	0.350853
756	CR_05240C	FGR14	0.217877	-0.179129	-0.1087	-0.215859	-0.217135	-0.131915	-0.605308	-0.414934	-0.224012	-0.234718	-1.27372	0.0576804	-0.734938	-0.780263	-0.372824	-1.2494	-0.262276	0.000991579	0.00934019	0.125756	0.00150208	0.00102711	0.0627634	1.03892e-20	1.59586e-10	0.00044376	0.000344248	0.000152115	0.435043	5.67491e-24	5.19116e-29	1.9039e-06	5.76899e-11	0.000426407
757	CR_07920W	orf19.606	-0.578679	-0.76241	-0.428704	-0.500296	-0.531941	-0.472444	-0.38387	-0.516952	-0.384128	-0.27522	0.0375722	-1.07276	0.00201794	-0.56899	-0.372307	-0.288393	-0.369135	1.64985e-07	2.71373e-12	0.000131298	7.10149e-06	1.64525e-06	2.7128e-05	0.00058535	4.23974e-06	0.00055305	0.0180203	0.817645	1.10489e-23	0.993927	2.66022e-07	0.00162925	0.014408	0.00197587
758	C2_02770W	orf19.5828	-0.352033	-0.302188	-0.375875	-0.254307	-0.318176	-0.440259	-0.385659	-0.614824	-0.45501	-0.341094	-0.316485	-0.0221872	-0.553801	-0.529035	-0.312625	-0.447249	-0.241428	1.20293e-06	4.65854e-05	1.70238e-07	0.00067228	1.16676e-05	1.02929e-09	5.82679e-08	3.97193e-18	9.78027e-11	3.02148e-06	1.60338e-05	0.816338	2.24131e-15	8.57208e-14	2.69366e-05	3.23139e-10	0.00173703
759	CR_05670C	HMO1	1.09711	0.98522	1.24038	1.20697	0.381994	1.00475	0.740968	1.01483	1.57293	0.910173	0.443378	0.66194	0.985295	0.483838	0.374234	0.171938	0.402782	7.98045e-18	1.79162e-14	8.13323e-23	2.42912e-21	0.00502459	4.28074e-15	1.09436e-08	2.46686e-15	7.51761e-36	2.18817e-12	0.00111268	2.51886e-07	1.04531e-14	0.000236376	0.00770485	0.251641	0.00401326
760	C2_03240C	ROM2	-0.173226	0.0193448	0.0416634	-0.483215	-0.203732	0.0341856	-0.504257	-0.0927903	-0.117385	-0.39896	-0.0878174	0.0666926	-0.0326014	-0.359595	-0.207149	-0.21556	-0.2284	0.0703527	0.877412	0.698578	4.69106e-08	0.0296993	0.765264	7.98041e-09	0.383556	0.224325	7.65583e-06	0.417411	0.520487	0.772021	4.73441e-05	0.0324925	0.0214885	0.020155
761	C1_07710C	ADE4	1.06874	0.292863	0.290752	0.297604	0.490151	0.280172	0.921875	0.795513	1.1869	0.835073	0.509894	1.25551	1.03632	1.11163	0.36781	0.878829	0.400465	1.68329e-22	0.0158444	0.0138027	0.0126992	1.71347e-05	0.0202094	4.35195e-17	7.69341e-13	1.11688e-27	4.75778e-14	9.13458e-06	3.24598e-30	3.14435e-21	3.68103e-24	0.00207173	1.68233e-15	0.00077399
762	C5_03280W	CAM1-1	0.01471	-0.0651524	-0.713608	0.13421	-0.296603	-0.488412	0.209044	-0.0932961	0.60203	0.577695	-0.0954172	0.338763	-0.237967	0.590001	0.00256054	0.125016	-0.0113542	0.962448	0.744445	1.44872e-06	0.449729	0.0640935	0.00150205	0.194437	0.627029	4.92986e-05	0.000129799	0.626118	0.0263212	0.148904	7.65088e-05	0.993773	0.497622	0.986638
763	CR_08120C	DCP2	-0.262457	-0.175404	0.171782	0.0724334	-0.00940112	-0.221993	-0.169149	-0.268572	-0.120757	-0.116912	-0.134221	-0.842899	-0.257333	-0.22472	-0.162971	-0.121688	-0.0840721	0.00474035	0.0742624	0.0697279	0.49939	0.942428	0.0186171	0.072441	0.00418888	0.203363	0.234653	0.182038	1.00164e-23	0.00493185	0.0123164	0.100751	0.225179	0.458684
764	C1_00500C	GLO1	-0.686894	-0.202917	-0.49272	-0.0713038	-0.0632274	0.270929	-0.27374	-0.367432	-0.500186	0.0312924	-0.119046	0.119471	-0.33601	-0.136156	-0.0579646	-0.210346	-0.167461	3.9547e-11	0.0812934	2.63101e-06	0.584018	0.62331	0.0147332	0.0108398	0.000680941	1.02751e-06	0.834968	0.341142	0.299601	0.00173599	0.225408	0.671168	0.064437	0.179318
765	C6_01760W	SEC12	-0.573545	-0.0833526	-0.506332	-0.684971	-0.437025	-0.177621	-0.463383	-0.385947	-0.48016	-0.536071	-0.132563	0.00371067	-0.129076	-0.676631	-0.26697	-0.513313	-0.293822	0.00087388	0.710346	0.00353697	5.8596e-05	0.0128221	0.367449	0.00709449	0.0329509	0.0048592	0.00190758	0.532646	1	0.516591	5.53924e-05	0.166202	0.00328195	0.134251
766	C1_12180C	orf19.5246	0.0182128	-0.11555	0.189653	-0.0265628	-0.0821896	0.30129	-0.251422	-0.115168	-0.119794	0.228136	0.12701	0.086261	-0.157366	-0.223062	-0.12144	-0.149945	-0.160273	0.92454	0.39927	0.12364	0.862547	0.54561	0.0118392	0.0327465	0.394785	0.339645	0.058211	0.358015	0.533091	0.211151	0.0626105	0.375955	0.245689	0.249276
767	C1_00420W	orf19.6065	-0.895323	-0.47003	-0.464279	-0.432547	-0.521729	-0.128103	-1.32265	-0.569048	-0.226953	-0.295634	-0.444016	-0.569386	-0.606474	-0.593144	-0.734347	-0.536453	-0.584551	8.17281e-19	8.06586e-06	9.7019e-06	4.09713e-05	4.80802e-07	0.282054	1.24803e-39	3.18259e-08	0.0353088	0.00583879	2.58178e-05	4.54116e-08	1.82362e-09	6.80291e-09	7.55098e-13	2.12302e-07	2.81127e-08
768	C1_09460W	ERG12	0.0513212	0.0455519	-0.345064	-0.365169	-0.469157	-0.159058	0.176582	0.220417	0.377383	0.223195	-0.0415822	0.822265	-0.0964619	0.145717	0.206962	0.0125878	0.18036	0.664528	0.708859	0.000201527	9.46033e-05	4.14228e-07	0.119818	0.0666837	0.0241055	4.89635e-05	0.0231706	0.744194	5.98491e-20	0.35595	0.125845	0.038674	0.937752	0.0906183
769	C5_03140C	orf19.4346	-0.293465	-0.0650415	0.172866	-0.39204	-0.178973	-0.71715	-0.612056	-0.291431	-0.293839	-0.487968	-0.24732	-0.294912	-0.343126	-0.842188	-0.478521	-0.404301	-0.219388	0.0379898	0.712616	0.242758	0.00463058	0.224861	5.00705e-08	3.26607e-06	0.0422309	0.0316736	0.000292329	0.0923593	0.0295002	0.0131492	7.45257e-11	0.000539775	0.00325327	0.155623
770	C7_04300W	SPT6	-0.446478	0.0123704	-0.21153	-0.0541098	-0.277306	-0.346399	-0.150018	-0.281967	-0.0660737	-0.109814	-0.342284	0.657707	-0.516645	-0.378788	-0.29618	-0.285121	-0.0588934	0.000224722	0.943622	0.0951212	0.720224	0.026334	0.00533513	0.246867	0.0266767	0.648353	0.429624	0.00618917	1.21983e-08	1.67885e-05	0.00152995	0.0216288	0.0234577	0.730485
771	C2_03950W	orf19.828	0.393094	0.671417	0.35631	0.542681	0.621784	0.396319	1.03762	0.386707	0.847446	0.747637	0.53808	0.699639	0.602153	0.816683	0.481315	0.610536	0.520625	4.06221e-05	3.41007e-13	0.000193888	5.50064e-09	1.98146e-11	3.08898e-05	1.57266e-30	5.68102e-05	1.12538e-20	3.67998e-16	8.88682e-09	4.30798e-14	7.73164e-11	4.90325e-19	4.60087e-07	4.03056e-11	3.59834e-08
772	CR_04480C	LAP3	-2.91697	-3.41198	-3.83273	-0.313131	-1.64793	-2.9405	-5.04681	-3.69722	-4.23819	-3.37261	-3.8394	-4.66143	-1.84647	-2.40174	-3.12036	-0.757075	-3.47835	1.11243e-57	7.73376e-81	3.37712e-96	0.126424	2.33168e-19	2.13651e-59	3.35881e-160	1.48904e-91	2.08793e-125	1.04303e-77	3.38667e-95	5.79273e-139	2.05551e-24	3.9655e-40	1.37963e-61	7.93178e-05	8.53691e-77
773	C1_09640W	ADE12	-0.0686214	0.161197	-0.418893	0.402112	-0.111452	0.106557	0.46531	0.0804683	0.348878	0.181893	-0.101291	0.546539	0.238221	0.366235	0.101101	0.201621	0.0550398	0.515115	0.0892544	8.56837e-07	2.53749e-06	0.240219	0.286397	4.44881e-08	0.438237	4.28157e-05	0.0465939	0.323658	1.42615e-10	0.00802614	2.09343e-05	0.319536	0.0261391	0.643244
774	C5_04300C	orf19.3915	-0.0412386	0.351624	-0.110932	0.147881	0.276876	-0.452389	0.163	0.160629	0.0918892	0.52512	0.267552	0.41235	0.0821935	0.331288	0.230547	0.145388	0.349274	0.747531	0.000309444	0.298744	0.163161	0.00461409	1.41122e-06	0.105353	0.12552	0.384758	2.2843e-08	0.0106814	1.75019e-05	0.46236	0.000563336	0.0253757	0.172918	0.000370788
775	C3_06000W	AHR1	-1.32283	-0.927338	-7.74421	-0.212716	-0.459612	-0.981451	-5.42882	-1.16088	-1.44279	-0.11312	-0.897273	-0.51396	-0.836996	-0.697708	-0.147108	-0.228839	-0.189899	7.45599e-58	3.13614e-30	1.75225e-259	0.016953	3.34621e-08	9.62564e-34	0	4.81984e-46	1.04516e-72	0.221189	9.65833e-29	2.22266e-10	4.32091e-25	6.21635e-18	0.128968	0.0088475	0.0448722
776	C7_03610C	orf19.6693	-0.000199498	-0.0822845	-0.136945	-0.418644	-0.1799	0.122923	-0.127482	0.0343025	0.0418178	-0.146773	-0.279867	0.794436	0.0209215	-0.0339607	-0.157378	0.0227411	-0.13353	1	0.545779	0.25336	0.000118417	0.127128	0.329767	0.283332	0.828769	0.761942	0.218027	0.0149457	3.14091e-14	0.885168	0.787705	0.206202	0.896055	0.314067
777	C1_05140W	BRG1	-4.09026	-8.58386	-4.12954	-2.95244	-8.04183	-5.66815	-9.46017	-7.33656	-6.57424	-4.64944	-4.74027	-5.1192	-5.16971	-5.45053	-3.7907	-3.56752	-4.73254	8.71962e-70	1.14668e-67	2.60649e-71	4.93448e-39	4.37685e-108	6.5641e-95	7.25142e-64	1.57475e-87	2.51206e-106	3.26634e-89	7.03798e-84	1.97685e-99	8.20622e-97	8.37808e-105	6.93191e-55	2.36433e-54	1.14472e-70
778	C4_05550C	GVP36	0.248116	0.193251	0.158348	-0.233593	0.0508907	0.309747	-0.0151897	0.180778	-0.0954975	0.22489	-0.115364	-0.365552	0.0197855	0.24435	0.0665799	0.00190329	0.0437096	0.0409007	0.128102	0.208453	0.057362	0.72365	0.0098698	0.916476	0.154714	0.458944	0.0635273	0.403188	0.0013851	0.897138	0.036365	0.648456	1	0.802243
779	C1_14300C	NCR1	-0.878023	-0.629429	-0.442318	-0.621539	-0.603566	-0.734207	-1.55326	-1.12328	-1.69935	-0.838057	-0.848336	-1.48992	-1.30364	-1.73973	-1.04916	-1.17433	-0.880468	2.36966e-10	9.89809e-06	0.00208354	1.11391e-05	1.67862e-05	1.40083e-07	5.29851e-30	2.09853e-16	4.87724e-37	1.68433e-09	9.91289e-10	1.86107e-28	3.944e-22	2.44336e-38	3.1005e-14	7.06849e-18	3.42796e-10
780	C1_13030C	orf19.4931	0.356779	0.107714	-0.115888	0.000285174	0.198602	-0.103563	0.393953	0.176516	0.0531709	0.248019	0.0183577	0.39611	0.18126	0.249305	0.115468	0.0231913	0.11799	0.000627404	0.382349	0.31746	0.999983	0.0687988	0.391649	0.00012251	0.120406	0.673454	0.0211322	0.914525	0.000104913	0.101869	0.0174659	0.342672	0.887187	0.356434
781	CR_02200C	RAD51	-0.361164	0.00436963	0.854702	0.319878	-0.0159251	0.463619	-0.035326	0.229907	0.713226	0.287633	0.0562997	0.0953633	-0.0725946	-0.381976	0.0657632	-0.291697	-0.0849463	1.28489e-06	0.969545	1.84568e-34	2.02495e-05	0.873654	2.44906e-10	0.687346	0.00299187	3.58193e-23	0.000144683	0.550083	0.232514	0.397146	1.63535e-07	0.468387	8.82477e-05	0.355846
782	CR_07490C	GLK4	-4.76101	-3.27265	-2.0091	-1.03071	-3.21354	-5.55382	-3.27207	-3.94865	-3.47382	-2.38808	-5.73437	-6.32066	-3.3205	-4.1498	-4.42093	-3.63	-3.60071	2.99272e-109	3.49094e-56	4.30949e-23	8.07597e-07	5.7075e-55	1.43093e-122	1.56937e-58	1.93914e-79	2.32855e-67	1.83266e-32	7.00605e-133	1.45956e-154	1.86733e-62	1.78867e-94	4.37759e-103	3.79232e-72	4.87413e-64
783	C1_09120W	IPT1	-0.904893	-0.145283	-4.90915	-1.34171	-1.10072	0.328617	-1.03233	0.0342111	0.343861	-0.126445	0.263049	0.63767	-0.148073	-0.0217105	-0.200862	-0.127372	0.174882	2.01685e-13	0.329569	1.23678e-232	4.74798e-29	2.92947e-19	0.0142664	2.22059e-17	0.858502	0.00755853	0.378479	0.0542626	3.01856e-07	0.295049	0.883026	0.161451	0.39355	0.254882
784	C7_02860C	orf19.5175	-0.505167	-0.0714118	-0.196785	-0.161542	-0.299193	-0.0675848	-0.00794917	-0.230383	-0.0474928	-0.420293	-0.172429	0.547976	-0.197796	-0.3157	-0.0582362	-0.166361	-0.0389457	1.01135e-09	0.492238	0.0221863	0.069746	0.00043838	0.504771	0.941898	0.00963444	0.637783	3.39954e-07	0.0573553	7.35057e-12	0.0229346	0.000143977	0.577136	0.0631851	0.74948
785	C2_04550C	NDH51	0.120371	0.470054	0.89043	0.567139	0.65305	0.259253	1.00055	0.622972	0.830152	0.258289	0.673499	0.245747	0.790674	0.451829	0.971213	1.05179	1.33396	0.367647	4.97391e-05	4.66619e-16	5.83953e-07	5.51907e-09	0.0335206	1.27418e-19	3.74271e-08	4.00113e-14	0.0299086	2.42065e-09	0.0353826	1.30928e-12	7.71275e-05	3.33847e-18	1.06934e-21	3.06477e-34
786	C4_00410W	orf19.5669	-0.384685	-0.442635	-0.54135	-0.617176	-0.600754	-0.377446	-0.39077	-0.320128	-0.526892	-0.427825	-0.292501	-0.425543	-0.283008	-0.324631	0.00747897	-0.423598	-0.276058	4.54921e-06	6.15061e-08	2.58121e-11	4.76878e-14	1.69362e-13	7.33136e-06	2.26307e-06	0.000185454	6.1587e-11	1.89074e-07	0.0005553	9.29373e-08	0.000726843	9.48926e-05	0.950459	3.31597e-07	0.001857
787	C2_03380W	PAN1	-0.377282	-0.269303	-0.423786	-0.510023	-0.473593	-0.530894	-0.758581	-0.569513	-0.600522	-0.75188	-0.355396	-0.749312	-0.236793	-0.966488	-0.541719	-0.704545	-0.412724	0.0249281	0.133889	0.0104484	0.00188223	0.0038951	0.00120383	1.46368e-06	0.000496467	0.000144152	2.25528e-06	0.0387488	1.56226e-06	0.178172	4.91376e-10	0.00116059	1.0267e-05	0.0179176
788	C5_00650C	THR1	0.074616	0.0508109	-0.0831619	0.165735	0.107442	-0.324593	0.253402	0.0877926	0.210109	0.305205	0.0143897	0.364512	0.283186	0.615504	0.0453916	0.322557	0.0639045	0.435456	0.61891	0.358349	0.0546367	0.225758	5.781e-05	0.00168614	0.353664	0.0095372	0.000165931	0.914454	3.07161e-06	0.000519128	4.34131e-15	0.660475	6.03723e-05	0.534802
789	C1_01930W	orf19.4530.1	-2.77055	-1.04386	-1.40306	-1.31422	-2.22496	-0.948005	-2.24536	-1.83979	-2.08343	-0.166299	-1.66691	-3.21189	-1.42592	-2.3024	-1.11746	-1.34142	-0.478552	8.34356e-44	4.1097e-07	3.41317e-12	7.98735e-11	1.4456e-29	3.92922e-06	1.09176e-27	5.44068e-20	3.71269e-26	0.495806	5.23013e-17	2.31977e-60	8.94713e-13	3.51875e-31	7.85789e-08	2.90395e-11	0.0367193
790	C3_01030W	ARP9	0.618757	0.500043	0.629353	0.0937909	0.295565	0.536105	0.364383	0.641442	0.622092	0.602663	0.328281	0.386548	0.424805	0.636017	0.0862808	0.317814	0.181776	6.17197e-07	9.27101e-05	3.47581e-07	0.537107	0.0254707	2.06895e-05	0.00402558	2.29689e-07	3.69742e-07	1.41135e-06	0.0131026	0.00227549	0.000847098	2.52224e-07	0.582428	0.0153384	0.222993
791	CR_01680C	CDC4	-0.81271	-0.200654	-0.620471	-0.345937	-0.366221	-0.164277	-0.560507	-0.364388	-0.490898	-0.483183	-0.64003	-0.706719	-0.755222	-0.795711	-0.311808	-0.61373	-0.176053	2.70484e-24	0.02607	1.20204e-14	3.49647e-05	1.00517e-05	0.0692424	4.48072e-12	1.75789e-05	1.84655e-09	4.69235e-09	1.67309e-15	3.68412e-19	9.2777e-22	4.86261e-24	0.000245488	1.12328e-14	0.0600514
792	CR_04570C	CDC10	-0.440395	0.139864	-0.324207	-0.928866	-0.519503	-0.218424	-0.321795	-0.033036	0.0543846	-0.0980176	-0.131175	-0.241614	-0.446001	-0.206791	-0.0104461	-0.541012	-0.0990681	0.00142702	0.39146	0.0221863	2.01611e-12	0.000154908	0.146422	0.020307	0.875921	0.751941	0.549972	0.423791	0.0884833	0.00122949	0.145691	0.958396	6.88571e-05	0.583089
793	C4_04380C	orf19.1409.2	-3.00753	-2.70955	-3.13204	-3.42609	-3.06566	-2.91866	-2.66297	-3.37281	-3.53806	-3.49341	-2.97662	-2.3535	-3.81048	-3.8334	-2.24595	-3.35834	-2.60423	1.85457e-93	1.20915e-78	7.97849e-104	9.76208e-121	1.36549e-94	1.6189e-82	1.02901e-77	2.87248e-109	6.10651e-120	5.19609e-117	1.92312e-91	1.06028e-56	2.15758e-141	9.51618e-139	7.16844e-49	2.42165e-112	2.32551e-56
794	C4_04580W	ZDS1	-0.742712	-0.167086	-0.242238	-0.850718	-0.452464	-0.453521	-0.628168	-0.558227	-0.327886	-0.657734	-0.413033	-0.571754	-0.517554	-1.0678	-0.447408	-0.805587	-0.500339	6.75379e-12	0.182216	0.0372441	3.1275e-15	4.12296e-05	5.15725e-05	7.1631e-09	4.79252e-07	0.00328571	1.37823e-09	0.000236216	8.92023e-08	2.20014e-06	6.80465e-24	8.94852e-05	4.9098e-14	1.05502e-05
795	C1_02530C	DIP5	-0.48105	-0.0474299	0.465723	0.47391	0.651067	0.0116261	0.644381	0.110289	-0.0120044	-0.83654	0.0215801	-0.50011	0.00437048	-0.294599	-0.0790188	0.320213	0.249213	6.02115e-08	0.685508	8.56302e-08	6.10197e-08	4.60937e-14	0.927512	1.0237e-13	0.291916	0.936133	5.02983e-23	0.875383	6.02629e-09	0.975833	0.00117457	0.473699	0.000412755	0.00954547
796	C2_05270W	orf19.3556	0.347262	0.111572	-0.146582	0.0101254	0.0934929	0.0173712	0.449051	0.339907	0.465956	0.163755	-0.0627294	0.322631	-0.0279766	0.375994	-0.0664971	0.272404	0.193452	0.00689515	0.463236	0.290747	0.955575	0.526389	0.920637	0.000286435	0.00880815	0.000145521	0.2334	0.710214	0.0105122	0.86402	0.00262207	0.679106	0.0388953	0.183475
797	C1_00400W	SVF1	-0.149301	-0.213545	0.155949	-0.465865	-0.567982	0.126057	-0.323594	0.243003	0.233606	0.0262277	-0.552654	-0.0807615	-0.330686	-0.438972	-0.227843	-0.270349	-0.0272358	0.288375	0.12674	0.259931	0.000227774	5.13288e-06	0.39048	0.01044	0.0724816	0.0713587	0.892112	1.25492e-05	0.587891	0.00984106	0.000394708	0.100751	0.0409049	0.901559
798	C3_00550C	HRK1	-0.209562	-0.194577	-0.159725	-0.163316	-0.0424379	-0.00991055	-0.245839	-0.308533	-0.178978	-0.320511	-0.0762697	-0.289882	0.101845	-0.446389	-0.186721	-0.113815	-0.13039	0.190389	0.240689	0.323312	0.323966	0.819716	0.961169	0.105091	0.0459789	0.249854	0.0331023	0.694108	0.0499227	0.55091	0.00193091	0.263637	0.523688	0.479071
799	C6_04350C	FLO8	0.643734	0.286237	0.467899	0.620106	0.415647	0.183043	0.382536	0.474673	0.826233	0.414988	0.596905	0.643821	0.491986	0.283142	0.2828	0.670036	0.375968	8.45144e-08	0.0287975	0.000124991	2.64608e-07	0.000744669	0.176974	0.00187443	0.000116491	2.09162e-12	0.000790587	8.57652e-07	5.7265e-08	5.54339e-05	0.0228164	0.033189	2.40653e-08	0.00373215
800	C1_08490W	orf19.394	0.0534663	0.0572262	0.0701277	0.377476	0.155161	0.117511	0.00894488	0.0239584	-0.115547	0.162989	0.18977	0.265486	-0.0940521	0.151897	-0.156825	0.138311	0.0825681	0.545158	0.522682	0.394553	1.11541e-07	0.0380778	0.143331	0.92246	0.818573	0.125312	0.0294483	0.0116474	0.000237398	0.240309	0.0390587	0.0456544	0.0731636	0.361141
801	CR_02190C	SEF1	0.16446	0.374082	-0.974198	0.0814479	-0.432737	0.29656	-0.0466429	0.237909	-0.0427584	-0.264332	0.341975	-0.744397	0.502811	-0.0205755	0.145331	0.108228	-0.427999	0.217424	0.00264553	3.94393e-17	0.577464	0.000363232	0.0191875	0.749275	0.0668252	0.782253	0.0363435	0.00630243	1.23261e-10	2.48119e-05	0.883197	0.300585	0.453741	0.000636177
802	C2_01850W	RAD23	0.301772	0.223606	0.110114	0.0726382	0.106548	0.17772	0.305629	0.225092	0.0874882	0.282981	-0.00212814	0.222371	0.0117878	0.108452	0.0978709	0.067582	0.278925	0.00102761	0.0200421	0.274071	0.506134	0.293561	0.0690551	0.000688892	0.0183347	0.383982	0.00228212	1	0.0162198	0.924776	0.265337	0.362713	0.55075	0.00374622
803	C5_00730W	HYR3	-0.504237	-0.268023	-0.0478921	-0.366814	-0.0546845	-1.06928	-0.908899	-0.495198	-0.236711	-0.779455	-0.423039	-0.767697	-0.148401	-0.906192	-0.296524	-0.323036	-0.506693	0.00321755	0.155281	0.815211	0.0387996	0.798561	5.06253e-11	3.48762e-08	0.00459568	0.188464	2.90941e-06	0.0169463	2.29574e-06	0.443164	3.74481e-08	0.113602	0.0753582	0.00432691
804	C3_00320W	RHR2	-3.90562	-1.31891	-1.52507	-2.19589	-2.09319	-2.0339	-3.33708	-3.06656	-3.22618	-2.89252	-3.30011	-2.87526	-2.77559	-3.33485	-3.454	-2.26375	-3.00913	8.33549e-73	4.17193e-09	8.70349e-13	8.46113e-26	3.43545e-22	7.94746e-21	2.32389e-57	5.20361e-42	1.52738e-55	4.71452e-43	2.21084e-55	6.18215e-42	2.17163e-39	1.30949e-55	8.90482e-58	3.63569e-26	3.39129e-44
805	C7_01230C	orf19.6905	-0.833333	-0.494692	-0.143899	-0.775562	-0.698072	-0.237132	-0.578204	-0.487481	-0.57165	-0.650468	-0.381521	0.0507812	-0.366823	-0.429621	-0.411066	-0.314753	-0.478235	1.15959e-29	9.07615e-11	0.0754994	1.492e-26	2.2596e-20	0.00359779	1.87001e-14	2.61842e-10	1.07556e-14	2.75828e-18	5.3551e-06	0.612071	2.81307e-06	6.68242e-08	2.24786e-07	8.78131e-05	1.54282e-09
806	C7_03080W	LMO1	-0.711048	-0.579881	-0.931504	-0.565548	-0.851874	-0.437143	-0.633907	-0.490791	-0.424668	-0.32888	-0.501037	0.332698	-0.385474	-0.412915	-0.149812	-0.483461	-0.421978	9.67183e-16	2.40817e-10	6.08648e-27	1.45604e-10	1.5118e-21	2.36132e-06	2.39054e-12	1.19401e-07	2.72504e-06	0.000383351	2.91272e-08	0.000254204	2.65024e-05	5.59261e-06	0.1519	7.00874e-08	1.11627e-05
807	CR_07090W	STT4	0.0441243	-0.0739428	0.0779119	-0.220946	-0.216568	0.087223	-0.361304	0.0136857	-0.405595	-0.24914	-0.259869	-0.316655	-0.0888512	-0.0565154	-0.0996112	-0.0682503	-0.142711	0.694851	0.48446	0.435249	0.0157342	0.0161741	0.389311	2.78384e-05	0.928308	1.26254e-06	0.00481765	0.00427408	0.000201859	0.361317	0.5552	0.325455	0.518667	0.165947
808	CR_10800C	orf19.7670	-1.02548	-0.225815	-0.679753	-0.842801	-0.609082	-0.773791	-0.973944	-0.934892	-0.709274	-0.815784	-0.33823	-1.27009	-0.661673	-1.20444	-0.424608	-0.334122	-0.34863	8.77328e-06	0.418098	0.00408102	0.000315393	0.0109893	0.00105612	2.06482e-05	6.21444e-05	0.0021741	0.000489322	0.198543	1.33628e-08	0.0054593	1.0176e-07	0.100748	0.198087	0.201006
809	C4_06120W	GDH3	0.656383	0.140115	-2.21019	1.18553	0.340592	-1.32629	2.00292	0.391001	-0.226984	0.658124	0.234396	1.09783	0.858936	1.35959	-0.671447	2.24867	0.159231	0.000728822	0.556201	1.54937e-33	2.03309e-10	0.0964476	8.24223e-13	3.05083e-28	0.0586536	0.27391	0.000636784	0.29192	2.25342e-09	6.13408e-06	1.85952e-13	0.000734625	3.04064e-35	0.517547
810	C2_05720C	orf19.6883	-0.346836	-0.149389	-0.248849	-0.434184	-0.206787	-0.105664	-0.212303	-0.438091	-0.393136	-0.268312	-0.194398	-0.082095	-0.0624351	-0.67781	-0.0954562	-0.389699	-0.171192	0.016154	0.359368	0.0908708	0.00211797	0.168584	0.523075	0.147305	0.00217604	0.00476663	0.0649905	0.216254	0.611888	0.715031	5.29471e-07	0.581315	0.00636435	0.307006
811	C1_04620W	orf19.6855	-1.24857	-0.95737	-1.14752	-1.61988	-1.15866	-1.13788	-1.33024	-1.27829	-0.755817	-0.752886	-1.48188	-0.772591	-1.29287	-1.30976	-0.642292	-1.38561	-0.807322	3.80074e-43	1.82587e-25	8.25707e-38	5.38579e-72	1.10324e-37	1.2497e-34	2.74562e-49	3.78013e-44	6.19843e-17	1.07846e-16	3.50909e-61	8.069e-17	1.5555e-47	1.24058e-48	4.11109e-12	4.89361e-55	2.27847e-18
812	C2_07550W	orf19.1872	0.475959	0.639275	0.83692	0.29928	0.769766	0.495682	1.12106	0.645267	0.546487	0.215906	0.791202	0.47276	0.966568	0.49445	0.929313	1.02855	0.922485	0.00487752	0.000124788	1.85574e-07	0.091194	2.11952e-06	0.0033263	1.6114e-12	9.57599e-05	0.000767058	0.232224	1.17675e-06	0.0038359	1.35132e-09	0.00261548	1.1316e-08	1.26396e-10	1.27098e-08
813	C7_03720C	HIS7	-0.340307	-0.0114535	-0.194131	0.675461	0.0757034	0.0420102	-0.0884443	-0.13299	0.0246342	0.307163	0.0270947	0.67027	0.108033	0.0605269	-0.108631	0.198678	-0.0320853	5.84972e-06	0.911793	0.01056	7.93494e-22	0.355303	0.652725	0.289407	0.113122	0.80132	4.95573e-05	0.800886	3.44216e-21	0.181586	0.459492	0.198773	0.0104092	0.771494
814	C4_06030W	CMD1	-0.614984	-0.117366	-0.622523	-0.63638	-0.507515	-0.200425	0.0530975	-0.211301	-0.335748	0.0555036	-0.37743	0.106461	-0.26275	-0.159148	0.298275	-0.278569	-0.174947	1.30103e-06	0.445104	7.17794e-07	4.52337e-07	8.14143e-05	0.160224	0.729948	0.137514	0.00905078	0.740848	0.00440597	0.456044	0.0525695	0.244171	0.0332141	0.0403669	0.252889
815	C3_06360C	CYP5	-0.829517	-0.426755	-0.206792	-0.135812	-0.722915	-0.439799	-0.351641	-0.541694	-0.46459	-0.323878	-0.229408	0.204414	-0.344948	-0.43022	0.0634436	-0.378433	-0.190609	4.15588e-10	0.002454	0.159612	0.392681	6.36519e-08	0.00156685	0.0109102	7.75074e-05	0.000537287	0.0212676	0.127419	0.151704	0.0136607	0.00145949	0.720171	0.00688941	0.238765
816	CR_01590C	TRP2	0.333696	-0.050681	0.126837	0.368518	0.329435	0.0707772	0.346071	0.237643	0.140322	0.271521	0.159468	-0.385094	0.165969	0.281451	-0.122274	0.00796168	0.109205	1.99588e-05	0.610925	0.129702	2.33412e-06	1.76639e-05	0.447305	7.20228e-06	0.00350667	0.08436	0.000636784	0.061398	4.63653e-07	0.0434138	0.000310997	0.165438	0.961577	0.239954
817	C2_03990W	GCD7	0.195476	-0.0868975	0.140795	0.207921	0.178885	-0.00916302	0.518183	0.183269	0.333314	0.273994	0.252624	0.558531	0.193984	0.255794	0.176147	0.290646	0.110163	0.0170886	0.345585	0.0889407	0.0112798	0.0278193	0.931753	7.38217e-12	0.0280943	1.73476e-05	0.000483979	0.00180844	3.99376e-13	0.0161105	0.00106803	0.0385817	0.000203042	0.232769
818	C2_03560C	orf19.863	0.227493	0.459459	-0.181859	0.518314	0.337032	0.522465	0.61629	0.179862	0.736801	0.527598	0.622686	0.719227	0.625538	0.511098	0.225926	0.518459	0.369416	0.0513312	3.06893e-05	0.122661	1.53008e-06	0.00256523	1.35218e-06	5.84289e-09	0.138394	2.12451e-12	1.09901e-06	5.48125e-09	8.60991e-12	5.24393e-09	1.87493e-06	0.061179	1.61029e-06	0.00121885
819	C1_13300C	RPN1	0.0739567	-0.0515439	0.0159797	0.0194575	0.00223676	0.00836597	0.0156299	0.00859799	-0.310698	-0.302439	-0.113174	-0.0343678	-0.211202	0.0693251	0.0736585	-0.210418	-0.0692267	0.477521	0.643827	0.882566	0.867326	0.987833	0.944653	0.88595	0.967005	0.00026846	0.000532059	0.258459	0.751688	0.0188532	0.46621	0.484473	0.0201826	0.540294
820	C2_04870C	orf19.4123	0.363292	0.38311	-0.0706693	-0.0774817	0.285412	0.392722	-0.000566743	0.237137	0.479183	0.174507	0.247888	0.448913	0.454956	-0.046695	0.09393	0.159265	0.204228	0.000812778	0.000455541	0.574095	0.549257	0.00953963	0.000284664	0.999302	0.0380974	4.51257e-06	0.128995	0.0289198	1.8328e-05	1.76839e-05	0.698153	0.468163	0.17739	0.0912388
821	C1_07690C	orf19.1229	-0.00324812	0.139793	-0.34339	-0.240362	0.0146428	0.237143	0.00659095	0.0230133	-0.143073	0.249949	-0.113363	0.0927512	0.206158	0.360378	-0.00369073	0.344384	-0.00492557	1	0.409454	0.0192299	0.11772	0.943457	0.12687	0.973074	0.925802	0.356262	0.0982647	0.519313	0.572351	0.181947	0.0113642	0.988577	0.0196559	1
822	C3_01160W	MSS4	-0.708366	-0.716232	-0.827151	-1.00612	-1.07463	-0.64184	-1.32762	-0.82731	-0.780014	-0.649292	-0.610393	-0.856315	-0.906659	-0.625686	-0.588228	-0.503417	-0.244038	2.60993e-17	2.11692e-16	2.12481e-24	6.0252e-35	2.05364e-40	1.41732e-14	1.378e-58	9.57748e-24	5.06245e-22	2.19938e-15	1.68565e-13	7.71003e-26	3.92639e-29	2.6934e-14	1.58866e-12	1.0284e-09	0.00813434
823	C3_06090C	OCH1	-0.436673	-0.20559	-0.395908	-0.50719	-0.402804	-0.32916	-0.322544	-0.192923	0.124372	0.0606029	-0.149603	-0.00544647	-0.148614	-0.00208419	-0.0934398	-0.11886	-0.0786981	5.22804e-14	0.000813843	1.12377e-11	2.60372e-18	2.88668e-12	2.67324e-08	6.31968e-08	0.00199614	0.042515	0.362018	0.0168243	0.958943	0.015626	0.977516	0.163804	0.058674	0.281724
824	C1_11400C	GIN4	-0.0907563	0.111127	0.19823	-0.153045	-0.287994	0.071137	-0.124996	0.225255	0.571193	-0.213111	-0.0654632	-0.147724	0.124109	-0.293705	-0.184278	-0.111651	-0.0861716	0.356031	0.261596	0.0247814	0.0976116	0.000799176	0.485581	0.172936	0.0121618	6.05531e-12	0.0154347	0.539445	0.0955127	0.178617	0.000514395	0.0474493	0.241951	0.425311
825	C7_02640W	TOM70	0.233296	0.366057	0.0451802	0.089967	0.228565	0.236838	0.108501	0.229054	0.10633	0.187279	-5.41449e-05	0.285409	0.343218	0.191189	0.0869891	0.200358	0.0793735	0.0263002	0.000340767	0.702954	0.44146	0.0280549	0.0247572	0.324361	0.0308357	0.328366	0.0752204	1	0.00437684	0.000581059	0.0615174	0.472412	0.0593542	0.538036
826	CR_10860C	CTA26	0.0394669	0.692434	0.439037	0.135397	0.275602	0.554194	-0.176305	0.447439	0.0248171	0.425761	0.788477	0.389363	-0.105503	-0.312155	0.287574	-0.0337453	0.362607	0.837044	3.19822e-07	0.00158954	0.401439	0.0584857	5.3446e-05	0.231152	0.0017741	0.906709	0.00264692	5.44491e-09	0.00558578	0.5183	0.0247314	0.0565262	0.873646	0.0182758
827	C3_05000W	RDI1	-0.987706	-0.469426	-1.17905	-1.33389	-0.843528	-0.523528	-0.847154	-0.631628	-0.82578	-0.726382	-0.914187	-0.795112	-0.997579	-0.393922	-0.199578	-1.14219	-0.802616	1.19837e-12	0.00161952	4.09891e-17	1.32832e-21	2.53472e-09	0.000342838	1.74325e-09	1.35275e-05	2.53434e-09	3.38057e-07	1.06897e-10	3.34149e-08	5.81597e-12	0.00906551	0.246737	1.81879e-15	3.9995e-08
828	C1_14500C	orf19.7269	0.422242	0.187661	-0.0681751	-0.117403	-0.0028035	0.345642	0.210841	0.147647	0.447358	0.369184	0.912584	0.319419	0.561703	-0.081638	0.452101	0.532395	0.370088	0.296808	0.68779	0.878817	0.802355	0.998227	0.406302	0.610739	0.764464	0.244566	0.363428	0.0153186	0.421767	0.149036	0.84335	0.276886	0.18107	0.407642
829	C1_00040W	CTA2	-0.0651131	0.241712	0.436249	0.0936724	-0.118976	0.218389	-0.0255778	0.0275627	0.539739	0.200637	0.679005	0.533726	-0.134751	-0.327658	0.197478	-0.0647798	0.21357	0.746196	0.151744	0.00428278	0.612091	0.5031	0.192831	0.891972	0.912662	0.000270336	0.229981	5.27501e-06	0.000297814	0.435993	0.0301872	0.251604	0.752205	0.238306
830	C1_10620W	orf19.1833	0.60268	0.253476	-0.2372	0.134268	0.689621	0.295287	0.511251	0.482788	0.6015	0.445851	0.171107	0.460624	0.370362	0.479489	0.116413	0.192789	0.324033	4.26157e-05	0.119467	0.132464	0.437902	2.02252e-06	0.0610875	0.000440359	0.00128723	2.85033e-05	0.00286969	0.319842	0.00162835	0.0151765	0.00100824	0.518568	0.243684	0.0458002
831	C2_10850C	orf19.5368	-0.167367	0.213443	-0.50983	-0.200041	-0.135816	-0.0611577	-0.0112581	-0.149318	0.0067994	-0.000399604	0.482891	0.518555	0.140245	-0.0579667	0.384967	0.376199	0.191004	0.479685	0.36213	0.0126479	0.387183	0.567002	0.80962	0.966211	0.539485	0.996237	1	0.0210421	0.0092874	0.550331	0.80032	0.0792165	0.0786285	0.445132
832	C3_05190C	MCA1	-0.930347	-0.611312	-0.67992	-0.529988	-0.782556	-0.42843	-0.696886	-0.309987	-0.379647	-0.449677	-0.52825	-0.169576	-0.20602	-0.554243	-0.178764	-0.350358	-0.291551	3.30554e-16	1.77046e-07	4.89762e-09	7.33858e-06	1.35971e-11	0.000386646	1.60236e-09	0.0129233	0.00135868	0.000161631	7.77944e-06	0.178622	0.112464	2.09949e-06	0.184929	0.00410323	0.0286802
833	C1_02780W	orf19.2966	-0.960442	-0.651699	-0.791438	-0.49149	-0.747456	-0.776547	-3.72873	-1.02015	-1.38438	-0.252777	-1.2179	-1.47813	-1.07882	-1.11104	-0.716957	-1.04507	-0.761588	1.26512e-28	9.05787e-14	4.4933e-20	4.59316e-08	1.74857e-17	2.47864e-19	3.81263e-295	1.29701e-32	2.08093e-64	0.00513369	6.28926e-48	1.17521e-69	1.16135e-38	6.29719e-41	2.33864e-17	2.44864e-36	2.68544e-17
834	C3_07830W	FBP1	-0.0722545	-0.249376	0.288466	0.696624	0.301716	0.105601	-0.0273882	-0.0597098	-0.0738764	-0.400811	-0.0867323	-1.0528	0.227922	-0.243891	-0.342594	0.194406	-0.584116	0.778266	0.245599	0.153856	0.000199793	0.1358	0.645405	0.907272	0.82436	0.753264	0.0413401	0.734835	4.79007e-09	0.275616	0.213949	0.0986017	0.376494	0.00310422
835	C4_06800W	orf19.3129	-0.0164284	0.148931	-0.25089	-0.0931564	-0.103452	0.248809	0.235284	0.131552	0.214354	0.218525	0.228299	0.400417	0.334823	0.181574	0.313545	-0.0228494	0.269096	0.926618	0.204691	0.0205305	0.449729	0.386289	0.0243939	0.0279885	0.272365	0.0457112	0.0465457	0.040842	8.99254e-05	0.00172121	0.0940123	0.00449566	0.890404	0.0175514
836	C4_06110C	TRP5	-0.375908	0.106215	-0.712099	0.646475	-0.190294	0.0294547	-0.0268509	0.0174344	0.394265	0.220287	0.266382	0.63997	0.163357	0.339081	-0.0236518	0.395415	0.350203	0.000199546	0.362262	1.52339e-13	1.88996e-11	0.0674021	0.818308	0.830398	0.918356	6.68264e-05	0.0340315	0.010381	1.32644e-11	0.127821	0.000637706	0.864621	7.60873e-05	0.000659958
837	C1_06730W	RAC1	0.0085147	0.0597319	0.370918	0.0950777	-0.247784	0.0303779	0.037424	0.257163	0.264523	-0.183821	0.0426178	0.230137	-0.0319413	-0.0476357	-0.0196078	-0.0893843	-0.0999466	0.96218	0.589868	1.62295e-05	0.34632	0.00583583	0.78817	0.723672	0.00463966	0.00301168	0.0487591	0.722164	0.0104947	0.772343	0.630819	0.873758	0.385677	0.357012
839	CR_01240C	BOI2	0.548936	0.717305	0.676488	0.0451539	0.219991	0.635425	0.282428	0.695201	0.892195	0.380204	0.619827	0.170665	0.46206	0.437663	0.115297	0.245542	0.255487	1.22336e-15	2.07792e-25	6.04107e-24	0.607457	0.00237112	4.90259e-20	7.27486e-05	3.43302e-24	2.26203e-39	5.90291e-08	2.13252e-19	0.0195325	1.68331e-11	3.28341e-10	0.150903	0.000670463	0.000612004
840	C5_02840C	HSL1	0.531268	0.470699	0.310078	-0.30479	0.0411954	-0.147988	0.395266	0.544018	0.504513	0.0548325	0.427561	0.629161	0.0578773	-0.0860318	-0.0601756	-0.0342472	0.130597	3.76996e-16	6.12229e-13	3.34137e-06	9.23501e-06	0.612479	0.0374229	1.32195e-09	7.63364e-17	1.3604e-14	0.50135	6.30712e-11	2.54849e-23	0.454096	0.227325	0.460163	0.699577	0.0866037
841	C6_02930W	orf19.5569	0.144537	0.0890977	0.146924	-0.0228215	0.0675031	0.186306	-0.015783	0.167805	-0.0768065	0.00625097	-0.0644046	0.134016	-0.156442	0.00468918	0.0279833	-0.2066	-0.0624795	0.155298	0.428708	0.144936	0.853911	0.539309	0.0646765	0.892721	0.0994919	0.467354	0.977054	0.589417	0.177926	0.117103	0.967774	0.823912	0.0345151	0.620169
842	CR_00230W	orf19.7511	0.177315	0.0265046	-0.0265343	-0.0274763	-0.149081	0.0675946	0.214312	0.113829	0.279445	-0.0167219	-0.10653	-0.180553	-0.171641	0.0328894	-0.00705654	-0.0502529	0.0163686	0.119483	0.85717	0.837995	0.846044	0.200656	0.601515	0.0501207	0.357093	0.00920661	0.923526	0.401874	0.0992709	0.13415	0.788901	0.964519	0.72447	0.941372
843	C2_04280W	orf19.792	-0.0416737	-0.246095	-0.0151069	0.274426	-0.0327638	-0.146477	0.0103721	-0.429491	-0.0102026	-0.100209	-0.157226	0.253269	0.0786565	-0.138511	-0.242233	0.313898	-0.182383	0.808845	0.0626022	0.92097	0.0325434	0.836703	0.292227	0.94716	0.000535261	0.965961	0.480448	0.264237	0.0416356	0.587964	0.287201	0.0721753	0.0135848	0.201315
844	C3_00250C	TIM44	0.560866	0.345626	0.37468	0.687017	0.477129	0.491601	0.756393	0.333286	0.938802	0.510841	0.52007	0.561418	0.403588	0.573007	0.221366	0.603305	0.431265	7.79476e-07	0.00381207	0.00121225	7.46506e-10	3.23719e-05	1.79117e-05	7.31892e-12	0.00515125	1.14723e-17	7.46968e-06	5.12734e-06	4.70869e-07	0.000527397	3.11737e-07	0.0811736	8.95528e-08	0.000254586
845	C2_03060W	PR26	0.207453	-0.0809085	0.418895	0.131479	0.126139	-0.0279268	-0.0251671	0.137611	-0.377645	-0.300231	0.146871	-0.0214559	-0.048742	-0.0318507	0.279547	-0.0789107	-0.00134458	0.0245329	0.44577	1.1659e-06	0.17809	0.190448	0.804465	0.816852	0.158107	1.17523e-05	0.000856234	0.130987	0.855818	0.649473	0.750845	0.00214982	0.45597	1
846	C7_04240C	orf19.7149	-0.560686	0.141938	0.178087	-0.381807	-0.0775768	0.213787	-1.15567	0.0352199	-0.286297	-0.207363	-0.0610782	0.779413	-0.261589	-0.733537	-0.154716	-0.262396	-0.0656447	0.000246572	0.438704	0.289434	0.0152263	0.67588	0.207405	2.18595e-15	0.881043	0.0747284	0.232081	0.777566	1.75958e-07	0.113888	9.54571e-07	0.399836	0.11771	0.767888
847	C1_07870C	SMI1	-0.308137	-0.303468	0.037948	0.346759	-0.294774	-0.30025	-0.403029	-0.463213	-0.0948628	-0.177315	-0.159288	0.0819366	-0.218669	-0.168172	-0.32632	-0.0768191	-0.0389065	0.00135935	0.00198027	0.737704	0.000234141	0.00211175	0.00201738	1.62281e-05	8.19924e-07	0.363723	0.0780552	0.130179	0.44561	0.0274899	0.0862062	0.000921881	0.510813	0.782847
848	C7_04210C	orf19.7152	-0.707429	-0.676489	-0.703855	-0.976901	-0.776808	-1.06165	-1.3662	-0.804649	-0.734083	-0.304269	-0.73422	-0.471432	-0.939786	-0.804721	-0.773008	-0.815536	-0.556943	2.93055e-08	1.27304e-07	1.98089e-08	4.79409e-15	6.36385e-10	1.1355e-17	6.52063e-28	2.02805e-10	4.25555e-09	0.0240881	6.31293e-09	0.000185806	4.1274e-14	1.27268e-10	1.54318e-09	8.77795e-11	2.26395e-05
849	C6_02600W	NAB3	-0.23709	-0.079543	-0.300418	-0.0880686	-0.0839777	-0.347396	-0.390036	-0.33941	-0.320181	-0.238444	0.0874011	-0.162497	-0.119534	-0.408186	-0.0268718	-0.155953	-0.08931	0.0975934	0.639283	0.0298517	0.586353	0.597846	0.0121467	0.00356103	0.0148998	0.0171497	0.0925104	0.61055	0.255274	0.435735	0.00206109	0.883453	0.309299	0.614766
850	C3_02960C	KRE5	-0.288783	-0.160111	-0.182488	-0.689515	-0.252237	-0.00784836	-0.500025	-0.120519	-0.533881	-0.281797	-0.331867	-0.268929	-0.344705	-0.349289	-0.294285	-0.596835	-0.246655	0.00285425	0.133202	0.0704111	8.88737e-14	0.00988751	0.952426	6.17345e-08	0.269699	4.53263e-09	0.00381748	0.000651147	0.00533538	0.000294566	0.000233551	0.00309731	9.2139e-11	0.0180829
851	C2_09520C	CCT2	0.103962	-0.028683	0.288231	0.0152725	-0.0470407	0.0532594	0.205213	0.196479	0.158358	0.0231093	-0.0248202	0.343976	-0.0197723	0.0143059	0.0228201	0.0809559	0.147159	0.376343	0.837848	0.00492396	0.914665	0.707011	0.670859	0.0487026	0.0725843	0.135991	0.879712	0.87373	0.000644402	0.8842	0.90385	0.872191	0.514718	0.215175
852	C4_02280W	IDI1	-0.353213	-0.0144991	-0.30363	-0.300642	-0.561581	-0.0244049	0.0698737	-0.183961	0.388283	0.216281	-0.225093	0.287129	0.0370774	0.0991898	0.216465	0.0587581	0.158523	2.84637e-05	0.898448	0.000295273	0.000403542	1.3464e-11	0.823448	0.450928	0.0410288	2.32559e-06	0.0107684	0.0106814	0.000514553	0.724598	0.283577	0.016808	0.577045	0.0948862
853	C4_00510C	RLP24	0.702959	-0.1189	0.664152	0.581445	0.640923	0.412558	0.70382	0.444409	0.837629	0.449035	0.398211	0.238218	0.409359	0.523897	-0.121886	0.777567	-0.029618	1.67886e-05	0.56028	4.39102e-05	0.000444049	9.38559e-05	0.0165307	1.17418e-05	0.00917329	1.42025e-07	0.00745391	0.0216537	0.167683	0.0161567	0.00133127	0.548508	1.55443e-06	0.923234
854	C1_03280W	orf19.3022	0.207201	0.336314	0.129935	0.202801	0.54941	0.35563	0.534471	0.162671	0.410493	0.349962	0.373544	0.757637	0.387132	0.587393	0.270834	0.306511	0.220053	0.0263002	0.000174767	0.175169	0.028821	1.315e-10	5.51006e-05	4.51374e-10	0.0898558	1.74289e-06	6.59849e-05	2.27017e-05	1.17108e-18	9.25352e-06	6.01392e-12	0.00348291	0.000565392	0.0217141
855	C3_06910C	TPD3	-0.00413042	-0.133862	0.0654007	-0.280791	-0.304145	0.0756317	-0.150183	-0.0499262	-0.314619	-0.0605783	-0.231186	-0.195156	-0.118474	-0.165964	-0.2063	-0.246576	-0.214726	0.980977	0.0867832	0.41944	9.88524e-05	1.53619e-05	0.358838	0.0455138	0.572687	5.45838e-06	0.464681	0.00165503	0.00874577	0.115828	0.0236767	0.00628941	0.000598934	0.00513067
856	C7_03810W	SLA2	0.184002	-0.0620695	0.202834	-0.298537	0.157562	0.0936629	-0.213415	-0.0197615	-0.619205	-0.169366	-0.276141	-0.179913	-0.0404663	-0.134091	-0.362685	-0.254043	-0.315911	0.0359571	0.550343	0.0165069	0.000330312	0.0741891	0.33318	0.0123741	0.878844	5.32117e-15	0.052609	0.00117306	0.0339247	0.692168	0.121783	1.61697e-05	0.00286814	0.000281166
857	C4_00330C	orf19.5660.1	0.0359937	-0.0355652	0.281519	0.0877219	0.120544	0.151669	0.930729	0.180536	0.367308	0.0757863	0.526554	0.535114	0.87848	0.537901	0.653964	0.736072	0.54113	0.852429	0.845302	0.0411576	0.586258	0.43114	0.317519	2.4264e-13	0.226839	0.00552335	0.643457	7.37321e-05	2.94254e-05	5.10713e-12	4.00032e-05	8.12749e-07	1.26448e-08	6.32274e-05
858	C2_02100W	SNF2	0.541678	0.355667	0.42361	0.233142	0.471677	0.521018	0.377641	0.540568	0.893152	0.270379	0.329285	0.816299	0.414746	0.31774	0.0840996	0.318213	0.156274	3.23955e-22	4.81889e-10	1.67526e-14	6.57533e-05	6.09057e-17	6.34615e-20	1.31539e-11	9.61364e-22	2.84992e-58	3.24012e-06	6.75041e-09	5.98907e-49	2.17589e-13	1.80151e-08	0.196691	1.24642e-08	0.011485
859	C4_03280W	MSN5	-0.141757	0.0868798	0.314378	0.306574	0.0860168	0.0373473	-0.228858	0.0462531	0.00904547	-0.2314	-0.127024	0.323421	-0.336954	-0.142005	-0.28273	-0.222167	-0.120067	0.144662	0.410074	0.000431558	0.000651343	0.396713	0.7404	0.0113281	0.69575	0.957898	0.0121595	0.213433	0.000203627	0.000154951	0.12633	0.00235115	0.016788	0.265059
860	C1_00350C	HMX1	0.474582	1.06496	1.40686	1.35162	0.866381	1.59967	0.724866	1.17533	2.03829	1.43741	1.44072	1.21044	1.59059	1.47773	0.899126	1.23447	1.11144	2.13215e-06	8.65439e-29	8.51497e-51	1.06974e-46	1.80515e-19	6.40729e-64	7.44811e-14	9.85249e-35	7.45425e-104	1.09265e-51	6.46141e-51	1.40012e-35	1.05827e-62	1.23029e-53	2.56079e-20	4.63272e-38	1.45502e-31
861	C1_00840C	NRM1	0.625908	0.38276	0.474	0.162725	0.0464182	0.631065	0.489279	0.532757	1.41822	0.932237	0.574302	1.07608	0.825366	0.78428	0.212972	0.698744	0.279047	2.42835e-09	0.000483214	8.14366e-06	0.170266	0.729173	1.66895e-09	3.29817e-06	4.98834e-07	3.27835e-43	2.18891e-19	5.72059e-08	2.49098e-25	7.25343e-16	2.98453e-14	0.0719137	1.7412e-11	0.0159966
862	C6_02340W	HRR25	-0.543091	-0.168161	-0.66539	-0.511594	-0.792526	-0.384444	-0.437978	-0.393266	-0.677551	-0.163713	-0.350673	-0.107562	-0.394978	-0.131804	-0.162486	-0.359549	-0.224757	4.70739e-13	0.0439992	9.9327e-20	6.12168e-12	9.19578e-27	5.36409e-07	7.44256e-09	3.44479e-07	2.60595e-19	0.0528527	6.61262e-06	0.198048	1.67924e-07	0.114259	0.0576026	2.13613e-06	0.00889981
863	C6_03340C	GLC3	-0.999435	-0.908239	-0.720414	-0.794904	-0.717308	-0.622142	-0.972273	-1.20219	-0.956325	-0.626356	-1.38756	-1.33633	-0.693728	-1.25679	-0.877121	-1.30496	-0.700192	1.37691e-21	2.61486e-18	7.27651e-12	8.20098e-14	1.49942e-11	5.44223e-09	2.7161e-20	7.20173e-31	1.77898e-20	2.83721e-09	9.27322e-41	5.79377e-37	2.41929e-11	2.09562e-34	1.43033e-16	1.10345e-36	2.45705e-10
864	C7_00350C	orf19.7085	-1.95453	-1.73729	-1.11587	-0.0240543	-0.774819	-1.33373	-1.38165	-2.07464	-2.90572	-2.87288	-0.664748	0.26942	-0.433614	-1.80355	-1.09988	-0.921889	-0.973374	1.73959e-23	1.02679e-18	1.57879e-08	0.933823	0.000141378	1.67678e-11	1.67766e-12	6.54074e-26	2.70594e-50	5.07178e-50	0.00165795	0.215256	0.0429133	1.87896e-20	5.70478e-08	5.7189e-06	2.00683e-06
865	C4_02000C	RGA2	-0.352134	-0.0272397	-0.20075	-0.355153	-0.286271	-0.0707391	-0.0248548	-0.330485	0.155635	-0.0231847	0.0743342	-0.120441	-0.328475	-0.498926	-0.204046	-0.290904	-0.253495	0.000726834	0.846892	0.0655365	0.000654976	0.00629898	0.572173	0.848712	0.00191264	0.151484	0.881258	0.56799	0.273368	0.00164233	9.00767e-07	0.0736944	0.00602934	0.025119
866	C1_06080C	ARC35	0.102654	-0.0557486	0.281116	-0.0899761	0.137811	0.121669	-0.140397	0.0268879	-0.350507	0.123277	-0.0930383	-0.418861	-0.017552	0.171963	-0.265222	0.00809352	-0.115565	0.415036	0.68958	0.0105969	0.480954	0.245638	0.322085	0.222764	0.869217	0.000871086	0.303803	0.477683	8.11723e-05	0.902317	0.122871	0.0210532	0.974519	0.386089
867	C5_02230W	orf19.4230	-0.438724	-0.0941466	0.175659	0.110398	-0.365261	-0.617902	-0.130919	-0.336541	-0.282157	-0.198182	-0.0347797	0.109883	0.126367	-0.159094	0.378494	-0.234823	0.0759444	7.27741e-06	0.421964	0.0885466	0.324281	0.000197924	7.69555e-11	0.213128	0.000699012	0.00371423	0.0525304	0.802204	0.294361	0.249291	0.124433	0.000197195	0.0236282	0.552945
868	C2_00970C	UBP13	-0.264845	-0.0210413	-0.0466745	-0.405036	-0.535328	-0.112801	-0.399152	-0.14765	-0.021305	0.0483642	-0.162676	0.348733	-0.488536	-0.529399	-0.297453	-0.299231	-0.312007	0.00238226	0.859649	0.646526	1.56426e-06	1.03579e-10	0.242601	1.73252e-06	0.117353	0.858267	0.649906	0.0781778	3.57535e-05	2.67119e-09	1.16167e-10	0.000702749	0.000489203	0.000506665
869	CR_05340C	IFE2	-4.28462	-4.84618	-3.78274	0.738956	-3.33986	-4.56077	-5.21828	-4.76965	-3.32514	-4.70503	-4.94156	-6.80455	-5.13365	-4.56111	-6.18173	-4.85923	-5.82716	1.68374e-38	6.69944e-42	4.2186e-30	0.0388682	1.10191e-22	5.46325e-38	7.04185e-54	1.46759e-43	5.66323e-23	3.21791e-43	1.29702e-45	1.16623e-63	2.1697e-47	2.31538e-43	4.36681e-66	3.83019e-45	2.76824e-54
870	C2_04500W	orf19.4502	0.25048	0.129229	0.0550033	0.292732	0.0362774	0.0922464	0.0386429	-0.0141262	0.343041	0.102445	0.0192691	0.202447	-0.0546603	0.111472	0.023545	0.0332917	0.0580081	0.0272016	0.310566	0.672908	0.0098003	0.795573	0.475879	0.773336	0.945154	0.0014049	0.407212	0.914525	0.0691689	0.680873	0.335956	0.875407	0.832998	0.702885
871	C7_02570C	RBP1	-0.00468886	0.13865	-0.434114	-0.171708	-0.0600463	-0.0368329	0.189052	0.116834	0.0461279	0.346252	-0.0163533	0.686583	0.124659	0.348787	0.352407	-0.0554875	-0.00198179	1	0.520815	0.0157389	0.39791	0.788137	0.873618	0.321525	0.591531	0.847156	0.061347	0.965191	5.62411e-05	0.546971	0.0505279	0.06603	0.826656	1
872	C5_00800C	orf19.583	-0.384827	-0.484394	-0.406225	-0.438768	-0.646413	-0.972568	-0.519217	-0.64971	-0.866806	-0.161241	-0.649093	-0.678872	-0.569562	-0.659665	-0.490708	-0.498927	-0.531931	1.89979e-05	6.27826e-08	4.70025e-06	1.01316e-06	8.38533e-13	9.08369e-30	3.25857e-09	1.46384e-13	4.34126e-24	0.098349	1.15257e-13	1.8467e-15	6.21113e-11	2.9169e-14	4.39064e-08	1.38135e-08	1.3583e-09
873	C1_02320C	orf19.3689	-0.179602	0.115261	-0.35614	-0.154566	0.0332844	-0.0880601	-0.163098	-0.13585	-0.365837	-0.169195	0.028252	0.117341	-0.12487	0.0531204	0.208693	0.0639253	0.272889	0.0962028	0.32487	0.000474623	0.15969	0.797268	0.455924	0.120419	0.232557	0.000195606	0.113834	0.850273	0.273954	0.265455	0.635329	0.056957	0.615968	0.0115742
874	C5_04600C	GRR1	-0.323118	-0.24118	-0.109775	-0.397054	-0.475829	-0.630812	-0.643797	-0.240976	-0.696744	-0.508118	-0.460086	-0.46949	-0.419852	-0.658354	-0.612682	-0.283273	-0.468138	0.00226123	0.0303982	0.345827	0.000133748	3.25794e-06	3.1875e-10	1.50795e-10	0.0283453	2.38718e-12	5.63187e-07	9.13458e-06	2.48436e-06	4.05284e-05	3.97532e-11	1.72942e-09	0.00785273	5.83418e-06
875	C3_01960C	POX1-3	-0.345775	-0.343346	0.214547	0.0865843	0.0489842	-0.124191	-0.0934238	-0.33231	-0.511456	-0.65511	-0.0241309	-0.612693	0.253574	-0.206039	-0.380894	0.184713	-0.156345	0.00158283	0.00200229	0.0592748	0.49854	0.712632	0.31656	0.444024	0.00291077	7.7366e-07	2.24015e-10	0.884733	2.97563e-09	0.0232478	0.0627426	0.000623125	0.11771	0.221181
876	C6_02980C	orf19.5576	-0.236175	0.275805	0.25246	-0.188622	0.174677	0.53959	-0.816596	0.385388	0.246669	0.206269	-0.265581	-0.0162171	-0.656628	-0.716441	-0.544361	-0.44973	-0.164518	0.017901	0.0060305	0.0104999	0.0690862	0.0898354	7.83574e-09	7.27743e-19	7.08299e-05	0.0123999	0.0447402	0.00797037	0.911854	2.1242e-12	1.78857e-13	1.65287e-08	2.72986e-06	0.144415
877	C6_04560W	orf19.2150	-0.521267	-0.11943	-0.34082	0.207345	-0.561898	-0.186524	0.0236513	-0.359285	0.0810737	-0.0485367	0.0384279	0.0445035	0.113927	-0.395721	0.152417	0.0494855	0.138579	0.00351697	0.583462	0.0636157	0.294731	0.00149311	0.352669	0.913931	0.0550565	0.705917	0.846345	0.886123	0.847692	0.583459	0.0244166	0.47197	0.849312	0.538036
878	C7_00340C	orf19.7086	-0.193471	-0.193334	-0.22892	-0.329959	-0.10261	-0.36662	-0.368073	-0.549097	-0.698206	-0.226955	-0.404347	0.127784	-0.596416	-0.587617	-0.474064	-0.490268	-0.260228	0.0593634	0.0651776	0.0201324	0.000653462	0.343213	0.000150266	0.000117654	7.31152e-09	2.19742e-14	0.0233854	2.77682e-05	0.20953	1.53895e-10	2.76808e-10	8.84998e-07	2.70007e-07	0.0127005
879	C1_02970W	orf19.2988	-0.591889	-0.365973	-0.349271	0.599152	-0.380683	-0.292887	-0.106367	-0.50962	-0.399602	0.262678	-0.0408987	-0.26666	-0.142809	0.128811	-0.567151	0.0332341	-0.108329	2.12799e-08	0.000877475	0.00132397	1.09241e-08	0.000346828	0.00906465	0.369461	2.09726e-06	0.000154535	0.017914	0.807322	0.0150795	0.237215	0.272103	2.25151e-07	0.837988	0.423673
880	C2_00100C	PGA52	-1.43028	-0.702612	-0.878787	-1.03834	-1.25023	-1.02024	-1.21665	-1.2356	-1.16334	-0.718159	-0.946775	-1.01591	-1.41563	-1.77464	-0.871855	-0.84117	-1.05725	3.99252e-19	3.08544e-05	5.66266e-08	1.30623e-10	7.87383e-15	3.29085e-10	5.07412e-14	2.63651e-14	3.28357e-13	1.6327e-05	6.09987e-09	1.84891e-10	7.04602e-19	2.55987e-29	1.59552e-07	2.69901e-07	1.42264e-10
881	C5_02660C	orf19.4283	0.518288	0.1511	-0.13681	0.0672799	0.114349	-0.373253	0.582987	0.448703	0.685664	0.476576	0.255564	0.556773	0.426336	0.656824	0.324791	0.369747	0.288393	2.54707e-06	0.234987	0.26847	0.624619	0.367955	0.000961655	6.3253e-08	5.44247e-05	1.32785e-10	1.58683e-05	0.0304316	2.04507e-07	0.000123098	1.23205e-09	0.00550314	0.00100929	0.015238
882	CR_04230W	orf19.511	0.147649	0.0336548	0.558364	0.112425	-0.14971	0.413281	-0.0581524	0.231118	0.480149	0.300766	0.480195	-0.409159	0.21405	0.165399	-0.0825899	0.454848	0.00183532	0.31553	0.850779	1.14936e-05	0.459752	0.3004	0.00169745	0.705222	0.0999554	0.000156244	0.0239559	0.000246243	0.00135973	0.124503	0.222497	0.611332	0.000459796	1
883	C5_00280C	orf19.967	-0.00144567	-0.094973	0.209013	-0.127318	-0.177637	-0.597594	0.207587	0.220015	0.209244	0.153026	0.106611	0.0433785	0.12473	0.0457193	0.0746505	0.238545	0.265513	1	0.30419	0.00971233	0.145054	0.0329437	5.64742e-15	0.0103157	0.00759898	0.00802638	0.064459	0.237002	0.636472	0.14006	0.600786	0.429486	0.00277992	0.00104865
884	C7_01810W	RVB2	0.162165	0.263785	0.23398	0.258807	0.275891	0.311377	0.159296	0.3195	0.418181	0.201643	0.340322	1.06886	0.202981	0.0795476	0.0767247	0.106056	0.174419	0.0282919	0.000185231	0.000568097	0.000148103	6.87397e-05	7.70306e-06	0.0253179	4.51259e-06	4.72783e-10	0.00443569	6.99916e-07	7.94498e-59	0.00450394	0.28355	0.349819	0.163633	0.0208138
885	CR_04300W	orf19.518	-0.0105152	-0.132357	-0.238192	-0.0567505	0.138367	0.101477	0.257267	-0.0712246	0.448764	0.31985	0.102074	-0.153382	0.309116	0.319925	0.0202178	0.239349	0.200962	0.935236	0.101819	0.0011575	0.515943	0.0714599	0.222964	0.000454182	0.421068	3.02555e-10	9.58977e-06	0.22319	0.0390177	2.14825e-05	1.22076e-05	0.842228	0.00127177	0.00996805
886	C1_12620W	SPA2	0.753424	0.219131	0.292748	0.186608	0.350239	0.41226	0.207712	0.435551	0.366199	0.337214	0.260864	0.12988	0.337823	0.300622	-0.0228617	0.149865	0.0456086	7.00676e-14	0.0515727	0.00595742	0.0997339	0.000905876	8.34552e-05	0.0544655	2.91079e-05	0.000373165	0.00148649	0.0181625	0.249621	0.0013273	0.00383356	0.874396	0.194681	0.765802
887	C7_00520W	orf19.7067	0.58139	0.255483	0.527381	0.147357	0.446689	0.596674	0.350654	0.434669	0.560385	0.239719	0.275711	1.25299	0.246109	0.238081	0.032056	0.214148	0.14256	4.02443e-22	3.96486e-05	4.50359e-20	0.0208101	1.09233e-13	1.38665e-23	3.90422e-09	7.71539e-13	8.86792e-22	9.72314e-05	7.47087e-06	4.56162e-102	7.10865e-05	8.565e-05	0.684855	0.000496794	0.0355024
888	C3_07180C	BMT1	0.162165	-0.164131	1.03829	-0.230915	0.130845	-0.702404	-0.0851529	-0.295296	-0.0341718	0.424858	-0.355787	-0.229579	-0.298513	-1.16706	0.633208	-0.46535	-0.832984	0.0651998	0.0998226	1.0042e-37	0.032434	0.169691	5.76583e-16	0.371338	0.00127519	0.736138	6.31237e-07	1.98416e-05	0.00517974	0.000277161	1.09777e-50	5.30866e-15	7.63262e-09	3.55453e-23
889	CR_04340W	PIM1	0.605387	0.301853	0.151108	0.336385	0.517591	0.527333	0.230312	0.195527	0.0529752	0.104552	0.340922	-0.382529	0.539191	0.449647	0.345778	0.048738	0.163893	6.10862e-34	1.24174e-09	0.0039722	1.44521e-11	4.44489e-27	4.8887e-27	5.19737e-06	0.000195837	0.333358	0.0479956	4.11985e-12	3.71104e-15	2.10744e-28	1.40191e-20	1.72093e-12	0.418601	0.00237296
890	C4_01490W	NIP1	0.56309	0.299585	-0.38208	0.0138537	0.288139	0.116912	0.450688	0.470656	0.266616	0.565236	-0.13105	0.30571	0.330122	0.687572	0.278445	0.12818	0.249298	0.00408051	0.161728	0.0584317	0.960514	0.169148	0.616165	0.020902	0.0190481	0.19074	0.00384876	0.592444	0.125957	0.109727	0.000297028	0.201675	0.597703	0.277351
891	C1_08450C	CDC42	-0.17815	0.138172	-0.223234	-0.188646	-0.51036	0.0382384	0.00686164	0.0258319	0.372469	-0.0659042	0.239968	0.273072	0.202176	-0.44251	0.30894	0.159947	0.108248	0.365103	0.510601	0.233086	0.334197	0.00332738	0.865081	0.977225	0.93183	0.032554	0.769948	0.215541	0.124415	0.289472	0.00973963	0.104655	0.432711	0.637778
892	C4_04460C	orf19.3840	-0.685587	-0.0516466	-0.696549	-0.577128	-0.471952	-0.431027	-0.382333	-0.471994	-0.419004	-0.388275	-0.420344	-0.188872	-0.476948	-0.650851	-0.148188	-0.532565	0.000689888	2.86415e-07	0.773772	1.3364e-07	1.79211e-05	0.000499445	0.00187347	0.00538067	0.000671638	0.00180583	0.00486015	0.00258973	0.182351	0.000478915	9.40871e-07	0.358278	9.20069e-05	1
893	C5_02530W	UAP1	-1.09631	-0.371521	-1.45405	-1.82118	-1.16338	-1.08092	-1.13608	-0.991569	-0.664099	-0.623783	-1.15393	-0.398979	-0.915203	-0.47847	-0.210439	-0.935843	-0.416842	2.94307e-09	0.0726322	1.36356e-15	6.2262e-24	5.54605e-10	5.16438e-09	4.38335e-10	9.6897e-08	0.000347743	0.00108643	4.56116e-10	0.0387585	8.66606e-07	0.0119058	0.346301	4.88192e-07	0.0456297
894	CR_07620W	AAT21	-0.89185	-0.590382	-0.548617	0.0175692	-0.447248	-0.560627	-0.184561	-0.632979	-0.750717	-1.09236	-0.340081	-1.49913	-0.50231	-0.537139	-0.188018	-0.401089	-0.32988	2.23771e-23	6.61477e-11	1.02543e-09	0.88853	7.25955e-07	9.85792e-10	0.0596763	3.61556e-12	6.21439e-18	4.58738e-37	0.00026599	1.06562e-68	2.73247e-08	2.87312e-09	0.066663	1.27619e-05	0.000631879
895	C5_03500W	GAP6	0.181873	-0.319771	-0.219343	0.374279	0.408488	-0.436688	-0.0907572	-0.170233	-0.513084	-0.209766	-0.409751	-0.683509	-0.32049	-0.351056	-0.570171	-0.0164414	-0.396651	0.0754554	0.00104656	0.0260184	8.0625e-05	1.31157e-05	4.18029e-06	0.385534	0.104044	1.89252e-08	0.0353815	1.74419e-05	6.01891e-14	0.000909509	0.00018741	9.18549e-10	0.917205	4.95034e-05
896	C3_05880C	orf19.7368	-0.461807	0.0062531	-0.177074	-1.17324	-0.858779	0.0285014	-0.383977	0.0723802	0.278599	-0.0405671	-0.27013	0.228831	-0.141322	-0.2969	-0.137329	-0.178931	-0.116554	1.74541e-05	0.970395	0.127884	1.25414e-29	3.31543e-16	0.843486	0.000387157	0.596072	0.011781	0.779111	0.0182002	0.0427203	0.24228	0.00772155	0.282923	0.136794	0.399073
897	C2_08390W	orf19.1433	-1.93338	-0.659198	-1.38837	-0.625886	-1.17012	-1.12122	-2.47164	-1.8245	-2.14763	-1.45204	-1.76611	-1.77585	-1.62903	-2.09818	-1.54142	-1.44207	-1.3526	1.40082e-42	1.06749e-05	1.77497e-22	1.87847e-05	3.22029e-16	1.12306e-14	2.21833e-68	1.54769e-37	1.65463e-52	6.36644e-25	1.24851e-35	8.99485e-35	1.48745e-31	1.0504e-50	1.6975e-27	2.35903e-24	1.20194e-20
898	C2_01530C	orf19.1460	-0.3587	-0.052327	-0.200322	-0.15681	-0.0771996	0.0779547	-0.363955	0.0403865	-0.351019	-0.0650794	-0.356625	-0.149355	-0.364289	-0.341021	-0.246105	-0.390535	-0.0327904	1.84037e-07	0.548736	0.00521067	0.0342154	0.319965	0.325039	7.65382e-08	0.656174	1.54203e-07	0.415742	1.46274e-07	0.0370654	5.57517e-08	6.50223e-07	0.000605311	6.89709e-09	0.745331
899	C1_07900W	COI1	-1.23341	-1.80149	-2.00264	-1.77271	-1.73412	-1.28717	-0.397652	-1.12723	0.520943	0.285597	-0.00730867	-0.513997	0.535387	0.956239	-0.228917	0.427734	-2.01028	2.19977e-19	7.57106e-41	5.70824e-48	1.91507e-38	1.04865e-36	1.79188e-20	0.00540271	3.94964e-16	0.00017214	0.0559037	0.986143	0.000301515	0.000156748	2.68102e-12	0.14891	0.00302389	1.56211e-50
900	C3_04380C	orf19.5885	0.565794	0.27006	-0.195316	0.429289	0.589888	0.398391	0.779971	0.557301	0.976364	0.507841	0.794474	0.723375	0.568761	0.609171	0.434085	0.669606	0.388258	0.000428278	0.126231	0.267794	0.00904411	0.000218221	0.0168733	4.72682e-07	0.000566674	1.92958e-10	0.00162354	4.16256e-07	2.85552e-06	0.000352464	0.000106807	0.0101425	2.28768e-05	0.0246521
901	C3_05710W	RCT1	-3.73893	-2.34601	-3.69445	-3.75188	-3.28189	-1.58703	-3.96201	-3.28197	-3.83052	-3.16312	-4.05304	-5.82905	-3.21346	-3.75473	-2.97622	-2.99072	-2.93162	1.01703e-102	2.58038e-44	1.59339e-99	1.10561e-106	1.70264e-82	6.30599e-21	2.2003e-117	1.06885e-79	8.57377e-105	1.59797e-77	1.23561e-112	3.42465e-153	7.74094e-81	1.19704e-109	1.49311e-66	1.62999e-69	1.15312e-59
902	C4_04160W	orf19.5293	0.118437	0.251506	0.200658	0.30947	0.42554	0.712428	0.031749	0.437172	0.0848116	0.22274	0.124774	-0.118692	0.264985	0.254274	0.0567101	0.363689	0.143188	0.115121	0.000190655	0.0040959	5.55033e-06	5.58309e-11	2.73882e-28	0.697306	5.63164e-11	0.246547	0.00113233	0.0947831	0.0904046	8.17574e-05	0.000171991	0.494451	4.3744e-08	0.0620443
903	C2_05580W	orf19.6871	-0.832509	-0.185017	-0.728277	-1.2531	-0.796457	-0.339131	-0.875289	-0.540733	-0.245918	-0.549011	-0.596654	-0.140896	-0.355692	-0.746097	-0.31797	-0.552751	-0.35885	1.00492e-17	0.100318	6.03046e-14	4.93448e-39	1.22296e-16	0.00108134	5.08484e-19	6.65992e-08	0.0161676	2.59936e-08	1.49601e-09	0.189983	0.00036592	7.74497e-15	0.00228458	1.32217e-08	0.000656677
904	C4_06680C	orf19.3141	-0.216151	0.0588985	-0.126361	0.042469	0.152908	-0.327467	0.0984082	-0.0603551	0.207258	-0.0063632	0.0466334	0.159945	0.0587825	-0.144899	-0.105927	-0.0296361	0.15393	0.0383726	0.634698	0.24254	0.736299	0.150354	0.00109502	0.368847	0.632574	0.0399812	0.978347	0.728022	0.114625	0.619307	0.158903	0.366964	0.838404	0.179898
905	C1_03790C	orf19.1030	0.456628	0.241306	-0.649809	0.391329	0.800566	0.172418	0.929994	0.403819	0.431302	0.626845	0.0993767	0.603084	0.175712	0.577328	0.1476	0.162276	0.326611	0.0196364	0.266425	0.000562231	0.0488525	1.75329e-05	0.433153	3.27813e-07	0.0432104	0.0237576	0.0009883	0.692826	0.00121008	0.416887	0.00206314	0.523042	0.475976	0.127763
906	C1_10840C	orf19.2333	-0.284968	-0.646725	-1.35003	0.541437	-1.21494	-0.967718	-1.12621	-0.514733	-0.394178	-0.366539	-0.802119	-0.257095	-0.624637	-1.10326	-0.926755	-1.09352	-0.916185	0.0497174	2.61401e-06	5.21098e-25	7.2178e-05	3.87482e-20	4.40547e-13	7.36295e-18	0.000218095	0.0041971	0.00963678	2.34215e-09	0.0697641	4.06652e-06	3.81987e-17	4.80067e-12	9.30224e-17	1.03661e-11
907	C5_00900C	URA4	0.363938	0.290718	0.193565	0.411753	0.409485	-0.22477	0.830477	0.319543	0.89573	0.69544	0.41515	0.785273	0.571208	0.795693	0.241337	0.590837	0.353867	1.05356e-07	2.11488e-05	0.00625442	8.80564e-10	7.29295e-10	0.001132	2.45932e-37	4.54632e-06	6.83532e-45	1.20753e-27	9.13849e-10	1.27993e-33	3.10723e-18	3.04375e-34	0.000728081	1.42276e-19	1.04024e-07
908	C6_01930W	YHM1	0.322441	0.228891	0.0762402	0.542185	0.395928	0.276365	0.638357	0.166777	0.0982788	0.29148	0.2277	0.0420007	0.603495	0.770652	0.545109	0.691339	0.468699	3.1521e-05	0.00425675	0.394059	6.75107e-13	1.46665e-07	0.000413819	9.61242e-18	0.044084	0.231974	0.000144947	0.00439913	0.646785	2.91304e-16	1.30035e-25	5.65402e-13	6.30323e-21	9.18479e-10
909	C3_07250W	GCD2	0.113304	0.0376469	-0.327688	-0.176133	0.078072	0.222937	-0.000275146	0.0861578	0.220316	0.163797	-0.024483	0.24652	0.189448	0.000266964	-0.161736	0.0228701	0.0165886	0.266947	0.753447	0.00028313	0.0690862	0.469052	0.0192335	1	0.425166	0.0167198	0.103695	0.859175	0.00845427	0.0495774	0.999344	0.108299	0.870585	0.922962
910	C1_08010W	DPM1	-0.239394	-0.310294	0.354026	-0.575745	-0.636613	-0.07609	-0.254054	-0.170558	-0.609681	-0.237619	-0.319265	-0.242656	-0.342387	-0.47038	0.104272	-0.340216	-0.289123	0.0111132	0.00102389	0.000108545	1.65806e-10	1.58749e-12	0.489942	0.00595043	0.087767	2.56626e-12	0.0116785	0.000651944	0.00939842	0.000166925	1.74488e-07	0.336963	0.000221047	0.00338044
911	C7_00320C	PMR1	-0.582013	-0.198846	-0.442311	-0.497446	-0.314971	-0.421711	-0.298931	-0.499055	-0.423999	-0.512995	-0.457055	0.184202	-0.440791	-0.652551	-0.193142	-0.36603	-0.223324	6.77265e-07	0.133069	0.000163474	2.29406e-05	0.00993483	0.000502663	0.0142592	3.33409e-05	0.000279587	1.25138e-05	0.000155344	0.135772	0.000219583	1.58687e-08	0.149028	0.00250868	0.097998
912	C1_03340C	SEC62	-0.339419	-0.135775	0.334963	-0.339876	-0.542548	0.199382	-0.265093	-0.0660489	0.0820914	-0.389359	-0.11219	0.0799119	0.0185799	-0.277865	0.0366707	-0.149423	-0.142018	0.00321116	0.301836	0.00329643	0.00320105	1.25876e-06	0.105292	0.0211647	0.651724	0.527054	0.000576323	0.405751	0.538533	0.902004	0.0143043	0.808959	0.23885	0.298419
913	C6_04140C	orf19.4553	-0.241156	-0.559837	-0.409092	-0.468247	-0.718562	-0.575111	-0.176287	-0.630972	-0.116758	-0.465966	-0.360831	-0.571652	-0.488008	-0.357716	-0.292502	-0.245843	-0.301722	0.0577097	2.36088e-06	0.000662344	9.62076e-05	5.15846e-10	1.0712e-06	0.170211	8.2679e-08	0.37637	9.04055e-05	0.00329818	7.49495e-07	3.51984e-05	0.00269844	0.0229843	0.0531197	0.0201503
914	C1_08100W	DRG1	0.121552	-0.220421	-0.000813298	0.167512	-0.132115	-0.119367	0.465194	0.144067	0.299777	0.259562	0.105518	0.38551	0.17981	0.211039	0.281118	0.22004	0.0258069	0.268837	0.0346217	0.995467	0.112406	0.218848	0.282699	9.59744e-07	0.188687	0.00201089	0.00924543	0.358015	5.15929e-05	0.0844407	0.0331935	0.00646851	0.0324539	0.871741
915	CR_02140W	RSR1	-0.712238	0.15943	-0.463213	-1.42798	-0.832427	-0.0343824	-0.524812	-0.10835	0.516202	0.133412	-0.0337734	-0.0140749	-0.210164	-0.45289	-0.0185028	-0.488864	0.151756	9.55465e-09	0.28364	0.000295775	2.19111e-32	2.92824e-11	0.83876	3.01044e-05	0.48147	3.78923e-05	0.357149	0.859289	0.946608	0.128984	0.000321841	0.915324	0.000109511	0.332438
916	C2_04290W	RIM11	-0.0951577	-0.295819	-0.0299409	0.265741	-0.139852	-0.168984	0.0236234	-0.480666	-0.00789508	-0.105762	-0.167852	0.285571	0.0646001	-0.151742	-0.257839	0.324606	-0.21088	0.569566	0.041836	0.858438	0.066249	0.362556	0.271623	0.889237	0.000478172	0.98042	0.506209	0.28502	0.0381437	0.697392	0.293314	0.0860713	0.0224098	0.180246
917	C7_04200C	orf19.7153	0.329473	0.132387	0.0605166	-0.0742573	0.192542	0.0701267	0.311404	0.26422	0.140838	0.14995	-0.00442553	0.995701	0.164709	0.298669	-0.013491	0.109103	0.0107389	7.41916e-05	0.157628	0.524695	0.444278	0.0259616	0.477039	0.000156675	0.00200939	0.104349	0.0885162	0.985226	2.72579e-35	0.0597067	0.000320519	0.906339	0.243602	0.956307
918	C3_00820W	SCT1	-0.555564	-0.135622	-0.515923	-0.11104	-0.326959	-0.0635766	-0.29174	-0.180199	-0.045128	-0.109532	-0.199698	0.0110637	-0.20771	-0.150579	-0.369318	-0.322695	0.00260374	1.13314e-21	0.0384742	6.89218e-19	0.0854617	1.37475e-08	0.371643	3.03913e-06	0.00470332	0.529812	0.0903644	0.00137024	0.905372	0.000428182	0.0134815	3.22059e-10	2.63543e-08	1
919	C3_00770C	SCL1	-0.138957	-0.188983	0.211374	0.0526908	0.0395436	0.157421	-0.154566	-0.0971687	-0.279095	-0.0891689	0.183841	0.0717841	0.0438001	0.079004	0.215885	-0.1788	0.0068302	0.0774169	0.0138551	0.00401819	0.547147	0.65542	0.0444222	0.0396532	0.243061	8.66285e-05	0.273406	0.0164365	0.385296	0.6119	0.310157	0.00450927	0.0178852	0.9778
920	CR_04360C	NHP2	0.293874	0.0588015	-0.151613	0.265026	0.220696	0.119217	0.893884	0.281195	0.838192	0.644316	0.357989	0.204737	0.505391	0.467862	0.249302	0.510583	0.200519	0.0424335	0.745869	0.321796	0.0705096	0.137668	0.46205	1.03203e-11	0.0556583	2.11134e-10	1.98054e-06	0.0126166	0.15408	0.000236	0.000581288	0.101749	0.000203765	0.212621
921	CR_00490W	orf19.7485	0.482044	0.339001	0.332233	0.604053	0.350008	0.687614	0.606664	0.511714	0.786046	0.67188	0.666065	0.233506	0.551199	0.498352	0.5243	0.714906	0.379179	3.28322e-08	0.000151386	0.000223552	3.40537e-12	0.000116676	8.73761e-16	7.76502e-13	4.49972e-09	1.43975e-20	4.21618e-15	6.81987e-15	0.0093154	2.73289e-10	3.01645e-08	2.515e-09	5.23207e-17	2.51726e-05
922	C3_00330W	UTP8	-0.128771	-0.136459	-0.215228	0.156433	0.0736667	-0.226261	0.257076	-0.0996181	0.13657	-0.0511116	-0.219033	-0.0890563	-0.0811635	-0.00657764	-0.391159	-0.0382094	-0.0670279	0.180404	0.162397	0.0147516	0.0927089	0.462711	0.0127652	0.00321162	0.326213	0.132356	0.627479	0.0155933	0.35052	0.410443	0.950323	6.52051e-06	0.742026	0.547399
923	CR_10580W	PRO1	-0.0965301	-0.0600329	0.0394316	0.860854	-0.220957	-0.260093	-0.397063	-0.167779	0.118033	0.115815	0.039471	-0.327428	-0.199843	0.122766	-0.0402415	0.130698	0.156756	0.425023	0.648656	0.751207	1.96007e-18	0.038569	0.0160026	9.22089e-05	0.140395	0.293461	0.3192	0.786407	0.00120933	0.0676386	0.25951	0.766604	0.261511	0.194563
924	C1_14410W	orf19.7256	0.114778	0.0766542	0.0267695	0.121608	-0.131092	-0.0568094	0.615923	0.158864	0.534966	0.406701	0.109932	0.360082	0.220606	0.508303	0.421383	0.229454	0.143904	0.458432	0.645525	0.86906	0.429644	0.386339	0.730527	1.23779e-06	0.288952	2.88098e-05	0.00247502	0.497855	0.00620199	0.121304	9.79256e-05	0.00194975	0.105446	0.370966
925	CR_09370W	ELF1	0.565525	0.0403948	-0.312616	0.255507	0.505528	0.224697	0.55549	0.417347	0.360599	0.274008	0.0122621	-0.684312	0.623073	0.535557	-0.139626	0.344283	-0.0269462	1.83679e-05	0.824967	0.0227307	0.071272	0.000142225	0.12152	1.85595e-05	0.00217148	0.0066068	0.0482739	0.966021	8.63682e-08	1.80443e-06	4.04005e-05	0.373067	0.0121368	0.909231
926	C4_04170C	AXL2	0.358154	1.21593	1.02505	-0.345218	0.162038	1.06409	0.0184124	1.24453	1.5632	0.529607	0.704243	1.55367	0.868766	0.352395	0.217013	0.228178	0.508863	5.86064e-05	7.6738e-48	3.84876e-34	0.000123606	0.0898396	2.33327e-35	0.872629	2.21733e-48	1.96633e-74	3.31688e-09	3.48196e-15	7.77933e-69	1.36552e-24	0.00010086	0.0256152	0.0144842	4.13217e-08
927	C4_04240C	orf19.1426	0.100405	0.362008	-0.144746	-0.21721	0.0954459	0.243556	0.122247	0.281645	0.446387	0.156633	0.408956	0.408611	0.469996	-0.168861	0.0401618	0.142795	0.26977	0.53306	0.00874614	0.329067	0.131775	0.541787	0.0887661	0.403819	0.0469755	0.000703803	0.29038	0.00272554	0.00174946	0.000389408	0.226453	0.823445	0.355224	0.0686569
928	C3_06830C	orf19.6818	-0.33153	-0.181604	-0.419549	-0.35587	-0.231005	-0.271398	-0.222163	-0.209856	0.123811	-0.133442	-0.218034	0.0130805	-0.0378261	-0.379096	-0.195704	-0.175259	-0.0882704	2.43146e-05	0.0297171	2.71062e-08	5.49513e-06	0.00354589	0.000653596	0.00515478	0.0104979	0.132577	0.109934	0.00687433	0.909853	0.690325	5.90372e-07	0.018149	0.0306429	0.359299
929	C3_01910C	orf19.1655.3	0.244943	0.201036	-0.1339	0.222045	-0.332124	0.54609	0.320776	0.397024	0.513025	0.148771	0.81159	0.238039	0.741481	0.176951	0.363679	0.718452	0.308644	0.201586	0.320527	0.50524	0.254583	0.0705463	0.00207581	0.0751975	0.0307018	0.00306515	0.459067	2.36493e-06	0.19371	1.46869e-05	0.339039	0.0551889	3.12013e-05	0.119011
930	C1_07140C	RIA1	-0.182245	-0.323403	-0.177266	0.246379	0.171833	-0.265908	-0.365463	-0.310028	-0.231225	-0.26383	-0.322746	-0.138022	-0.500384	-0.428886	-0.364574	-0.429956	-0.261365	0.0562263	0.000433781	0.0573468	0.00748892	0.0640039	0.00418569	3.64947e-05	0.000744291	0.0105497	0.00372166	0.000400964	0.145173	9.18638e-09	1.00071e-06	5.95852e-05	1.01872e-06	0.00603739
931	C1_01110C	ZPR1	-0.0968423	0.0244108	-0.615322	0.105844	0.360751	-0.0606253	0.414365	0.0634143	0.242575	0.255431	-0.220634	0.385525	0.00138697	0.410545	-0.205495	-0.251964	0.0658084	0.571795	0.898429	6.24399e-06	0.529281	0.0112506	0.728189	0.00285735	0.736459	0.0920267	0.0836776	0.152794	0.00567816	0.997322	0.00312228	0.191878	0.0920469	0.740745
932	C5_04330W	orf19.3919.1	-0.133499	-0.121072	0.181597	-0.12793	-0.286928	-0.462211	-0.207404	0.00334129	-0.127476	0.0209092	0.085011	0.212496	0.00870991	0.0668419	-0.106221	-0.0513498	-0.230562	0.245117	0.311712	0.0985239	0.273457	0.00736209	5.41044e-06	0.0504466	1	0.243683	0.89346	0.4986	0.0397084	0.952944	0.555413	0.385354	0.707624	0.0415759
933	C2_06820C	PRE2	0.128456	-0.0441349	0.388075	0.161266	0.129879	0.0703565	-0.0711776	0.151586	-0.053318	0.0079447	0.0758746	-0.105296	0.254831	-0.00113844	0.229023	-0.112292	0.0168586	0.113761	0.644496	1.09806e-07	0.0449955	0.113128	0.429482	0.394247	0.0651568	0.535322	0.954801	0.399621	0.195412	0.00078262	0.991067	0.00371315	0.180442	0.897273
934	C2_03940C	SCH9	-0.00822891	0.0150282	-0.276852	0.216037	-0.195865	-0.0473977	0.443349	0.132528	0.677764	0.112073	0.0180618	0.346966	0.336635	0.048548	0.029798	0.418705	0.0195912	0.967627	0.909479	0.00441275	0.0313228	0.0515494	0.691917	1.63516e-06	0.222958	1.78574e-13	0.289369	0.906398	0.000226322	0.000425582	0.651023	0.817315	8.68466e-06	0.908381
935	C1_03230C	ARX1	-0.0982282	-0.115729	-0.434412	0.331529	0.453735	-0.133191	0.638987	-0.165201	0.395054	0.0843456	-0.0278245	0.108297	0.155382	0.225023	-0.15114	0.208492	0.0870032	0.433214	0.353205	2.75377e-05	0.00201766	1.2312e-05	0.26663	3.6523e-10	0.160134	0.000140328	0.492043	0.860267	0.349143	0.176358	0.036968	0.211037	0.0638118	0.519983
936	C1_08180C	orf19.5095	-0.488959	-0.331679	-0.0866211	-0.462909	-0.273029	-0.318909	-0.884783	-0.446817	-0.646722	-0.565483	-0.639874	-0.766653	-0.623703	-0.949127	-0.605129	-0.601937	-0.571434	2.79868e-05	0.00741554	0.523686	8.82725e-05	0.0241883	0.00955665	6.6757e-15	0.000171098	9.1767e-09	8.95414e-07	3.18928e-08	1.19788e-11	4.09318e-08	1.41557e-17	1.76179e-07	1.33379e-07	1.27343e-06
937	C3_07230W	orf19.6778	0.0453164	-0.0369224	0.0814545	-0.505975	-0.0588535	0.0253406	-0.364069	-0.0628056	-0.267566	-0.28637	-0.206549	-0.247358	-0.268809	-0.40932	-0.281042	-0.480845	-0.197156	0.722859	0.776142	0.46321	1.19013e-07	0.612479	0.842665	0.000156655	0.607029	0.00565878	0.00481911	0.0468016	0.0111347	0.00631502	1.58099e-05	0.00558009	3.40583e-07	0.0710867
938	CR_07100W	FLC2	0.250178	0.214234	0.556379	0.119199	-0.0190837	0.15702	-0.118199	0.154795	0.0959038	-0.310458	-0.0828107	-0.359389	-0.0321727	0.0327305	-0.0556894	0.0906419	0.0907069	0.023375	0.0616427	5.1702e-08	0.320505	0.894677	0.182424	0.303268	0.188793	0.409041	0.00352613	0.532106	0.000557867	0.808705	0.786254	0.679401	0.475547	0.501648
939	C2_06320W	orf19.5495	-0.404837	-0.214546	-0.515937	-0.690829	-0.582911	-0.297444	-0.603242	-0.187756	-0.0630598	-0.504488	-0.342853	0.1057	-0.426039	-0.743965	-0.350834	-0.427326	-0.44051	0.000204488	0.0705983	1.20062e-06	4.28187e-11	3.79142e-08	0.00824695	1.00204e-08	0.115001	0.627927	2.65054e-06	0.00212423	0.381575	7.71743e-05	1.16015e-12	0.00203693	8.19958e-05	8.33955e-05
940	C2_01070W	orf19.2017	0.0452292	-0.109662	-0.199675	0.339362	-0.000623224	0.0783872	0.745114	0.116245	0.371416	0.367335	0.0969482	0.64205	0.177121	0.538783	0.158481	0.365125	0.173326	0.670213	0.244489	0.0178964	3.66049e-05	0.998255	0.415365	1.20064e-21	0.211092	3.2256e-06	5.18048e-06	0.307856	4.85562e-16	0.0396867	9.87347e-12	0.0782656	5.56708e-06	0.0562475
941	C2_10590W	GAL4	-1.25788	-0.223339	-0.854044	-0.59271	-0.957751	-0.0842746	-0.628297	-0.58232	-0.299047	-0.0420638	-0.150942	-0.0601075	-0.954519	-1.54509	-0.640744	-0.44659	-0.292705	3.6856e-07	0.465056	0.000767906	0.0245746	0.000151088	0.79269	0.0134459	0.0292461	0.272628	0.917545	0.647493	0.859413	0.000140549	2.15885e-10	0.0175418	0.102022	0.341863
942	CR_10270C	AHA1	0.0184162	-0.104988	0.403235	0.460456	0.0230553	-0.0630337	0.413571	-0.0549926	0.280668	0.0359083	0.429025	0.148713	0.218138	0.0872052	0.199585	0.233168	0.248552	0.862765	0.193935	4.22655e-09	3.16981e-11	0.801346	0.456346	1.41925e-09	0.531571	9.32166e-05	0.696303	5.94897e-10	0.0384588	0.00249577	0.254112	0.00861516	0.00131912	0.000802999
943	CR_04580W	orf19.549	0.342889	0.609714	0.235279	0.59414	0.749535	0.52003	0.816632	0.469776	1.09269	0.809178	0.714045	0.373515	0.652081	0.912352	0.403176	0.580986	0.502966	0.00233461	1.62542e-08	0.0403219	2.97735e-08	1.89404e-12	1.67607e-06	7.47391e-15	1.94346e-05	1.00771e-25	2.08209e-14	1.65915e-11	0.000563524	9.85845e-10	3.44987e-18	0.00034962	5.90961e-08	5.63636e-06
944	C3_04820C	SEC7	0.108048	-0.0246143	0.0316168	0.000126461	-0.0460061	0.0460093	0.146262	0.138681	-0.150366	-0.0859717	0.0138922	0.33774	-0.0420066	0.183277	0.00322829	-0.07076	0.0188122	0.481452	0.891139	0.842744	1	0.777829	0.780168	0.297623	0.355739	0.281437	0.581369	0.958151	0.00914129	0.796871	0.173438	0.989292	0.674642	0.947229
945	CR_10600C	orf19.7643	-1.25675	-0.471326	-0.438921	-0.536569	-0.824016	-0.810635	-0.704449	-0.872737	-0.459868	-0.427216	-0.571911	-0.980615	-0.654159	-0.800476	-0.390137	-0.504684	-0.305399	3.46327e-44	4.93917e-07	1.86318e-06	6.13255e-09	2.73955e-19	3.70149e-19	1.08846e-14	1.49989e-21	3.46667e-07	2.80732e-06	3.08356e-10	5.21736e-29	3.0705e-13	3.74552e-19	4.19561e-05	3.25129e-08	0.00215138
946	CR_07790C	YHB1	-1.92728	-2.97605	-0.582629	0.944688	-1.01706	-2.03516	-4.52522	-2.28306	-1.47412	-2.11729	-3.38422	-5.91951	-1.90263	-1.52917	-3.92371	-1.21769	-2.90135	2.76039e-15	2.91785e-32	0.0263753	0.000169222	6.20254e-05	4.00144e-16	1.89569e-73	5.00611e-20	1.44154e-09	3.53002e-18	6.18308e-44	1.33459e-128	1.18041e-14	3.28341e-10	2.75842e-57	1.5839e-06	1.2273e-31
947	C1_03310W	orf19.3027	0.078118	0.258536	0.30969	0.314766	0.0213789	0.391061	0.286439	0.208822	0.404054	0.18478	0.400319	0.71147	0.436444	0.345857	0.241414	0.2598	0.294027	0.494383	0.00978206	0.00126106	0.00117849	0.8664	4.26993e-05	0.00279925	0.0412028	1.75063e-05	0.0666866	2.80057e-05	1.42475e-14	2.90872e-06	0.000287171	0.0180427	0.00810321	0.0035513
948	C1_04900W	MNN15	-3.51144	-2.86114	-3.98119	-2.17345	-2.41048	-2.37228	-4.71511	-3.26925	-1.01576	-1.79554	-2.42362	-1.09716	-2.34322	-1.3949	-0.756121	-1.42919	-1.1209	2.08103e-207	5.1191e-142	2.00664e-228	2.97343e-101	5.77502e-107	1.53294e-104	1.74884e-270	8.62623e-184	3.36305e-19	1.14096e-71	6.61755e-121	6.73899e-25	3.92757e-112	4.75651e-43	3.66724e-12	5.86953e-45	1.1413e-23
949	CR_05720W	TPS1	-1.5909	-1.23738	-1.22432	-0.634655	-1.23093	-1.03046	-1.4054	-1.8129	-2.30274	-1.56332	-1.84201	-2.70657	-2.01026	-2.02481	-1.73609	-1.96483	-1.63238	7.78146e-36	5.55946e-22	4.00409e-22	1.33908e-06	1.74852e-22	1.80915e-15	1.10392e-27	7.62742e-46	3.58529e-77	1.09529e-35	5.96072e-49	7.30623e-103	1.32426e-58	1.732e-58	1.12041e-42	2.37838e-55	5.74987e-37
950	C2_06190W	ILV1	-0.228944	0.0190457	-0.104924	0.31275	0.0505933	-0.167427	-0.213466	-0.17677	0.0562652	0.0623505	0.0615728	0.0322279	0.0297486	-0.0973332	-0.254427	0.0236674	-0.0273757	0.0171107	0.881175	0.300487	0.000704804	0.640461	0.0935876	0.0243915	0.0797671	0.606302	0.57289	0.595075	0.779384	0.796685	0.314986	0.00841027	0.865028	0.850947
951	C1_08900W	orf19.4749	-2.72473	-1.35657	-4.5885	-0.29824	-2.36742	-0.279234	-4.92121	-2.13252	-1.31542	0.0895683	-1.85535	-1.95148	-1.50208	-1.15315	-0.566368	-1.12245	-0.215004	1.35482e-198	1.31341e-61	0	0.000606932	9.73196e-159	0.00142192	0	1.23005e-137	7.21966e-46	0.364665	1.04856e-112	5.4584e-125	7.9746e-75	2.01569e-45	8.47383e-11	1.33334e-43	0.0260853
952	C3_00640W	orf19.5393	-0.255131	-0.11997	0.0694468	-0.310383	-0.130546	0.0718329	-0.167641	0.154652	-0.322873	0.005135	-0.180055	-0.712749	0.016638	-0.150593	0.0211465	0.00588435	0.0940716	0.000533908	0.130959	0.391199	1.76487e-05	0.0973442	0.391756	0.02306	0.0478159	3.32108e-06	0.97487	0.0191827	2.65243e-24	0.861485	0.043855	0.835235	0.971959	0.297396
953	C5_01320W	SNF1	-0.0833504	-0.0704392	0.0224864	-0.188621	-0.10954	-0.665837	-0.393385	-0.115598	-0.349206	-0.286564	0.0367288	-0.0431803	0.0640782	-0.34022	-0.159972	-0.24238	-0.247457	0.596517	0.666921	0.885615	0.177575	0.453279	7.25296e-08	0.00191863	0.444463	0.00570645	0.0289216	0.845883	0.784959	0.67791	0.00741032	0.276029	0.0750731	0.0801875
954	CR_02040W	PRK1	-0.575248	-0.27086	-0.43189	-0.441427	-0.41557	-0.281027	-0.668206	-0.507416	-0.600869	-0.548399	-0.26435	-0.688628	-0.373744	-0.676043	-0.318387	-0.379868	-0.303722	9.67637e-06	0.0563614	0.00105402	0.000884401	0.00166202	0.0435712	1.62863e-07	0.000127223	2.25376e-06	2.49233e-05	0.0613485	4.87829e-08	0.00504746	1.17902e-07	0.02364	0.00464171	0.0366554
955	C1_09450C	NUP188	0.299421	0.0626325	0.176021	0.130619	-0.0452208	0.0779545	0.25717	0.170191	0.287138	-0.0128736	-0.0891882	0.483992	-0.170101	0.167251	-0.0128627	-0.0280232	-0.0510362	0.00669607	0.650184	0.126436	0.28751	0.737542	0.549352	0.0191073	0.152328	0.00796755	0.94655	0.503791	3.90141e-06	0.142131	0.133593	0.930823	0.863034	0.740745
956	C2_00470W	POM152	-0.170358	0.00109353	0.176332	-0.103763	-0.149381	0.0344188	-0.107237	-0.0347254	0.234308	-0.125507	-0.141475	0.352375	-0.276839	-0.0360491	-0.13722	-0.243523	-0.0726367	0.0305698	0.993962	0.021714	0.223424	0.0571812	0.715655	0.191513	0.736459	0.00191679	0.121978	0.0839756	1.98156e-06	0.000206144	0.672284	0.0967572	0.00121008	0.44753
957	C5_05410C	ILV3	-0.215256	0.755628	0.341492	1.0159	0.651035	0.198049	0.852645	0.0909228	1.04381	0.457286	0.46545	0.329872	0.321979	0.286945	0.469764	1.10247	0.963605	0.385117	0.000542196	0.136026	1.33142e-06	0.00257978	0.428177	5.16117e-05	0.755826	4.23061e-07	0.0394807	0.0406992	0.136969	0.16549	0.1983	0.0429387	1.41755e-07	6.752e-06
958	C1_12960C	BNI1	-0.0173493	0.509539	0.0305421	-0.13251	0.0837524	0.399964	0.334383	0.303703	0.206404	0.0720667	0.362221	0.548923	0.401134	-0.0336962	0.157718	-0.0592714	0.365266	0.91021	1.02842e-07	0.796101	0.219154	0.455344	3.70052e-05	0.000526633	0.00246637	0.0362865	0.528154	0.000193589	3.66348e-09	2.66284e-05	0.760058	0.142832	0.629653	0.000331458
959	CR_02110W	MCM6	0.816428	1.04072	1.59017	1.17515	0.558243	1.26138	0.73955	1.19569	1.29961	0.574975	1.00991	0.425856	0.617036	0.512024	0.378169	0.297051	0.505149	3.4344e-26	1.03608e-42	3.98787e-98	6.05214e-51	9.82145e-13	3.65004e-61	2.94846e-21	4.06764e-54	2.21389e-64	1.97278e-13	2.05385e-40	4.20835e-08	2.0923e-15	4.49749e-11	2.8155e-06	0.000252685	1.02933e-10
960	C7_01900W	NUC2	0.284368	0.644062	1.10047	0.610251	0.792186	0.46621	0.964152	0.422668	0.947462	0.347794	0.787536	0.934655	0.965088	0.35423	0.913312	1.30907	1.25614	0.10325	7.9531e-05	1.19055e-12	0.000158713	6.21514e-07	0.00519003	6.96997e-10	0.0123248	1.05439e-09	0.0385747	8.60159e-07	1.54267e-09	8.4426e-10	0.030882	1.16352e-08	3.39311e-17	6.8819e-16
961	C2_07140W	orf19.2269	-0.562613	-0.03239	-0.165573	-0.0747389	-0.412692	0.144726	-0.613651	0.00438548	-0.215836	0.176272	-0.267209	0.13614	-0.395731	-0.231668	-0.216162	-0.154757	-0.302995	4.20636e-08	0.819887	0.141219	0.553586	8.51052e-05	0.215291	9.60027e-10	0.998894	0.0391971	0.109481	0.0145198	0.221107	0.000112398	0.0268648	0.0553327	0.174058	0.00636397
962	C2_10210C	RAS1	-0.879489	-0.338313	-1.09818	-0.936961	-0.718925	-0.505144	-1.20963	-0.444144	-1.06377	-0.802462	-1.1096	-0.590118	-0.56533	-0.788852	-0.609752	-0.697548	-0.808238	3.27039e-17	0.00262841	7.08082e-27	6.66481e-20	9.59923e-12	2.94133e-06	1.89491e-31	4.17814e-05	7.38471e-26	9.81764e-15	3.88805e-27	2.37332e-08	8.35035e-08	4.74301e-14	9.8391e-09	2.01358e-11	1.20948e-14
963	C4_07250C	TLO10	0.0148569	0.205816	0.300303	0.0207603	-0.219527	0.253025	0.0976039	-0.146416	0.270771	0.119916	0.565585	0.415228	-0.20142	-0.473836	-0.00618532	-0.224873	0.158701	0.964169	0.260456	0.073718	0.927465	0.208675	0.145936	0.594473	0.440036	0.102811	0.52684	0.000462048	0.00975491	0.255804	0.00281794	0.98083	0.208238	0.426252
964	CR_06080W	SIS1	0.0346931	-0.33321	0.135688	0.542129	-0.46002	-0.0481546	0.378037	-0.271185	-0.0418884	0.268647	0.425203	0.0455767	0.248811	0.0268541	0.406618	0.337658	0.187742	0.796563	0.000668359	0.194233	7.1835e-09	1.57697e-06	0.689948	5.76376e-05	0.00706058	0.727197	0.00645948	7.89016e-06	0.689199	0.0125503	0.808783	2.96939e-05	0.000490837	0.0822008
965	C2_02450C	UTP22	0.192352	0.168335	-0.250421	0.202673	0.314687	0.0708354	0.356242	0.299551	0.695781	0.0217833	0.083921	0.220877	0.354557	0.186184	0.0332166	0.2038	0.12473	0.0292725	0.0679845	0.00324554	0.0214791	0.000173226	0.478294	1.59175e-05	0.000461187	1.12224e-17	0.860018	0.404193	0.00935993	1.75375e-05	0.0305303	0.763854	0.0197098	0.20357
966	C1_07340W	orf19.4437	-0.00810669	0.284876	-0.220463	0.00837629	-0.010489	0.301729	0.0798733	0.162732	0.767696	0.321566	0.327932	0.504426	-0.00986444	-0.290144	-0.0117132	-0.229806	-0.120507	0.962867	0.00123191	0.012088	0.944991	0.931695	0.000495003	0.395705	0.0805253	4.8733e-20	0.000238499	0.000156385	1.91605e-09	0.932558	0.000560537	0.919191	0.00773899	0.224277
967	C2_08450W	orf19.3635	-1.38923	-0.466874	-1.75209	-1.2801	-1.45611	-0.842988	-1.48181	-0.947557	-0.31097	-0.546079	-0.92923	-0.681225	-0.626112	-1.12245	-0.518638	-0.906186	-0.547487	1.11179e-57	5.80274e-07	9.15627e-85	4.97667e-48	7.76574e-63	6.32604e-21	2.13928e-59	1.60528e-26	0.000726803	5.305e-10	3.21013e-27	7.00408e-15	4.58401e-13	2.26484e-38	1.1884e-08	3.75367e-26	2.60302e-09
968	CR_01440C	orf19.2529.1	-0.995762	-1.50467	-2.16677	-1.09911	-1.66506	-1.67907	-2.55085	-2.14352	-2.10329	-1.48332	-1.9326	-2.77074	-2.20756	-1.09089	-2.14007	-1.41233	-3.56139	3.19313e-07	5.76446e-15	2.1205e-30	1.13128e-08	2.28325e-18	6.19574e-18	3.69994e-41	3.71428e-29	9.20167e-29	1.57623e-14	1.85691e-24	7.68982e-48	4.58585e-32	1.41298e-08	5.35208e-30	1.23093e-13	2.46464e-75
969	C6_00760W	orf19.3649	-0.188907	-0.301129	-0.107188	0.208083	-0.143734	-0.0723047	0.0515772	-0.207355	-0.265284	-0.236715	-0.0825943	0.237729	-0.295299	0.149089	-0.260486	0.00698055	-0.188267	0.106377	0.00807966	0.37678	0.0719004	0.22672	0.583093	0.685757	0.0855721	0.0153335	0.0355343	0.547263	0.035445	0.00818863	0.19875	0.0267056	0.980579	0.130738
970	C2_08190W	VMA5	0.0200097	0.127023	-0.121719	-0.340728	0.13133	0.0440929	-0.0114591	0.0325978	-0.20131	0.201529	-0.14296	0.0822021	-0.0208549	0.306368	0.0942158	-0.0731037	0.013446	0.933562	0.446808	0.443161	0.0187838	0.40905	0.803388	0.948703	0.878207	0.165059	0.178427	0.385171	0.613332	0.91153	0.0288959	0.584638	0.687999	0.975982
971	C2_09640W	PMI1	0.0997914	0.231018	0.972753	-0.129925	-0.301572	0.375468	0.152582	0.183177	0.416763	0.0807829	0.385553	0.895642	-0.0266906	0.0702336	0.036136	0.099308	0.190435	0.133725	0.000206996	2.07801e-68	0.0473251	8.28019e-07	2.97798e-10	0.0127577	0.00421755	4.86499e-13	0.220674	5.17979e-11	6.20269e-52	0.721495	0.285344	0.646	0.141322	0.00289045
972	C4_02740W	orf19.2724	-0.347421	-1.68732	-0.668576	-0.879411	0.135707	-0.985889	-0.755472	-1.43121	-1.15983	0.0374249	-1.05825	-3.15828	-0.360814	-0.509863	-1.85876	-0.593686	-0.803114	0.0011152	7.88333e-68	1.95674e-11	1.15214e-17	0.22999	1.75987e-23	6.56372e-14	1.5127e-48	3.41149e-33	0.785468	1.85441e-27	5.04456e-238	0.000421862	4.6615e-07	3.68129e-70	3.54271e-09	2.77981e-14
973	CR_01750C	SEC4	0.151701	-0.0535107	0.314368	-0.141591	-0.234046	0.154414	0.129619	0.0572689	-0.0617371	0.0933427	-0.0442075	-0.478694	0.0248052	-0.0582854	0.105197	0.201235	0.115022	0.0720832	0.590611	6.32466e-05	0.101761	0.00440915	0.073959	0.12334	0.563187	0.49399	0.293986	0.687365	3.16853e-10	0.803925	0.501408	0.246235	0.0140264	0.229812
974	C2_01410C	CLB2	0.111179	0.180322	0.571549	0.0532825	-0.29778	0.727526	-0.235794	0.572076	0.815764	0.244364	0.318968	1.05384	-0.0886408	-0.104543	-0.196698	0.193999	-0.0918663	0.26462	0.0648974	2.5159e-11	0.628245	0.00108647	8.16419e-17	0.0104142	4.27346e-11	9.29372e-22	0.0068086	0.000431138	3.88017e-34	0.379615	0.272482	0.0436404	0.0387729	0.41641
975	C6_01140C	ARC18	-0.0340764	0.188552	0.065679	-0.2159	0.303925	0.0934574	-0.0847555	0.220228	-0.18916	0.366119	-0.0716614	-0.0547417	-0.00913494	0.397472	0.024523	0.15818	0.196231	0.896986	0.343427	0.749178	0.257864	0.0934698	0.653192	0.669899	0.251798	0.301555	0.0389169	0.760225	0.80069	0.972358	0.020084	0.915359	0.434185	0.344212
976	C3_03180C	PNP1	-0.557389	-0.313569	-0.256495	-0.298723	-0.456483	-0.292072	-0.522907	-0.48482	-0.310718	-0.0937306	-0.00524191	-0.177757	-0.211073	-0.575826	-0.246149	-0.310411	-0.260114	9.22505e-07	0.00961714	0.0323644	0.0127783	7.05498e-05	0.0152999	3.81088e-06	2.88378e-05	0.00681353	0.485599	0.989119	0.144781	0.0854607	3.19787e-07	0.0521087	0.00940035	0.0386414
977	C1_10470W	orf19.989	-0.0176901	0.186202	0.252229	0.469764	0.0668682	0.0257046	0.644437	0.00668268	0.487971	0.207332	0.373843	0.423554	0.337242	0.329478	0.193603	0.281318	0.316378	0.920302	0.109168	0.0206379	6.37874e-06	0.598796	0.851362	2.82075e-10	0.984419	1.92148e-06	0.0599388	0.000471266	4.54916e-05	0.00165652	0.00178206	0.100895	0.0101104	0.00466358
978	C2_05220C	orf19.3552	0.0449106	0.0908137	-0.0454336	-0.126605	0.0215675	0.0467483	0.0820866	0.14782	-0.014314	0.0238969	-0.129322	-0.0294818	0.0736178	0.16316	-0.0542645	-0.046295	-0.0290339	0.717656	0.428316	0.688411	0.238065	0.864969	0.694027	0.43903	0.159056	0.925752	0.866061	0.234798	0.811717	0.502098	0.0983753	0.650609	0.713757	0.848812
979	C2_08650W	orf19.3611	0.48077	0.781158	0.112901	0.277765	0.682262	0.440033	0.904641	0.592484	0.690049	0.877394	0.590606	0.485414	0.635625	0.992515	0.857304	0.521259	1.01791	0.00404366	1.44849e-06	0.554177	0.11656	2.67677e-05	0.00943706	1.00347e-08	0.000322913	1.39435e-05	3.99814e-08	0.000347785	0.00271708	9.65632e-05	3.46217e-10	1.14529e-07	0.00165023	1.58437e-10
980	C2_03330C	HOG1	-0.71708	-0.421603	-0.0565493	-0.578696	-0.572851	-0.300747	-0.513946	-0.5789	-0.418727	-0.316488	-0.114723	-0.438286	-0.0399825	-0.425416	-0.166539	-0.409891	-0.344196	3.65527e-19	2.86936e-07	0.552947	4.85697e-13	4.35582e-13	0.000334678	2.46114e-10	1.32225e-12	1.08239e-07	9.72314e-05	0.222699	4.72015e-08	0.691377	1.4124e-07	0.0706663	3.97566e-07	5.40915e-05
981	C6_01980C	orf19.688	0.506946	0.58915	0.437712	0.615743	0.640534	0.537513	0.907068	0.303366	0.970168	0.771889	0.671071	0.83917	0.436569	0.799091	0.393859	0.472275	0.609555	1.45445e-09	6.14182e-13	1.19155e-07	3.84569e-14	9.90406e-15	6.06746e-11	1.39111e-29	0.000456135	6.02517e-34	1.32418e-21	1.19356e-16	5.80671e-25	1.68854e-07	3.65991e-23	3.58613e-06	1.05483e-08	1.43424e-13
982	C3_06440W	orf19.7433	-0.0622515	0.103839	-0.0212365	0.166506	-0.196226	-0.211144	-0.00312892	-0.133585	0.00261603	0.0016115	-0.136954	0.214133	-0.292128	-0.323915	-0.0722555	-0.0101491	0.111436	0.503942	0.240689	0.820418	0.0411236	0.0139654	0.00897357	0.977143	0.118756	0.996299	1	0.10642	0.00540379	0.000156748	1.76588e-05	0.435096	0.940398	0.219019
983	C2_08010W	BLM3	0.0700804	-0.284682	0.0156023	-0.0423397	-0.0862684	-0.0997105	-0.22428	-0.114897	-0.237906	-0.430453	-0.144414	0.0194699	-0.214834	-0.300139	0.152345	-0.18659	-0.0851761	0.543988	0.00379828	0.892431	0.724782	0.427579	0.363464	0.0200228	0.291916	0.0121706	4.18601e-06	0.174926	0.881928	0.0286249	0.00139846	0.148954	0.0640541	0.480721
984	CR_05520W	NOC2	0.0216162	-0.160554	-0.726283	-0.0545436	0.28022	-0.272072	0.350094	-0.00239537	0.251645	0.00658809	-0.130772	-0.596531	-0.0491017	0.157296	-0.203687	-0.0470355	0.0335457	0.893006	0.163488	1.2279e-13	0.669694	0.00750407	0.0114615	0.000575853	1	0.0149163	0.978521	0.267488	1.47557e-09	0.698223	0.141183	0.070321	0.732674	0.832461
985	C2_05340C	RPC40	-0.0545237	-0.120273	-0.226903	0.177508	0.18589	-0.0844335	0.486223	-0.0644341	0.310512	0.349802	0.0844953	0.201048	0.289988	0.249551	0.0849948	0.246155	0.136391	0.631734	0.240426	0.01305	0.0633053	0.0474485	0.423095	1.84429e-08	0.563944	0.000463104	8.34833e-05	0.432136	0.0270337	0.00135363	0.00568229	0.433813	0.00754725	0.18934
986	C1_14140C	SET3	-1.19572	-0.0150664	-0.598118	-0.4857	-0.399132	-0.264598	-1.39941	-0.683303	-0.283151	-0.104208	-0.852069	0.111675	-1.23065	-1.53261	-0.647152	-1.13966	-0.332808	1.55026e-20	0.938108	6.72366e-06	0.000370169	0.00345101	0.070856	4.05628e-28	3.60163e-07	0.040149	0.515108	4.71221e-11	0.461256	5.47914e-22	6.6692e-34	1.57622e-06	4.18558e-19	0.0239795
987	C7_01260W	snR24	-0.41351	0.143976	-0.764889	-0.492719	-0.501027	-0.014324	0.537235	-0.263518	0.374133	-0.139761	0.23517	0.0897533	0.684124	-0.365943	0.249395	0.202731	0.127314	0.207131	0.710714	0.012075	0.125234	0.114569	0.971102	0.0812197	0.456835	0.238756	0.713813	0.522676	0.813253	0.0265483	0.241161	0.489825	0.58766	0.768323
988	C7_01850C	CRN1	-0.340257	-0.135621	0.179237	-0.45387	-0.157046	-0.0505705	-0.436016	-0.277238	0.181461	-0.105115	-0.175071	0.660193	-0.100762	-0.291214	-0.362009	-0.369519	-0.203563	6.13971e-08	0.057786	0.00533082	6.76135e-13	0.0194377	0.517464	1.0359e-11	3.57197e-05	0.00384118	0.122009	0.00901557	1.0847e-26	0.143023	2.64008e-06	6.11243e-09	1.02792e-09	0.00402706
989	C1_09190C	DAK2	-0.837644	-0.851626	-0.880097	-0.833167	-1.08139	-1.19075	-1.35085	-1.3108	-1.57349	-0.652545	-1.31367	-0.863858	-1.67473	-1.20732	-1.39466	-1.42035	-1.25739	3.01478e-11	7.3098e-11	4.46752e-12	8.28562e-11	2.07156e-17	7.05893e-20	4.95865e-27	7.66053e-25	2.49774e-36	8.96809e-07	5.18924e-25	1.12023e-10	7.76021e-39	5.89337e-21	3.02761e-28	2.66278e-29	1.18409e-22
990	C2_09020W	CDC47	0.801953	0.982067	1.39153	0.817147	0.357153	0.8568	0.664662	1.1023	1.45957	0.537814	0.792656	1.05434	0.464963	0.507499	0.219564	0.494531	0.422976	2.33512e-24	2.10758e-35	1.82404e-72	2.51052e-24	1.50441e-05	5.68437e-27	8.42565e-17	8.75229e-44	2.98542e-75	3.29299e-11	1.65869e-23	1.98765e-40	1.12876e-08	5.36151e-10	0.0135876	9.5712e-10	2.72321e-07
991	C4_06210C	orf19.2917	0.163375	-0.12804	-0.12984	0.349378	0.272501	-0.150307	0.583364	0.0787965	0.351464	0.397916	0.0987073	-0.00142053	0.245231	0.174643	0.117777	0.201318	0.262574	0.0872479	0.195205	0.175041	9.4408e-05	0.00285936	0.126985	8.6152e-12	0.464115	5.68983e-05	6.2301e-06	0.343397	1	0.00826364	0.0569523	0.251219	0.0301283	0.00495069
992	C1_05960W	PGA45	-1.37085	1.14564	0.0343733	0.227223	0.00756277	1.45834	-1.48846	0.972948	0.479907	-1.19451	-1.37343	-1.75036	-1.87093	-2.10533	-1.60548	-1.05924	-1.37133	5.91165e-09	3.01635e-06	0.909386	0.434608	0.984903	5.40287e-10	1.3252e-10	7.51622e-05	0.0584172	1.29725e-06	8.89026e-09	2.03266e-12	6.54793e-16	9.45694e-20	2.11489e-11	1.14017e-05	1.75851e-08
993	C5_03760C	MTR10	0.193659	0.0289644	0.0893399	-0.0521568	0.00733222	-0.651503	0.125516	0.135126	-0.148471	-0.0380318	-0.261699	-0.00930384	-0.157518	0.208161	-0.0146548	-0.137168	0.147797	0.0452282	0.819659	0.388811	0.651366	0.957747	1.82374e-13	0.206855	0.188793	0.125836	0.754385	0.00685656	0.951302	0.110753	0.0260808	0.907165	0.178262	0.161677
994	C4_01770W	POL30	0.675943	0.71798	0.647399	0.419787	0.147351	1.03751	0.787703	0.797092	1.31704	0.88875	0.728262	1.15069	0.753761	0.792829	0.477625	0.703541	0.262997	1.5795e-06	3.13617e-07	3.64199e-06	0.00400735	0.364487	4.51365e-14	9.79744e-09	1.01752e-08	3.02185e-22	2.28414e-10	2.00871e-07	1.55869e-17	8.26028e-08	1.20064e-08	0.00120286	5.06813e-07	0.104452
995	CR_02280W	PGA23	-6.05616	-0.66016	-4.17181	-6.24051	-4.90012	-2.56454	-6.41359	-4.34869	0.0814061	-4.27761	-2.76916	-0.298803	-3.64504	-4.10648	-1.06164	-3.62371	-1.80005	8.06833e-50	0.214503	5.41958e-24	2.00474e-55	6.1647e-34	4.42567e-09	8.74403e-28	1.8823e-21	0.916633	1.05839e-24	9.85617e-11	0.587891	1.31968e-17	1.89196e-24	0.0414751	6.65459e-18	0.000379994
996	C5_05290C	MRP2	-0.0415214	0.473659	0.0996505	0.865129	0.465751	-0.244094	0.764994	0.0575696	0.477055	0.679708	0.671374	0.583112	0.409663	0.690937	0.472967	0.400476	0.500094	0.843844	0.00154939	0.557355	8.33684e-10	0.00164829	0.123073	6.25415e-08	0.776279	0.000938359	2.22141e-06	3.32132e-06	3.81674e-05	0.00598504	1.27223e-06	0.00178043	0.00765411	0.000861795
997	C4_00230W	orf19.5648	-0.0322748	-0.23795	0.316085	0.0675156	-0.223943	-0.164821	0.0291947	-0.0847049	0.146131	0.0774631	0.146626	-0.229341	0.171107	0.145957	0.121416	0.257371	0.0488427	0.849217	0.0575258	0.00787555	0.642985	0.0748582	0.208452	0.841857	0.557661	0.238577	0.578693	0.273057	0.0515358	0.17641	0.232576	0.379179	0.0355423	0.774545
998	C5_00890C	GIT2	1.04522	1.7246	1.16051	1.93334	0.238661	1.68524	1.05033	1.70266	2.09839	0.55714	1.52644	1.19745	1.60752	1.32747	0.851351	1.55035	1.31088	1.89674e-31	7.36334e-86	1.98096e-38	3.9243e-106	0.0152503	4.65583e-82	4.45494e-31	1.0333e-81	1.56147e-123	9.84296e-10	2.515e-67	1.44725e-42	7.20309e-76	3.14997e-51	8.37639e-22	9.00291e-71	1.3295e-49
999	CR_10820W	orf19.7673	-0.0032814	0.0573985	-0.0732233	0.0522094	-0.153819	0.104024	0.359872	0.25511	0.547813	0.517781	0.245219	0.0999997	0.260002	0.318637	0.380331	0.336852	0.290142	0.998198	0.677784	0.557145	0.698266	0.194191	0.407121	0.000666216	0.0236954	1.14604e-07	9.14638e-07	0.0297251	0.393424	0.0187686	0.00268319	0.000500573	0.00177381	0.0111516
1000	C4_01870C	ERG8	-0.355733	-0.244972	-0.153156	-0.38456	-0.221148	-0.263428	-0.419888	-0.254584	-0.409698	-0.219522	-0.243456	-0.172592	-0.331055	-0.603471	-0.276837	-0.52517	-0.102085	3.52236e-06	0.00168965	0.0581577	5.43405e-07	0.00527824	0.000855155	2.5579e-08	0.0013869	4.09418e-08	0.00572822	0.00216959	0.0264918	1.22157e-05	7.01971e-16	0.000524191	1.53531e-12	0.306201
1001	C5_04830W	SFL2	-1.23798	-1.52505	-0.710142	-0.436008	0.207612	-2.30646	-0.339693	-0.973628	-0.948912	-1.92038	-0.877979	-0.606952	-1.61052	-1.75339	-0.986755	-0.954453	-1.84061	1.0629e-21	1.00793e-30	5.64152e-08	0.00133722	0.15179	4.15053e-59	0.0124595	3.62524e-13	8.13732e-13	1.08134e-47	2.20908e-11	2.84404e-06	1.74379e-35	7.65304e-41	2.8663e-13	3.29235e-13	3.23815e-42
1002	C2_07220W	orf19.2278	-1.20709	-0.534308	-0.788143	-1.24988	-1.20912	-0.744231	-1.03715	-1.00656	-0.549047	-0.489157	-1.15301	-0.245599	-1.57213	-1.06198	-0.473289	-1.37338	-0.561776	4.53945e-22	6.69084e-05	5.64066e-10	1.95847e-23	6.3885e-20	1.00805e-08	1.05855e-16	1.83891e-15	1.87492e-05	0.000234008	2.26584e-20	0.0752721	1.28929e-36	2.53866e-17	0.000465629	1.74436e-28	2.70645e-05
1003	C2_03250W	AVT7	-0.434999	-0.353378	0.369627	-0.471243	-0.409222	-0.114472	-0.188967	-0.333928	-0.555323	-0.583757	-0.184962	-0.310913	-0.414945	-0.562513	-0.463111	-0.386477	-0.393743	7.69804e-05	0.00201567	0.000783258	1.90449e-05	0.000199305	0.37241	0.103673	0.0035932	1.88473e-07	4.83681e-08	0.131198	0.00490582	0.000159078	1.89001e-07	3.89716e-05	0.000510213	0.000773139
1004	C5_02050W	orf19.3166	-0.518587	-0.336972	0.147871	-0.23163	-0.537196	-0.756371	-0.120264	-0.451794	-0.104555	-0.244017	-0.240911	0.208918	-0.41417	-0.664312	-0.177119	-0.362097	-0.298578	0.000136108	0.0194332	0.329049	0.115875	7.55834e-05	1.16518e-08	0.424897	0.00118488	0.498854	0.0894101	0.106195	0.137202	0.00259417	4.93811e-07	0.257308	0.00978985	0.044656
1005	C2_07740W	orf19.2208	0.0271341	0.0669403	0.123589	0.0290579	0.0392453	-0.00452662	-0.0489734	0.0597262	0.159473	-0.0824953	0.0548216	0.289162	-0.0194467	-0.040526	-0.0119523	-0.0441344	0.0818186	0.83852	0.56026	0.218581	0.811329	0.733371	0.970898	0.651632	0.610111	0.09581	0.436222	0.650781	0.00147487	0.871832	0.695682	0.924453	0.719977	0.483383
1006	C6_03380W	orf19.5627	0.693051	0.231526	0.405061	0.257658	0.403836	0.494218	0.290583	0.428645	0.829033	0.519021	0.274344	0.235928	0.386352	0.0863294	0.144898	0.367248	0.273338	7.17663e-09	0.0831662	0.000926982	0.0464122	0.00108336	5.38598e-05	0.0190451	0.000557194	1.19743e-12	1.73499e-05	0.0355382	0.0622236	0.00185899	0.51832	0.310537	0.00326465	0.0425714
1007	CR_06700C	SOL3	-0.607637	-0.562172	-0.567017	-0.333363	-0.702066	-0.538913	-0.469865	-0.529151	-0.392255	-0.110179	-0.2455	-0.740328	-0.418353	-0.426276	-0.042058	-0.382201	-0.207964	1.89308e-14	3.55065e-12	1.12558e-12	6.42884e-05	7.2869e-18	1.87376e-11	4.861e-09	5.20255e-11	7.35805e-07	0.220353	0.00308014	6.46113e-22	9.77656e-08	7.90432e-08	0.692206	1.45138e-06	0.0205259
1008	C1_05810W	GIM5	0.266126	0.33338	-0.0192516	0.0759952	0.394429	0.174001	0.267883	0.259695	0.541884	0.497417	0.245038	0.545217	0.346388	0.72995	0.280216	0.443617	0.279066	0.0133884	0.00167127	0.880148	0.539499	0.000133992	0.124831	0.0102259	0.0161099	5.36408e-08	1.03885e-06	0.0238688	5.96691e-08	0.00109057	6.25715e-13	0.0118527	1.73811e-05	0.0114194
1009	C2_00700W	orf19.2057	0.137647	0.197269	0.0917633	0.345957	0.195997	0.404909	0.167235	-0.0568039	0.0925513	-0.230158	0.202651	0.0670745	0.20859	0.0946807	0.158224	0.168154	0.117303	0.160958	0.0375845	0.35733	9.00523e-05	0.0348764	4.40911e-06	0.0701145	0.615909	0.338317	0.0108291	0.0309465	0.506457	0.025472	0.314092	0.107776	0.0776198	0.269944
1010	C3_04420W	orf19.5892	-0.754855	-0.0558339	-0.0912433	-0.482135	-0.345303	-0.187752	-0.498158	-0.456441	-0.1668	-0.271783	-0.359024	-0.0557364	-0.759004	-0.72685	-0.331756	-0.622425	-0.304146	2.53337e-19	0.612171	0.350359	1.80295e-08	7.08569e-05	0.0408861	3.87107e-09	1.4626e-07	0.0606626	0.00213722	4.0908e-05	0.584714	3.77473e-20	1.36615e-18	0.000168267	6.98631e-14	0.000805289
1011	C4_02550C	EMP70	0.620771	0.384441	0.308579	-0.183074	-0.0730028	0.753757	0.454622	0.513634	0.561561	0.129472	0.0784795	0.53806	0.236974	0.541447	0.15259	0.349596	0.447317	2.43944e-05	0.013396	0.0462631	0.273397	0.690291	2.28477e-07	0.00207413	0.000607779	0.000103631	0.44872	0.6917	0.000198814	0.14006	0.000207952	0.383378	0.0236282	0.00411111
1012	C7_01650W	orf19.6559	0.0909754	-0.120895	0.223253	0.0842243	-0.0373612	-0.0157088	-0.273548	-0.0316701	-0.0307319	-0.0820167	-0.218574	0.553196	-0.200564	-0.252641	-0.34233	-0.13788	-0.11418	0.35928	0.215433	0.00948732	0.392441	0.726628	0.891949	0.001335	0.795431	0.780775	0.410612	0.0152308	3.87489e-11	0.0247876	0.00310173	8.29746e-05	0.142272	0.276699
1013	C2_03230C	FEN12	-0.0383685	0.00693848	0.662491	-0.0358797	-0.0797602	0.551868	0.375735	0.350151	0.602624	0.148017	0.317788	0.427288	0.370608	0.427737	0.0802449	0.456381	-0.0758001	0.752646	0.960259	1.55445e-14	0.759683	0.444798	4.53689e-10	2.29826e-05	0.000127624	4.7853e-12	0.125496	0.000528892	1.13727e-06	2.81329e-05	1.48015e-06	0.462697	2.34471e-07	0.51325
1014	C5_04320C	orf19.3919	-0.302218	-0.329856	-0.151333	-0.506792	-0.305589	-0.620618	-0.797491	-0.490257	-0.739499	-0.179576	-0.338854	-0.620219	-0.402565	-0.321365	-0.425624	-0.490788	-0.545969	6.03433e-05	8.58623e-06	0.0544377	3.57999e-12	3.3732e-05	1.92671e-18	2.71218e-29	2.41918e-11	3.24453e-27	0.0175152	3.46831e-06	5.47948e-19	1.72449e-08	7.37465e-06	3.19229e-09	3.19385e-12	3.69492e-14
1015	C4_02960W	orf19.2697	0.0999772	-0.026754	0.10506	-0.120142	-0.155643	0.0305546	0.112088	0.101011	0.0847491	0.0645854	-0.0837075	0.342913	-0.0586048	0.0402996	0.107783	-0.0879829	0.0138945	0.235653	0.786609	0.19715	0.144819	0.0483167	0.748458	0.162964	0.238578	0.295047	0.463088	0.343359	1.33841e-06	0.501147	0.63055	0.20329	0.303307	0.922566
1016	C2_02460W	ERG7	-0.63782	-0.298119	0.348914	-0.206736	-0.479172	-0.261461	-0.648677	-0.374029	-0.413439	-0.426432	-0.649452	-0.188689	-1.04301	-1.00852	-0.497429	-0.532837	-0.256621	1.77783e-06	0.0411471	0.0119553	0.165189	0.000451364	0.0738869	7.59499e-07	0.00795818	0.0021741	0.00190713	1.38494e-06	0.187273	7.38741e-16	6.47372e-15	0.000325965	7.95245e-05	0.0934407
1017	C2_10260C	CMK2	-0.522809	-0.298036	-0.100283	-0.703679	-0.523714	-0.135599	-0.714624	-0.634466	-0.634113	-0.738754	-0.561031	-0.687108	-0.511041	-0.682524	-0.544216	-0.682892	-0.521655	1.678e-05	0.0213633	0.470384	2.76952e-09	1.31195e-05	0.332722	1.38197e-09	1.33597e-07	6.17211e-08	3.45879e-10	3.39583e-06	6.51248e-09	1.99947e-05	6.54201e-09	1.00186e-05	9.03833e-09	3.3207e-05
1018	C4_01060W	MLP1	0.304187	0.247935	0.0875699	0.049613	0.139761	0.241495	0.301509	0.23363	0.438382	0.163811	0.303914	0.479123	0.409139	-0.0413902	0.263105	0.213395	0.197125	0.00725806	0.0340607	0.488944	0.722471	0.248541	0.0390911	0.00664823	0.0478159	5.28386e-05	0.175258	0.00789957	6.71309e-06	0.000183339	0.740375	0.0258379	0.0694899	0.117861
1019	C6_00100C	HET1	-1.02038	-0.177847	-0.611186	-0.778424	-1.36316	-0.273525	-0.198502	-0.480142	-0.532861	-0.586426	-0.293052	0.0413694	-0.163004	-0.615179	0.235487	-0.541289	-0.190446	2.04272e-09	0.390717	0.000466276	6.33782e-06	5.31378e-16	0.155895	0.29357	0.00841044	0.00203755	0.000859332	0.128814	0.861188	0.413566	0.000416212	0.245106	0.00240041	0.377363
1020	CR_08640C	orf19.6438	-0.376109	-0.115555	0.0998717	-0.11595	-0.478843	-0.0645113	-0.0716328	-0.10023	0.565695	0.155342	0.113463	-0.219615	0.0607358	-0.309015	-0.125786	0.0762352	-0.0650129	0.000423809	0.354942	0.400161	0.340889	4.5533e-06	0.619419	0.555464	0.430749	3.98269e-08	0.177646	0.362694	0.0403052	0.634612	0.00368475	0.311333	0.564847	0.648988
1021	C1_01490W	orf19.3335	0.620435	-0.896388	-0.0456721	-0.0485989	-0.157174	-0.538604	1.07808	-0.60503	-0.493886	-0.0649801	-0.0609057	-0.415229	0.493877	0.239176	0.229875	0.135104	-0.324113	2.32113e-09	5.38357e-19	0.718872	0.717748	0.175973	2.74876e-07	3.36177e-26	5.10369e-09	1.30675e-06	0.611059	0.662706	5.69536e-05	2.21638e-06	0.0277534	0.047223	0.259196	0.00394882
1022	C1_08920W	orf19.4751	0.722093	0.631897	0.615516	0.530933	0.602993	0.561639	0.746936	0.65804	0.953717	0.808433	0.412654	0.452476	0.680086	0.910039	0.441763	0.894766	0.50746	4.2375e-13	2.61586e-10	5.40695e-10	1.26016e-07	1.73635e-09	2.11988e-08	2.74833e-14	3.60695e-11	1.11524e-22	1.78332e-16	5.90803e-05	7.20715e-06	6.19096e-12	1.1451e-20	1.91435e-05	4.52535e-20	7.4184e-07
1023	C1_03560C	SUA71	-0.116909	-0.222469	0.0379824	0.161478	-0.0610281	-0.0103033	-0.255232	-0.102903	0.165252	-0.348779	-0.168264	0.360168	-0.153246	-0.241695	-0.302293	0.109341	-0.131879	0.460937	0.135485	0.81531	0.286597	0.712095	0.955386	0.0657688	0.530418	0.252357	0.0109999	0.27846	0.00732679	0.306167	0.078039	0.0361893	0.50234	0.433607
1024	C4_00070C	orf19.374	-0.745044	-0.231624	-0.0372248	-0.558429	-0.573996	-0.383851	-0.828879	-0.619632	-0.437218	-0.519039	-0.272447	-0.00666584	-0.621877	-1.02146	-0.365099	-0.339434	-0.153616	1.25286e-06	0.185972	0.846046	0.000374534	0.000236487	0.0191882	4.87487e-08	8.53938e-05	0.0050223	0.000958099	0.112489	0.991563	6.60434e-05	8.51233e-12	0.0300007	0.0392677	0.433254
1025	C5_00180W	AFL1	-0.0512142	0.0019728	-0.433576	0.0872473	0.0677173	-0.813185	0.164911	-0.0715106	0.462616	0.201631	0.166926	0.415635	0.327818	0.120356	0.0558217	0.31515	0.199688	0.746389	0.992839	0.000256414	0.541616	0.636782	1.44378e-12	0.197693	0.637556	6.63524e-05	0.109934	0.213405	0.000294819	0.00723559	0.345781	0.718356	0.0108128	0.137665
1026	C1_13160W	PSA2	-2.91604	-2.90278	-1.67399	-1.49776	-2.13163	-3.38331	-4.90514	-3.55166	-4.44086	-3.62946	-4.94733	-6.40694	-2.47399	-3.78234	-3.11309	-3.60044	-5.10969	3.15916e-48	1.47601e-46	7.59829e-17	8.08735e-14	1.3471e-26	1.06962e-61	4.3087e-109	1.24007e-69	1.06427e-114	1.62024e-67	1.47284e-118	7.3976e-131	5.04866e-36	2.8289e-75	1.57873e-53	4.4749e-69	1.91068e-60
1027	C4_00010W	TLO9	-0.19905	0.0513315	0.181124	-0.0595804	-0.241909	0.198399	-0.499446	-0.0303285	0.320647	0.0520686	0.539475	0.486092	0.0968213	-0.286751	0.25463	-0.0868229	0.200104	0.208875	0.790185	0.25055	0.745483	0.117868	0.21542	0.000461872	0.896163	0.0298453	0.786921	0.000176576	0.000573155	0.571726	0.0518061	0.114597	0.639363	0.234989
1028	C3_04780C	orf19.5941	-0.790839	-0.516452	-0.13909	-0.542861	-0.941928	-0.497985	-0.478554	-0.608761	-0.481447	-0.507779	-0.503369	-0.274153	-0.560777	-0.640486	-0.300246	-0.513788	-0.40519	1.55609e-14	1.23318e-06	0.233683	2.50246e-07	8.92367e-19	2.92042e-06	5.35258e-06	7.48279e-09	3.21309e-06	1.2741e-06	1.72764e-06	0.0102011	5.81496e-08	5.24376e-10	0.00775894	7.72478e-07	0.000236905
1029	CR_10290C	orf19.7604	0.0187207	0.0341155	0.31936	-0.0977375	-0.210612	0.031113	0.0261729	0.1272	0.0780611	-0.0218682	0.0167227	-0.289511	-0.187537	0.0134833	0.0546855	-0.0575448	0.0742097	0.879068	0.750133	5.98153e-05	0.291036	0.012522	0.760906	0.793006	0.157794	0.380636	0.85175	0.893671	0.000233748	0.0264502	0.885341	0.5844	0.564942	0.468137
1030	C1_12380C	WRS1	0.0287871	-0.0566226	-0.246238	-0.15264	-0.0675627	-0.00882685	0.211341	0.0237366	0.155315	0.2226	-0.00927063	0.388778	0.284291	0.229501	0.152224	0.159843	0.0880008	0.761127	0.50948	0.000388573	0.0410566	0.386339	0.92789	0.00250936	0.8152	0.027726	0.00154394	0.942024	2.66447e-08	4.03911e-05	0.00116378	0.0455068	0.0284028	0.298698
1031	C6_02870W	RNH1	-0.250013	-0.291613	-0.184007	-1.21784	-0.534321	0.0172552	-0.60237	-0.100333	-0.0597638	-0.092533	-0.50697	0.0823862	-0.0861667	-0.348055	-0.0907346	-0.497863	-0.369778	0.00547738	0.00145032	0.052388	7.38157e-44	1.75578e-09	0.887116	3.46732e-12	0.331603	0.562307	0.363977	3.40637e-09	0.41573	0.387216	4.82508e-05	0.38039	4.04033e-09	5.22569e-05
1032	C3_07610W	TIP120	-0.20927	-0.117541	-0.152857	-0.174743	-0.246665	-0.190054	-0.350261	-0.270354	-0.582826	-0.141803	-0.257895	-0.0010276	-0.365446	-0.246945	-0.228885	-0.341197	-0.210726	0.0182663	0.232943	0.0952398	0.0598629	0.00503167	0.037122	3.3511e-05	0.00217097	8.50545e-13	0.15524	0.0036939	1	1.32665e-05	0.00407651	0.0121537	6.69928e-05	0.0253003
1033	C1_08270C	MED15	-0.0220614	0.0497106	0.188101	-0.0302887	-0.045401	-0.0733946	-0.156887	0.129782	0.0571689	-0.139089	0.164434	-0.298395	0.209105	-0.385299	-0.0979839	0.0802228	0.035321	0.935808	0.817894	0.279143	0.886828	0.82131	0.708362	0.36494	0.493486	0.774095	0.442147	0.378496	0.0636867	0.225906	0.0147455	0.62387	0.700354	0.89618
1034	C5_04880C	PUT2	-1.14921	-0.219294	-0.345764	0.245961	0.495244	-0.509051	-0.997961	-0.424821	-0.0518894	-0.436961	-0.212391	-0.503193	-0.669341	-0.752168	-0.650923	-0.0947047	0.285101	1.23965e-16	0.171851	0.0195886	0.110577	0.000576101	0.000416513	6.08391e-13	0.00414781	0.773963	0.00236366	0.192195	0.000329442	2.46978e-06	7.81753e-08	7.03199e-06	0.601839	0.0750018
1035	C2_10280C	SPT23	-0.191337	0.120176	0.133763	-0.161748	-0.219989	0.394825	-0.503359	0.546462	0.0701887	-0.186515	-0.291202	0.0908912	-0.280775	-0.189507	-0.241946	-0.0343274	-0.168477	0.0687387	0.302131	0.220816	0.136283	0.0336527	7.79026e-05	2.43512e-07	1.92761e-08	0.54162	0.0785579	0.00491461	0.424183	0.00488855	0.0607267	0.0217598	0.806068	0.150361
1036	C4_07090C	TRP4	-0.314503	-0.0957085	0.135761	0.742506	-0.045984	-0.188505	-0.208489	-0.150529	0.228743	0.213794	-0.030294	0.0176157	-0.0771647	-0.0940845	-0.173728	0.102698	0.0551169	0.0145005	0.5296	0.323921	7.57013e-10	0.763483	0.172058	0.111526	0.297338	0.0768518	0.108318	0.874534	0.926814	0.605225	0.489908	0.220378	0.498954	0.759021
1037	C4_00590C	orf19.4184	-0.056355	0.0702604	-0.168305	-0.498986	0.108604	-0.212236	-0.475081	-0.132992	-0.188371	0.00207033	0.000925181	-0.0791905	-0.114641	-0.113287	-0.294824	-0.269921	-0.0520216	0.624224	0.52566	0.086368	4.20033e-08	0.280858	0.0262515	9.72592e-08	0.195673	0.0430742	1	1	0.431326	0.259974	0.247578	0.00198761	0.00424145	0.685279
1038	CR_08910C	RPN7	0.0561993	-0.0881961	0.0113108	-0.0476611	0.0853237	0.0793815	-0.153042	-0.0216373	-0.269148	-0.285154	0.0380187	-0.528121	-0.0795399	-0.0973559	0.232546	-0.16239	-0.0529192	0.572634	0.350662	0.909386	0.634507	0.347996	0.398457	0.06842	0.859114	0.000709083	0.000417667	0.728992	7.68184e-12	0.382751	0.256593	0.00588093	0.0586637	0.627273
1039	C5_01910W	GIS2	0.73584	0.459264	0.467704	0.42766	0.481997	0.0286674	0.849894	0.813444	1.09568	0.399665	0.560598	1.05932	0.697729	0.668885	0.127959	0.506854	0.342211	5.17845e-14	5.62414e-06	2.163e-06	1.94523e-05	1.31522e-06	0.826534	1.59971e-18	6.52566e-17	3.93987e-30	0.000107116	1.52243e-08	1.92967e-28	6.15385e-13	6.50324e-12	0.272021	2.96206e-07	0.00111492
1040	C6_03940C	PBP2	0.531529	0.319135	0.285813	0.325079	0.534828	0.442347	0.250391	0.59346	0.808482	0.288894	0.441745	0.286664	0.606436	0.211821	0.136506	0.332493	0.246387	2.52655e-05	0.0172056	0.0292783	0.0132859	2.00749e-05	0.000545194	0.0555518	2.3783e-06	3.21849e-11	0.0275053	0.000580087	0.0254426	9.71889e-07	0.104621	0.360533	0.0110722	0.0822008
1041	C3_06250W	ERV25	-0.163881	-0.0168601	0.345628	-0.305148	-0.447065	0.00896415	0.23142	0.0739728	0.0153787	0.0978609	-0.0715592	0.34444	-0.0390914	0.0799095	0.280475	-0.0498202	0.0258376	0.101505	0.89585	0.000179358	0.00141506	2.0195e-06	0.944653	0.0139533	0.515482	0.915469	0.361813	0.538209	0.000179686	0.731578	0.427982	0.00370929	0.680461	0.866218
1042	CR_04140W	orf19.498	0.157492	0.578219	-0.235264	0.384323	0.201884	0.381017	0.624599	0.222816	0.642987	0.587558	0.428525	0.0436502	0.540894	0.474757	0.408259	0.342355	0.581485	0.192365	6.77135e-08	0.0393503	0.000461988	0.0838395	0.000518378	3.15942e-09	0.0579794	8.72572e-10	3.1908e-08	8.4306e-05	0.744955	4.11139e-07	8.98016e-06	0.000259284	0.00195221	6.79045e-08
1043	C6_02810C	orf19.5555	-0.482309	0.132347	-0.16775	-0.400615	-0.139753	-0.0821675	-0.576378	-0.210994	-0.179336	-0.0639226	-0.343451	-0.0463928	-0.238572	-0.495793	-0.321314	-0.4934	-0.279283	2.30342e-07	0.224116	0.0981781	2.71141e-05	0.170798	0.464616	5.5443e-10	0.0407942	0.0675519	0.576709	0.000353053	0.685911	0.0131812	9.55704e-08	0.00106096	7.59645e-08	0.00534173
1044	C3_03030C	ECM14	-0.165461	-0.258007	-0.0617627	-0.135919	-0.311161	-0.271508	-0.097563	-0.113361	0.00319612	-0.0556578	-0.0393724	0.419885	-0.126223	-0.307117	-0.00024212	-0.0133457	-0.0564992	0.160673	0.0247804	0.628877	0.265507	0.00495574	0.016474	0.419186	0.371578	0.998775	0.682017	0.797916	6.80498e-05	0.293482	0.00454373	1	0.946251	0.710754
1045	C7_03890C	orf19.7193	-0.0771272	0.0945865	-0.408288	-0.458443	-0.17257	-0.132845	-0.276896	-0.329676	-0.316317	-0.0925906	-0.101327	0.479535	0.0782459	-0.0666334	-0.192238	-0.315908	-0.103688	0.526937	0.431783	2.86521e-05	2.77843e-06	0.108134	0.239577	0.00657466	0.00137994	0.0014975	0.420087	0.401874	1.16602e-06	0.51362	0.556904	0.08827	0.00222579	0.408072
1046	C1_08370W	SDS24	-0.704383	-0.432105	-0.31865	-0.163437	-0.616714	-0.60835	-0.843297	-0.850125	-0.701757	-0.827405	-0.533559	-0.833306	-0.515207	-0.985277	-0.793689	-0.743417	-0.561604	2.94434e-05	0.0158996	0.0760441	0.408269	0.000281132	0.000365947	3.34467e-07	3.70831e-07	2.29588e-05	7.4107e-07	0.0021531	3.55257e-07	0.00266724	1.83046e-09	2.96402e-06	9.57843e-06	0.00155695
1047	C2_08780W	RPT6	-0.201493	-0.143728	-0.0302439	-0.0264413	-0.136606	-0.0976089	-0.0394071	-0.108374	-0.316024	-0.109834	-0.137496	0.165882	-0.206658	-0.0888033	0.26157	-0.280534	0.0426173	0.00316319	0.0440468	0.70093	0.758486	0.0501384	0.190431	0.606548	0.141816	1.17189e-06	0.126812	0.0524721	0.0137762	0.00241091	0.209672	0.000110277	2.47721e-05	0.634769
1048	C7_03400C	orf19.1335	0.551414	0.121501	0.145872	0.0252321	0.412061	0.223326	0.644534	0.61436	0.827699	0.383606	0.199015	1.17476	0.44474	0.620729	0.189764	0.53455	0.210215	1.37228e-07	0.329941	0.204711	0.855556	0.000106043	0.0499968	3.07334e-10	3.3343e-09	3.40974e-16	0.000306566	0.0865314	1.43255e-31	2.41283e-05	1.93406e-09	0.106948	2.7537e-07	0.078174
1049	C2_08610W	ERG9	-0.219149	-0.180838	-0.0809763	-0.427637	-0.461073	0.176951	-0.689682	-0.0216584	0.0449846	0.251186	-0.464384	0.161459	-0.539263	-0.3776	-0.423679	-0.266963	-0.338432	0.0352756	0.10506	0.481293	2.14761e-05	4.27691e-06	0.110798	8.59001e-13	0.890601	0.715996	0.0138587	3.74801e-06	0.143129	1.82243e-08	0.000127547	2.36079e-05	0.00906892	0.0015397
1050	C2_01200C	REG1	0.171895	0.180588	0.323189	0.600758	0.319609	0.320878	-0.12491	0.124787	-0.0102419	-0.0452577	-0.0218422	-0.0273236	0.138178	-0.0253444	-0.350016	0.0885646	-0.136259	0.107248	0.0951672	0.00113744	3.16004e-10	0.0013053	0.00140431	0.241699	0.268423	0.956047	0.723578	0.886458	0.833074	0.205762	0.823808	0.000551054	0.453741	0.242985
1051	C4_01840C	orf19.4609	-0.268748	-0.444567	-0.323717	-0.0139874	-0.00108159	-0.106391	-0.107944	-0.291655	-0.65796	-0.119886	-0.089378	-0.42183	0.00465784	0.0464235	-0.237215	0.279719	-0.130363	0.0130393	1.3995e-05	0.00205846	0.924877	0.996806	0.379061	0.343515	0.00706058	2.11743e-11	0.294938	0.475309	1.94615e-05	0.977884	0.689	0.0333688	0.00867197	0.291014
1052	C2_07660W	PDS5	0.10607	0.33905	0.895286	0.171135	-0.0395843	0.381182	0.0157754	0.354743	0.730333	0.168464	0.121077	0.639006	0.0136394	-0.16297	-0.015373	0.150626	-0.0933167	0.326751	0.000436693	5.67431e-24	0.0935313	0.735977	5.66956e-05	0.893177	0.000221152	2.59898e-15	0.0988388	0.267932	1.90164e-12	0.91607	0.100639	0.906459	0.14737	0.432853
1053	C3_01250W	PMC1	-0.367977	0.48499	-0.381247	-0.351733	-0.415266	0.439484	-0.668316	0.39169	0.885398	0.160897	-0.0381652	0.190651	0.505619	0.684833	0.149156	0.250853	0.182582	0.000157852	3.68173e-07	7.43894e-05	0.000235678	1.23786e-05	5.56123e-06	1.42814e-12	5.23195e-05	1.78814e-22	0.110927	0.779226	0.0555856	5.68132e-08	7.13695e-14	0.166994	0.0111021	0.10437
1054	C1_04520C	PHO85	0.261625	-0.245533	0.404199	-0.0210651	-0.00892361	0.020699	0.0847922	0.0654605	-0.234121	-0.108853	0.171303	0.0933547	0.0822016	-0.0222915	-0.0661281	0.137137	-0.191761	0.0108629	0.0193446	4.02868e-05	0.876251	0.952406	0.875834	0.442624	0.600697	0.0198224	0.33092	0.121438	0.403196	0.4748	0.846205	0.596003	0.217488	0.0904195
1055	C1_14320C	orf19.7244	0.459555	-0.0193273	0.101966	0.987969	0.356134	0.427735	-0.0244167	0.176691	-0.0248318	0.389073	0.585452	-0.264544	0.778586	0.356149	0.044355	0.545838	0.05643	0.0182365	0.943065	0.648439	7.43838e-08	0.0708649	0.0304928	0.917451	0.426089	0.936798	0.047186	0.00239795	0.179969	2.59927e-05	0.0625573	0.864784	0.00452365	0.849784
1056	C4_01460C	orf19.4639	0.142469	0.143591	0.095358	-0.248973	0.277554	0.309555	0.158341	0.203395	-0.0970054	0.2582	0.00184108	0.0288486	-0.00620854	0.179398	0.143075	0.053387	0.144428	0.220507	0.220275	0.425755	0.0238463	0.00993452	0.00418779	0.153369	0.0711104	0.397997	0.0168565	1	0.83495	0.968257	0.0960672	0.230943	0.699282	0.253536
1057	C5_04090C	SUI1	0.0399671	0.234542	-0.394144	-0.427274	0.274393	-0.582444	0.118012	0.0729325	-0.290094	0.330356	0.0194446	0.19265	-0.140962	0.633852	0.226893	-0.196557	0.38402	0.913248	0.382187	0.102724	0.077567	0.274087	0.0133027	0.655937	0.821922	0.229616	0.179052	0.968272	0.443892	0.602209	0.00496752	0.399313	0.471961	0.138884
1058	C7_01600W	orf19.6565	0.475574	0.391634	0.41049	0.518045	0.369156	0.414916	0.570583	0.380474	0.627111	0.455687	0.345178	1.04345	0.460886	0.616552	0.16128	0.463094	0.262664	5.76943e-05	0.00142262	0.000531457	9.86691e-06	0.00234279	0.00051679	8.23039e-07	0.00174037	3.58473e-08	0.0001062	0.00477981	1.78673e-20	8.65778e-05	7.55344e-08	0.233547	8.33494e-05	0.0447495
1059	C6_00890W	orf19.90	-1.62065	-0.748472	-0.923108	-1.36322	-1.48876	-0.941707	-2.66659	-1.22034	-0.918156	-1.39904	-2.41105	-0.925327	-2.32568	-2.62412	-1.72247	-1.83634	-0.998313	1.68061e-40	1.03822e-08	2.28787e-13	1.07391e-27	1.95181e-33	1.22693e-13	1.79611e-98	3.88042e-22	4.80864e-13	5.35368e-29	1.05072e-86	9.06659e-13	1.29792e-82	6.67714e-107	4.91844e-44	3.94978e-47	1.07536e-13
1060	CR_06440C	BCR1	-0.474567	-0.729001	-0.635599	-0.109126	-0.973164	-0.71361	-1.38026	-0.705731	-0.71775	-0.553096	-0.546301	-0.790443	-0.251472	-1.15284	-0.741661	-0.612596	-0.828752	0.00489298	1.01125e-05	9.7984e-05	0.584018	1.09316e-09	1.29585e-05	1.99836e-18	1.65391e-05	8.50106e-06	0.000910047	0.00118635	7.36614e-07	0.157303	2.89431e-13	7.67526e-06	0.000203812	5.37612e-07
1061	CR_07020W	orf19.2363	0.263951	0.601271	0.0418836	0.373581	0.290564	0.723352	0.416263	0.532006	0.885961	0.447204	0.719273	0.0449842	1.00795	0.679768	0.589262	0.647613	0.469288	0.234436	0.00364804	0.865291	0.0790811	0.180379	0.000308617	0.0418406	0.0103123	5.03435e-06	0.0306377	0.000367698	0.869208	2.34875e-07	0.000574492	0.00487255	0.00136687	0.0307783
1062	C2_07490W	HEM15	0.14602	-0.0796697	0.233273	0.196391	0.196165	0.0866075	0.139708	0.00589758	-0.106089	-0.0577561	0.126677	0.0512073	-0.0276559	0.0305004	0.0630265	-0.167156	-0.0834052	0.0971161	0.413238	0.00488365	0.0221095	0.0186741	0.357861	0.101975	0.979686	0.218239	0.55035	0.158237	0.587891	0.78549	0.741538	0.525903	0.0519762	0.414334
1063	C1_02860C	YKT6	-0.244969	-0.0594992	-0.138281	-0.693207	-0.129457	0.00620529	-0.317132	-0.119233	-0.519583	-0.0501245	-0.364925	-0.12976	-0.272357	-0.0134605	-0.0583974	-0.215176	-0.0955323	0.0580047	0.710904	0.311248	6.79357e-09	0.350066	0.970069	0.0102053	0.408059	1.12909e-05	0.754705	0.0052241	0.341924	0.0351247	0.926158	0.714418	0.107703	0.556608
1064	C2_07320W	ARP3	-0.606884	-0.220519	-0.229817	-0.303169	-0.60763	-0.354825	-0.506195	-0.461126	-0.403451	-0.152699	-0.268621	-0.302421	-0.156781	-0.465372	-0.138303	-0.416545	-0.108741	1.21513e-10	0.0340817	0.0219853	0.00237869	1.16393e-10	0.000287415	8.85662e-08	1.97548e-06	1.79534e-05	0.143245	0.00747414	0.0018277	0.133045	1.03253e-06	0.213683	1.3708e-05	0.367562
1065	C6_02470W	orf19.5516	0.249568	0.378917	-0.391935	-0.147071	0.229158	0.401126	0.299183	0.250513	0.313608	0.611229	0.106088	0.436702	0.0743264	0.705449	0.204491	0.285739	0.306625	0.279129	0.0925168	0.0716069	0.552499	0.320451	0.0686787	0.16957	0.284728	0.14513	0.003409	0.699483	0.0365132	0.77433	0.000521736	0.40371	0.212811	0.201849
1066	C5_01230C	orf19.1946	-0.418253	-0.914945	-0.764112	-1.07207	-0.643428	-0.850194	-0.527203	-0.496021	-0.929835	-0.464475	-0.537927	-0.607903	-0.209908	-0.264478	-0.290482	-0.473269	-0.677352	7.75496e-05	1.49388e-19	1.44684e-13	1.20144e-25	6.13531e-10	5.82039e-17	3.08602e-07	2.43618e-06	1.45917e-20	1.40654e-05	3.00315e-07	2.59972e-09	0.0586854	0.0131002	0.00942966	5.49172e-06	5.1816e-11
1067	C5_05400W	APM1	-0.423599	-0.153452	-0.128415	-0.166183	-0.639228	-0.766142	-0.190816	-0.258034	-0.267598	-0.407866	-0.178419	0.116203	-0.290694	-0.399708	-0.100893	-0.193172	-0.0712028	0.00021767	0.240973	0.307794	0.186805	9.53384e-09	3.17239e-12	0.111314	0.0339338	0.0204113	0.000356379	0.160586	0.349075	0.0128602	0.000374222	0.467191	0.120753	0.640258
1068	C4_06850C	orf19.3124	-0.0419944	-0.114764	-0.252397	0.283315	-0.0241126	-0.264473	0.320587	0.0457767	0.562767	0.135713	0.0509268	0.515442	0.314201	0.173815	0.118361	0.187499	0.0048225	0.736599	0.284527	0.00736242	0.00288215	0.844282	0.0062606	0.000563874	0.717439	5.71793e-10	0.181948	0.681388	7.25303e-09	0.000730212	0.069022	0.272288	0.0571941	0.996978
1069	C4_05790W	orf19.1265	-0.348949	-0.383218	-0.395892	-0.712676	-0.82482	-0.470606	-0.0782891	-0.27647	-0.282252	-0.49417	-0.397368	0.029957	-0.583472	-0.25565	-0.183496	-0.486475	-0.479937	1.65218e-06	7.31615e-08	5.691e-08	2.15792e-22	8.70732e-31	8.63998e-11	0.334243	0.000264535	0.000135235	1.4689e-11	2.95743e-08	0.735305	5.29019e-17	0.000539072	0.0199387	5.03023e-12	4.94893e-11
1070	C3_04410C	orf19.5890	-0.57689	-0.198731	-0.199491	-0.0754964	-0.370926	-0.378559	-0.332517	-0.712455	-0.539482	-0.442573	-0.494476	-0.312548	-0.924985	-0.715525	-0.349397	-0.807224	-0.298302	1.25706e-09	0.058551	0.0497338	0.517446	0.000137411	0.000103633	0.000575853	6.10392e-14	7.59292e-09	4.05469e-06	2.43364e-07	0.00118526	4.39048e-23	2.21306e-14	0.000537517	5.22213e-18	0.00433011
1071	C3_01410C	ALI1	0.595143	0.867901	0.682709	0.376116	0.785288	0.611923	0.978108	0.724198	0.965524	0.736312	0.77797	0.536617	1.05504	0.811501	0.95933	1.18135	1.17476	1.73611e-08	2.58315e-17	4.28761e-11	0.000569278	2.65567e-14	5.33835e-09	2.04602e-21	3.21144e-12	1.62359e-21	8.00653e-13	5.56106e-14	2.46695e-07	4.00807e-25	6.51204e-15	1.39611e-20	3.58027e-31	7.1097e-31
1072	C1_10210C	CLA4	-0.605222	-0.345621	-0.618407	-0.92044	-0.677721	-0.319042	-0.563296	-0.388751	-0.265492	-0.477743	-0.363806	-0.319601	-0.381851	-0.471623	-0.41281	-0.384775	-0.523936	1.58952e-14	2.71613e-05	2.45452e-15	9.32654e-33	3.74121e-18	0.000115087	3.11344e-12	1.89408e-06	0.000881509	9.98744e-10	8.00411e-06	7.47485e-05	1.82256e-06	4.15099e-09	4.23618e-07	1.38255e-06	6.35123e-11
1073	C2_04400W	orf19.4513	-0.0720285	0.104104	0.0126457	0.833727	0.118497	0.23829	-0.0250795	0.133433	0.113383	-0.0737781	0.20342	0.484744	0.169452	0.385384	0.170146	0.363007	-0.044123	0.581495	0.412125	0.923629	2.63427e-16	0.307962	0.0370509	0.852529	0.277785	0.333022	0.567132	0.0797805	4.04804e-06	0.141095	0.000338258	0.151836	0.000759384	0.782654
1074	C2_10240W	GPD1	-0.141704	-0.501401	-0.316448	0.48179	0.107724	0.218986	-0.315548	0.183523	-0.550396	-0.277354	-0.285134	-1.26354	0.566372	0.194976	-0.50408	0.339671	-0.495459	0.142555	5.45737e-09	0.000360153	2.83937e-08	0.260637	0.0166405	0.000308624	0.0541777	5.47321e-11	0.00155877	0.00156363	2.00679e-52	1.20204e-11	0.0280065	4.75785e-09	9.27723e-05	1.28336e-08
1075	C7_04030C	KAP120	-0.241188	-0.262916	-0.0929115	-0.02717	-0.0999062	-0.201179	-0.197542	-0.398008	-0.390146	-0.337244	-0.342963	0.624439	-0.545786	-0.304178	-0.213041	-0.360125	-0.215938	0.00986551	0.00512767	0.347398	0.815659	0.315793	0.0363201	0.0321518	1.17632e-05	9.50845e-06	0.000175756	0.000166802	5.18718e-13	2.17988e-10	0.000689914	0.0277598	5.37736e-05	0.0286864
1076	C1_03720C	orf19.1037	-1.45429	0.0870373	-0.506379	0.0544735	-0.766744	0.283714	-0.15445	0.0482996	-0.147098	-0.530849	-0.286124	-0.406271	0.0594215	-0.748083	-0.427721	-0.38492	-0.0873609	4.65435e-45	0.516848	3.46256e-06	0.686919	1.71423e-13	0.0144382	0.191727	0.745905	0.214015	6.45826e-07	0.0128181	0.000230324	0.646587	4.82983e-13	0.000104227	0.000362291	0.54607
1077	C5_05250C	orf19.4018	0.23461	0.590354	0.175026	0.607264	0.414676	-0.0730287	0.914657	0.323572	0.753076	0.693862	0.582373	0.962994	0.408409	0.778315	0.444269	0.487118	0.538807	0.0178804	1.08865e-10	0.0797585	2.47231e-11	1.02118e-05	0.512091	1.20426e-24	0.000773506	4.0371e-17	2.27189e-14	1.6857e-10	3.00529e-27	1.53331e-05	9.25988e-18	2.96021e-06	1.34707e-07	3.86585e-09
1079	CR_04590C	PDX3	-1.33431	-0.387409	-0.869573	-0.510519	-0.548863	-0.237809	-0.760774	-1.0405	-0.214679	0.0409267	-0.651267	-0.640052	-0.924651	-1.23542	-1.13367	-0.592408	-0.922748	2.76881e-28	0.00263028	4.85561e-13	3.71884e-05	9.61331e-06	0.0790447	3.04787e-10	1.19445e-17	0.102566	0.814338	9.89163e-08	1.04995e-07	9.6368e-15	9.12704e-25	3.32064e-21	1.46584e-06	2.70941e-14
1080	C2_10690W	TPS3	-1.63025	-0.839198	-1.2672	-0.370962	-0.898364	-1.36468	-1.54057	-1.95435	-1.88723	-0.979974	-1.72291	-1.2371	-2.20386	-1.79453	-1.74675	-1.4583	-1.24996	1.44535e-25	2.27853e-07	3.65015e-16	0.0286391	1.59382e-08	3.35241e-18	7.06463e-23	5.55751e-36	3.93198e-35	6.56774e-10	5.79918e-29	1.32469e-15	2.56838e-46	1.77938e-31	1.00503e-29	4.4e-21	2.39969e-15
1081	CR_09300C	SCO1	0.186055	-0.0330971	0.214231	0.471628	-0.0395424	0.048362	0.0873838	-0.365308	-0.126549	0.138679	-0.0702602	-0.552565	-0.279721	-0.0897474	-0.174671	0.0346357	-0.291162	0.213035	0.859579	0.138698	0.00049821	0.820202	0.777793	0.571383	0.00911446	0.394358	0.361813	0.696804	2.55017e-05	0.0491158	0.54407	0.262428	0.866102	0.0537103
1082	C2_01480W	SPT5	0.314573	0.28604	0.125693	0.035033	0.491344	0.207069	-0.00130176	0.216756	0.204118	0.113617	0.0153293	0.209712	0.0348274	-0.135999	-0.137507	-0.124727	0.189329	0.00111739	0.00363181	0.223493	0.774719	1.06312e-07	0.0394507	0.99407	0.0312569	0.0331566	0.283671	0.924918	0.0297354	0.7723	0.167382	0.198355	0.237882	0.0731493
1083	C1_10000C	CPP1	-1.71892	-0.0549046	-1.77618	-1.81522	-1.25195	-0.712203	-2.28404	-1.08122	0.203578	-0.554081	-0.949355	-0.177379	-0.697717	-1.43867	-0.221097	-1.04308	-0.547528	3.67842e-21	0.835389	2.03728e-22	1.41397e-23	9.12213e-12	0.00020705	3.27723e-36	8.3222e-09	0.334893	0.00432113	4.37112e-07	0.406293	0.00022014	2.49746e-15	0.32519	1.79259e-08	0.00737211
1084	C4_00140C	HIS4	-0.652987	-0.244243	-0.557544	1.14073	-0.426714	-0.615199	0.197929	-0.462634	0.0459087	-0.111138	-0.0551474	-0.0838092	-0.159593	-0.119426	-0.161553	0.0632767	-0.103293	1.67521e-05	0.150312	0.000247548	6.21489e-15	0.00551276	6.73455e-05	0.233072	0.00359885	0.822047	0.538959	0.800466	0.636308	0.354748	0.473239	0.369699	0.763342	0.611204
1085	C1_13790C	orf19.5016	0.541096	0.0990433	0.264372	0.175306	0.513866	0.318881	0.146037	0.367308	0.163601	0.661788	0.28546	0.0361843	0.377142	0.497053	-0.0405389	0.377658	-0.0256058	1.08119e-07	0.42593	0.0138688	0.125228	6.31785e-07	0.00310923	0.191936	0.000477081	0.127521	4.72817e-11	0.0082417	0.784555	0.000279207	9.26104e-07	0.767027	0.000274112	0.883697
1086	C2_04140W	CHS5	-0.267462	-0.00820379	-0.137207	-0.404147	-0.170774	0.0383301	-0.298965	-0.285041	-0.395324	-0.0935384	-0.153008	-0.133335	-0.21931	-0.399008	-0.117807	-0.385669	-0.0958662	0.000678701	0.941286	0.0939483	1.05401e-07	0.0327029	0.6929	7.96133e-05	0.000318345	6.18146e-08	0.273246	0.0624245	0.0945463	0.00488782	7.94491e-08	0.171876	2.50918e-07	0.300564
1087	C5_01240W	AUR1	-0.564802	-0.574209	-0.3201	-0.625412	-0.744459	-0.567882	-0.635589	-0.452955	-0.175121	-0.234581	-0.395895	-0.724727	0.0444698	-0.565969	-0.41177	-0.0336479	-0.402608	5.47075e-05	6.10428e-05	0.0284258	7.49666e-06	6.79758e-08	6.43193e-05	4.53913e-06	0.00180328	0.250393	0.11894	0.00720514	1.02606e-07	0.803957	5.26877e-05	0.00597485	0.878979	0.0071405
1088	C4_04760C	orf19.3804	-0.311585	-0.287388	-0.795878	-0.82853	-0.441192	-0.428801	-0.184712	-0.239814	-0.39477	-0.220635	-0.243649	0.0355436	-0.207709	0.0280132	0.083401	-0.556458	-0.162347	0.0214439	0.0374597	2.41476e-10	5.74679e-11	0.000841929	0.0012384	0.182129	0.0879329	0.00218656	0.113307	0.0870508	0.835693	0.138023	0.852346	0.611949	1.55653e-05	0.302869
1089	CR_02250C	CEX1	-0.291281	-0.0733057	0.0557754	-0.567986	-0.30114	-0.202834	-0.16011	-0.297696	-0.298766	-0.297302	-0.186051	-0.385239	-0.160698	-0.272685	-0.221249	-0.468551	-0.241232	0.000296745	0.456255	0.546515	2.4893e-13	0.000161974	0.016356	0.0526598	0.000280441	0.000142096	0.000196021	0.0266844	7.76803e-07	0.0532182	0.000594329	0.00934215	1.2697e-09	0.00481653
1090	C7_03860W	orf19.7196	-0.223939	-0.57344	-0.0381146	-0.101686	-0.165309	-0.427675	-0.580206	-0.365132	-1.35896	-1.05615	-0.0485702	-0.356814	-0.413784	-0.923426	-0.436105	-0.237241	-0.564434	0.230693	0.000845402	0.854114	0.619654	0.384511	0.0148715	0.000530475	0.0415156	1.06628e-17	6.97274e-11	0.847475	0.0355721	0.0164081	1.24599e-08	0.014246	0.202251	0.00143107
1091	C4_05030C	SSK2	-0.199678	-0.124537	-0.411066	-0.333897	-0.247379	-0.107657	-0.225689	-0.252864	0.0773122	-0.237218	-0.272778	0.086604	-0.149565	-0.289648	-0.0362759	-0.279077	-0.0634291	0.0647455	0.285776	4.72514e-05	0.00124209	0.018158	0.360569	0.0313135	0.0185551	0.506111	0.0243731	0.0102079	0.437463	0.174661	0.00425232	0.787113	0.00734992	0.64783
1092	C7_02850W	orf19.5177	-0.754975	-0.491929	0.00261593	-0.0535457	-0.325559	-0.521995	-0.468939	-0.781317	-0.827983	-0.287844	-0.74305	0.0972157	-1.06706	-0.871399	-0.652957	-0.838193	-0.433441	9.59107e-18	5.30159e-08	0.982798	0.62899	0.000365598	5.68257e-09	1.39659e-07	1.28307e-18	3.21113e-20	0.00298648	3.27285e-17	0.3274	1.15429e-36	4.54205e-24	1.07078e-13	1.64686e-22	3.01743e-06
1093	C1_05170C	CUE5	-0.38898	-0.259212	0.18713	-0.40137	-0.392179	-0.195376	-0.405877	-0.364714	-0.477315	-0.303408	0.0492798	-0.208002	-0.0404182	-0.242285	-0.0211733	-0.107091	-0.209863	0.00351771	0.0654652	0.182896	0.00240031	0.00289952	0.174437	0.00178832	0.00682558	0.000171604	0.0235173	0.78844	0.122555	0.805018	0.0680313	0.906037	0.498102	0.164351
1094	C2_05290C	orf19.3558	0.0467718	0.242011	0.244091	-0.210886	-0.313483	0.332403	0.588458	0.218123	0.067287	0.166694	0.128988	0.514769	0.0368994	0.486803	0.427583	0.254364	0.191463	0.829863	0.157893	0.139294	0.219154	0.0541919	0.0421232	9.59013e-05	0.204779	0.724605	0.336827	0.494991	0.00068986	0.853261	0.00155853	0.00856413	0.129772	0.30109
1095	C1_06050C	orf19.2439.1	0.325775	0.407079	0.694724	0.453278	0.503521	0.484619	1.0606	0.365911	0.732442	0.625761	0.855576	0.558761	1.02023	0.928083	0.885912	1.28579	0.844132	0.00799297	0.000754956	1.21996e-09	0.000144997	1.97594e-05	4.29398e-05	6.40061e-21	0.00259163	1.08045e-10	6.97235e-08	7.13703e-14	1.07039e-06	1.81519e-19	7.55831e-16	1.58906e-14	3.02552e-30	1.965e-13
1096	C4_06690C	orf19.3140.1	0.0995285	0.141504	0.395017	0.278631	0.06267	0.234213	0.226782	0.303904	0.0514331	0.131695	0.513566	0.381862	0.152765	0.383235	0.562715	0.194776	0.192506	0.293299	0.115064	1.22378e-06	0.00101525	0.527214	0.0072286	0.00666888	0.000325098	0.596982	0.142041	1.7089e-10	1.67058e-06	0.0884983	3.13715e-06	5.66057e-12	0.0247808	0.0357475
1097	C2_08900W	orf19.216.1	0.188864	0.484556	0.70894	0.434616	0.515604	0.44346	1.28184	0.413772	1.02217	0.267524	0.69726	0.472838	0.802612	0.813109	0.99779	1.29484	0.92643	0.178467	0.000158744	8.90216e-09	0.000740214	5.39294e-05	0.000583259	2.08979e-26	0.00144204	2.91017e-15	0.0557641	1.95981e-08	0.000163936	6.3795e-11	3.87004e-11	3.84621e-16	5.07822e-27	9.66704e-14
1098	C1_02600W	SNO1	-0.314483	0.150739	-0.49094	-0.238479	-0.278919	0.0385156	0.679381	0.0431075	1.47693	0.953271	0.483681	1.30821	0.465435	1.03892	0.194268	0.664359	0.198323	0.00806155	0.247358	1.51575e-05	0.0495757	0.0182703	0.793182	8.49095e-10	0.790308	7.9695e-41	4.19492e-18	1.84404e-05	6.04175e-32	7.02105e-05	1.10731e-18	0.128875	3.10104e-09	0.131051
[truncated: 5,209 more rows]

## Sheet: Principal Efg1 targets
EFG1 activated	3 Letter Name		EFG1 repressed	3 Letter Name
[truncated: 97 more rows]
