# Supplementary material for: Reinforcement amid genetic diversity in the Candida albicans biofilm regulatory network
Source: PLoS Pathog. 2023 Jan 25;19(1):e1011109. doi: 10.1371/journal.ppat.1011109 (PMC9901766; doi:10.1371/journal.ppat.1011109)
Supplement: S2 Table — GO term enrichment for processes was performed for the Efg1 principal Efg1-activated genes. Computationally assigned GO terms were omitted. (XLSX) [file ppat.1011109.s006.xlsx]

## Sheet: Principal targets GO terms
Principal Efg1-activated gene set
GOID	GO_term	Cluster frequency	Background frequency	Corrected P-value	False discovery rate	Gene(s) annotated to the term	Directly Annotated GOID List
44419	biological process involved in interspecies interaction between organisms	21 out of 97 genes, 21.6%	322 out of 6473 background genes, 5.0%	1.53e-06	0	PHR2:HGC1:BRG1:UME6:RBT4:HYR1:SOD5:PST1:PST2:RHR2:RFX2:ECE1:RBT1:HWP1:ADH1:FET34:SAP5:ALS1:CFL11:ALS3:DEF1	1900735:30448:36178:1900445:43709:51701:44010:33215:44114:9372:30447:6801:44416:43710:10768:10106:71216:1900442:98609:71281:30682:34605:6807:6114:31505:1900436:1900189:43707:36244:1900430:44406:44182:36180:34644:6071:7155:36164:71470:71451:44409:44270:52164:1900429:43708:128:6355:42783:34599:1897:9267:30163:44011:122:79:34755:6897:44419:1900233:36170:6508:6357:71244:44407:35690:6878
44010	single-species biofilm formation	14 out of 97 genes, 14.4%	132 out of 6473 background genes, 2.0%	1.54e-06	0	HGC1:BRG1:GCA1:GCA2:HYR1:RHR2:ECE1:HWP1:ADH1:SAP5:ALS1:ADH5:ALS3:DEF1	1900735:30448:36178:1900445:43709:51701:44010:33215:44114:9372:30447:44416:43710:71216:1900442:98609:30682:6807:6114:31505:1900189:43707:36244:16052:44406:1900430:44182:36180:6071:7155:36164:71470:44270:44409:128:43708:1897:30163:9267:44011:79:6897:44419:1900233:6508:36170:6357:44407:6878
42710	biofilm formation	14 out of 97 genes, 14.4%	143 out of 6473 background genes, 2.2%	4.39e-06	0	HGC1:BRG1:GCA1:GCA2:HYR1:RHR2:ECE1:HWP1:ADH1:SAP5:ALS1:ADH5:ALS3:DEF1	1900735:30448:36178:1900445:43709:51701:44010:33215:44114:9372:30447:44416:43710:71216:1900442:98609:30682:6807:6114:31505:1900189:43707:36244:16052:44406:1900430:44182:36180:6071:7155:36164:71470:44270:44409:128:43708:1897:30163:9267:44011:79:6897:44419:1900233:6508:36170:6357:44407:6878
98630	aggregation of unicellular organisms	14 out of 97 genes, 14.4%	143 out of 6473 background genes, 2.2%	4.39e-06	0	HGC1:BRG1:GCA1:GCA2:HYR1:RHR2:ECE1:HWP1:ADH1:SAP5:ALS1:ADH5:ALS3:DEF1	1900735:30448:36178:1900445:43709:51701:44010:33215:44114:9372:30447:44416:43710:71216:1900442:98609:30682:6807:6114:31505:1900189:43707:36244:16052:44406:1900430:44182:36180:6071:7155:36164:71470:44270:44409:128:43708:1897:30163:9267:44011:79:6897:44419:1900233:6508:36170:6357:44407:6878
98743	cell aggregation	14 out of 97 genes, 14.4%	143 out of 6473 background genes, 2.2%	4.39e-06	0	HGC1:BRG1:GCA1:GCA2:HYR1:RHR2:ECE1:HWP1:ADH1:SAP5:ALS1:ADH5:ALS3:DEF1	1900735:30448:36178:1900445:43709:51701:44010:33215:44114:9372:30447:44416:43710:71216:1900442:98609:30682:6807:6114:31505:1900189:43707:36244:16052:44406:1900430:44182:36180:6071:7155:36164:71470:44270:44409:128:43708:1897:30163:9267:44011:79:6897:44419:1900233:6508:36170:6357:44407:6878
44011	single-species biofilm formation on inanimate substrate	12 out of 97 genes, 12.4%	117 out of 6473 background genes, 1.8%	2.92e-05	0	HGC1:BRG1:GCA1:GCA2:RHR2:ECE1:HWP1:ADH1:ALS1:ADH5:ALS3:DEF1	1900735:30448:36178:1900445:43709:51701:33215:44114:9372:30447:44416:43710:71216:1900442:98609:6114:31505:1900189:43707:36244:16052:44406:1900430:44182:36180:6071:7155:36164:71470:44409:128:43708:1897:9267:44011:79:6897:44419:1900233:36170:6357:44407:6878
90609	single-species submerged biofilm formation	12 out of 97 genes, 12.4%	127 out of 6473 background genes, 2.0%	7.25e-05	0	HGC1:BRG1:GCA1:GCA2:RHR2:ECE1:HWP1:ADH1:ALS1:ADH5:ALS3:DEF1	1900735:30448:36178:1900445:43709:51701:33215:44114:9372:30447:44416:43710:71216:1900442:98609:6114:31505:1900189:43707:36244:16052:44406:1900430:44182:36180:6071:7155:36164:71470:44409:128:43708:1897:9267:44011:79:6897:44419:1900233:36170:6357:44407:6878
90605	submerged biofilm formation	12 out of 97 genes, 12.4%	130 out of 6473 background genes, 2.0%	9.37e-05	0	HGC1:BRG1:GCA1:GCA2:RHR2:ECE1:HWP1:ADH1:ALS1:ADH5:ALS3:DEF1	1900735:30448:36178:1900445:43709:51701:33215:44114:9372:30447:44416:43710:71216:1900442:98609:6114:31505:1900189:43707:36244:16052:44406:1900430:44182:36180:6071:7155:36164:71470:44409:128:43708:1897:9267:44011:79:6897:44419:1900233:36170:6357:44407:6878
9987	cellular process	39 out of 97 genes, 40.2%	1289 out of 6473 background genes, 19.9%	0.00065	0	PHR2:HGC1:SHA3:BRG1:UME6:GAP4:PLB5:GCA1:GCA2:HYR1:SOD5:HGT6:MNN24:PST1:SIT1:PST2:DDR48:RHR2:GLX3:FCY2:RAS2:RFX2:ECE1:RBT1:HWP1:MNN22:HSP12:GRP2:CUP1:ADH1:FET34:SAP5:ALS1:ADH5:HXT5:ALS3:RTA4:DEF1:MAL2	1900735:30448:8655:36178:1900445:43709:51701:44010:5987:33215:15891:44114:9372:19243:30447:6801:44416:43710:10768:10106:71216:1900442:98609:71281:30682:34605:6807:6114:1900436:31505:1900189:43707:36244:6090:16052:44406:1900430:44182:34644:33554:36180:6071:7155:36164:71470:44270:44409:71451:1904659:128:43708:1900429:7265:52164:35268:8645:6355:42783:15805:34599:1897:8643:30163:6644:9267:44011:122:3…
9607	response to biotic stimulus	16 out of 97 genes, 16.5%	292 out of 6473 background genes, 4.5%	0.00122	0	HGC1:SHA3:BRG1:UME6:HYR1:SOD5:C2_05770W_A:DDR48:FCY2:RAS2:ADH1:FET34:ALS1:RTA4:DEF1:MAL2	1900735:30448:8655:36178:1900445:43709:51701:5987:1900443:44114:9372:30447:6801:44416:43710:10106:71216:1900442:98609:71281:30682:1900436:1900189:36244:44406:1900430:44182:33554:36180:7155:44409:71451:128:7265:52164:6355:42783:34599:9267:44011:34755:79:1990961:44419:1900233:36170:6357:71244:44407:6878
51701	biological process involved in interaction with host	10 out of 97 genes, 10.3%	114 out of 6473 background genes, 1.8%	0.00145	0	HYR1:SOD5:RHR2:RFX2:ECE1:HWP1:ADH1:SAP5:ALS1:ALS3	1900735:36178:30448:43709:51701:44010:33215:30447:6801:44416:43710:10768:98609:30682:34605:6807:6114:31505:43707:36244:44406:44182:34644:6071:7155:36164:71470:44270:44409:71451:128:43708:1900429:52164:42783:34599:1897:30163:44011:122:6897:44419:6508:44407:6878
44406	adhesion of symbiont to host	7 out of 97 genes, 7.2%	49 out of 6473 background genes, 0.8%	0.00152	0	HYR1:RFX2:HWP1:ADH1:SAP5:ALS1:ALS3	1900735:36178:30448:43709:51701:44010:33215:30447:44416:43710:10768:98609:30682:34605:6807:31505:43707:36244:44406:44182:34644:7155:44409:44270:128:43708:1900429:34599:30163:44011:122:6897:44419:6508:44407:6878
44403	biological process involved in symbiotic interaction	10 out of 97 genes, 10.3%	118 out of 6473 background genes, 1.8%	0.00198	0	HYR1:SOD5:RHR2:RFX2:ECE1:HWP1:ADH1:SAP5:ALS1:ALS3	1900735:36178:30448:43709:51701:44010:33215:30447:6801:44416:43710:10768:98609:30682:34605:6807:6114:31505:43707:36244:44406:44182:34644:6071:7155:36164:71470:44270:44409:71451:128:43708:1900429:52164:42783:34599:1897:30163:44011:122:6897:44419:6508:44407:6878
46916	cellular transition metal ion homeostasis	5 out of 97 genes, 5.2%	29 out of 6473 background genes, 0.4%	0.0132	0	SIT1:CUP1:FET34:ALS1:ALS3	1900735:36178:30448:43709:33215:15891:30447:44416:43710:10106:98609:71281:36244:44406:44182:36180:7155:44409:43708:128:44011:34755:6897:42928:44419:36170:35690:6878
55076	transition metal ion homeostasis	5 out of 97 genes, 5.2%	30 out of 6473 background genes, 0.5%	0.01565	0.004	SIT1:CUP1:FET34:ALS1:ALS3	1900735:36178:30448:43709:33215:15891:30447:44416:43710:10106:98609:71281:36244:44406:44182:36180:7155:44409:43708:128:44011:34755:6897:42928:44419:36170:35690:6878
55070	copper ion homeostasis	3 out of 97 genes, 3.1%	7 out of 6473 background genes, 0.1%	0.02372	0.0162	CUP1:ALS1:ALS3	1900735:36178:30448:43709:33215:30447:44416:43710:98609:36244:44406:44182:7155:44409:43708:128:44011:6897:44419:6878
6878	cellular copper ion homeostasis	3 out of 97 genes, 3.1%	7 out of 6473 background genes, 0.1%	0.02372	0.0153	CUP1:ALS1:ALS3	1900735:36178:30448:43709:33215:30447:44416:43710:98609:36244:44406:44182:7155:44409:43708:128:44011:6897:44419:6878
50896	response to stimulus	21 out of 97 genes, 21.6%	590 out of 6473 background genes, 9.1%	0.02856	0.0167	HGC1:SHA3:BRG1:UME6:HYR1:SOD5:C2_05770W_A:PST1:PST2:DDR48:RHR2:FCY2:RAS2:RFX2:HSP12:ADH1:FET34:ALS1:RTA4:DEF1:MAL2	1900735:30448:8655:36178:1900445:43709:51701:5987:1900443:44114:9372:30447:6801:44416:43710:10768:10106:71216:1900442:98609:71281:30682:34605:6114:1900436:1900189:36244:44406:1900430:44182:34644:33554:36180:6071:7155:36164:71470:44409:71451:128:1900429:7265:52164:6355:42783:34599:9267:44011:122:34755:79:1990961:44419:1900233:36170:6357:71244:44407:6878
43709	cell adhesion involved in single-species biofilm formation	4 out of 97 genes, 4.1%	20 out of 6473 background genes, 0.3%	0.04144	0.0211	HWP1:ALS1:ALS3:DEF1	1900735:36178:30448:43709:51701:44114:33215:9372:30447:44416:43710:98609:31505:1900189:43707:36244:1900430:44406:44182:7155:44409:128:43708:44011:6897:44419:6878
33212	iron import into cell	2 out of 97 genes, 2.1%	2 out of 6473 background genes, 0.0%	0.04823	0.021	SIT1:ALS3	43709:33215:15891:43710:98609:44406:44182:7155:44409:43708:44011:6897:42928:44419:35690:6878
9438	methylglyoxal metabolic process	2 out of 97 genes, 2.1%	2 out of 6473 background genes, 0.0%	0.04823	0.02	GLX3:GRP2	19243:6090:9438
33554	cellular response to stress	15 out of 97 genes, 15.5%	363 out of 6473 background genes, 5.6%	0.06304	0.0227	SHA3:BRG1:UME6:SOD5:PST1:PST2:DDR48:RHR2:FCY2:RAS2:RFX2:HSP12:FET34:RTA4:MAL2	8655:36178:1900445:5987:30447:6801:10768:10106:71216:1900442:71281:34605:6114:1900436:36244:44406:1900430:44182:34644:33554:36180:6071:36164:71470:44409:71451:1900429:7265:52164:6355:42783:34599:9267:44011:122:34755:1990961:44419:1900233:36170:6357:71244
9605	response to external stimulus	13 out of 97 genes, 13.4%	286 out of 6473 background genes, 4.4%	0.0667	0.0217	SHA3:BRG1:UME6:HYR1:SOD5:DDR48:FCY2:RAS2:ADH1:FET34:ALS1:RTA4:MAL2	1900735:30448:8655:36178:1900445:43709:51701:5987:30447:6801:44416:43710:10106:71216:1900442:98609:71281:30682:1900436:36244:44406:1900430:44182:33554:36180:7155:44409:71451:128:7265:52164:6355:42783:34599:9267:44011:34755:1990961:44419:1900233:36170:6357:71244:44407:6878
31589	cell-substrate adhesion	5 out of 97 genes, 5.2%	41 out of 6473 background genes, 0.6%	0.07227	0.0208	RHR2:HWP1:ALS1:ALS3:DEF1	1900735:36178:30448:43709:51701:44114:33215:9372:30447:44416:43710:98609:6114:31505:1900189:43707:36244:1900430:44406:44182:6071:7155:36164:71470:44409:128:43708:44011:6897:44419:6878
43708	cell adhesion involved in biofilm formation	4 out of 97 genes, 4.1%	23 out of 6473 background genes, 0.4%	0.07317	0.02	HWP1:ALS1:ALS3:DEF1	1900735:36178:30448:43709:51701:44114:33215:9372:30447:44416:43710:98609:31505:1900189:43707:36244:1900430:44406:44182:7155:44409:128:43708:44011:6897:44419:6878
6950	response to stress	15 out of 97 genes, 15.5%	369 out of 6473 background genes, 5.7%	0.07523	0.0192	SHA3:BRG1:UME6:SOD5:PST1:PST2:DDR48:RHR2:FCY2:RAS2:RFX2:HSP12:FET34:RTA4:MAL2	8655:36178:1900445:5987:30447:6801:10768:10106:71216:1900442:71281:34605:6114:1900436:36244:44406:1900430:44182:34644:33554:36180:6071:36164:71470:44409:71451:1900429:7265:52164:6355:42783:34599:9267:44011:122:34755:1990961:44419:1900233:36170:6357:71244
6875	cellular metal ion homeostasis	5 out of 97 genes, 5.2%	43 out of 6473 background genes, 0.7%	0.09066	0.02	SIT1:CUP1:FET34:ALS1:ALS3	1900735:36178:30448:43709:33215:15891:30447:44416:43710:10106:98609:71281:36244:44406:44182:36180:7155:44409:43708:128:44011:34755:6897:42928:44419:36170:35690:6878
GOID	GO_term	Cluster frequency	Background frequency	Corrected P-value	False discovery rate	Gene(s) annotated to the term	Directly Annotated GOID List
30446	hyphal cell wall	15 out of 97 genes, 15.5%	69 out of 6473 background genes, 1.1%	2.28e-12	0	PHR2:PLB5:HYR1:SOD5:PST2:DDR48:GLX3:ECE1:RBT1:HWP1:HSP12:C5_02110W_A:ADH1:ALS1:ALS3	5737:5768:5829:9986:936:5739:46658:35840:932:30134:5621:5886:9277:5634:32153:35841:5937:1903561:30445:10494:34399:5576:30446:45121:62040
5576	extracellular region	20 out of 97 genes, 20.6%	197 out of 6473 background genes, 3.0%	3.41e-10	0	PHR2:RBT4:GAP4:PLB5:GCA1:GCA2:HYR1:SOD5:HGT6:PST2:HEM13:ECE1:RBT1:GRP2:ADH1:FET34:SAP5:ALS1:ALS3:MAL2	5622:33573:5829:9986:936:5739:46658:35840:31966:30134:16021:5621:5886:9277:16020:5887:35841:32153:1903561:30445:34399:5576:45121:30446:62040
30312	external encapsulating structure	21 out of 97 genes, 21.6%	266 out of 6473 background genes, 4.1%	1.17e-08	0	PHR2:PLB5:HYR1:SOD5:HGT6:C2_07630C_A:PST2:DDR48:GLX3:HEM13:ECE1:RBT1:HWP1:HSP12:C5_02110W_A:GRP2:ADH1:SAP5:ALS1:ALS3:CBP1	5737:5622:5768:5829:9986:936:5739:46658:35840:932:31966:30134:5621:5886:9277:16020:5634:5887:35841:32153:5937:1903561:30445:10494:34399:5576:45121:30446:62040
5618	cell wall	16 out of 97 genes, 16.5%	163 out of 6473 background genes, 2.5%	9.34e-08	0	PHR2:PLB5:HYR1:SOD5:PST2:DDR48:GLX3:HEM13:ECE1:RBT1:HWP1:HSP12:C5_02110W_A:ADH1:ALS1:ALS3	5737:5768:5829:9986:936:5739:46658:35840:932:30134:5621:5886:9277:5634:35841:32153:5937:1903561:30445:10494:34399:5576:45121:30446:62040
9277	fungal-type cell wall	16 out of 97 genes, 16.5%	163 out of 6473 background genes, 2.5%	9.34e-08	0	PHR2:PLB5:HYR1:SOD5:PST2:DDR48:GLX3:HEM13:ECE1:RBT1:HWP1:HSP12:C5_02110W_A:ADH1:ALS1:ALS3	5737:5768:5829:9986:936:5739:46658:35840:932:30134:5621:5886:9277:5634:35841:32153:5937:1903561:30445:10494:34399:5576:45121:30446:62040
30445	yeast-form cell wall	8 out of 97 genes, 8.2%	56 out of 6473 background genes, 0.9%	8.21e-05	0	PHR2:GLX3:HEM13:HSP12:C5_02110W_A:ADH1:ALS1:ALS3	5737:5768:5829:9986:936:5739:46658:35840:932:30134:5621:5886:9277:5634:35841:32153:1903561:30445:10494:34399:5576:45121:30446:62040
9986	cell surface	14 out of 97 genes, 14.4%	202 out of 6473 background genes, 3.1%	8.3e-05	0	PHR2:RBT4:PLB5:HYR1:SOD5:SIT1:DDR48:HEM13:RBT1:HWP1:ADH1:ALS1:IHD1:ALS3	5737:5768:5829:9986:31410:936:5739:46658:35840:30134:16021:5621:5886:9277:16020:35841:32153:5937:1903561:30445:34399:5576:45121:30446:62040
71944	cell periphery	27 out of 97 genes, 27.8%	778 out of 6473 background genes, 12.0%	0.00094	0	PHR2:GAP4:PLB5:GCA1:HYR1:SOD5:HGT6:PST1:C2_07630C_A:SIT1:PST2:DDR48:C3_01540W_A:GLX3:HEM13:ECE1:RBT1:HWP1:HSP12:C5_02110W_A:GRP2:ADH1:FET34:SAP5:ALS1:ALS3:CBP1	33573:9986:46658:31966:30134:16021:5621:5886:5887:35841:32153:1903561:30445:30446:62040:5622:5737:5768:5829:936:31410:5739:35840:932:9277:16020:5634:5937:34399:10494:5576:45121
1903561	extracellular vesicle	7 out of 97 genes, 7.2%	72 out of 6473 background genes, 1.1%	0.00499	0	PHR2:RBT4:GAP4:PLB5:HGT6:FET34:ALS3	33573:9986:46658:31966:30134:16021:5621:5886:5887:35841:32153:1903561:30445:30446:62040:936:35840:9277:16020:34399:5576:45121
43230	extracellular organelle	7 out of 97 genes, 7.2%	72 out of 6473 background genes, 1.1%	0.00499	0	PHR2:RBT4:GAP4:PLB5:HGT6:FET34:ALS3	33573:9986:46658:31966:30134:16021:5621:5886:5887:35841:32153:1903561:30445:30446:62040:936:35840:9277:16020:34399:5576:45121
65010	extracellular membrane-bounded organelle	7 out of 97 genes, 7.2%	72 out of 6473 background genes, 1.1%	0.00499	0	PHR2:RBT4:GAP4:PLB5:HGT6:FET34:ALS3	33573:9986:46658:31966:30134:16021:5621:5886:5887:35841:32153:1903561:30445:30446:62040:936:35840:9277:16020:34399:5576:45121
31012	extracellular matrix	9 out of 97 genes, 9.3%	128 out of 6473 background genes, 2.0%	0.00631	0	HGT6:C2_07630C_A:PST2:GLX3:HEM13:GRP2:ADH1:SAP5:CBP1	9986:31966:5886:5887:1903561:30445:30446:62040:5737:5622:5829:5739:932:9277:16020:10494:5576
62039	biofilm matrix	9 out of 97 genes, 9.3%	128 out of 6473 background genes, 2.0%	0.00631	0	HGT6:C2_07630C_A:PST2:GLX3:HEM13:GRP2:ADH1:SAP5:CBP1	9986:31966:5886:5887:1903561:30445:30446:62040:5737:5622:5829:5739:932:9277:16020:10494:5576
62040	fungal biofilm matrix	9 out of 97 genes, 9.3%	128 out of 6473 background genes, 2.0%	0.00631	0	HGT6:C2_07630C_A:PST2:GLX3:HEM13:GRP2:ADH1:SAP5:CBP1	9986:31966:5886:5887:1903561:30445:30446:62040:5737:5622:5829:5739:932:9277:16020:10494:5576
Principal Efg1-repressed gene set
GOID	GO_term	Cluster frequency	Background frequency	Corrected P-value	False discovery rate	Gene(s) annotated to the term	Directly Annotated GOID List
9986	cell surface	5 out of 13 genes, 38.5%	202 out of 6473 background genes, 3.1%	0.00041	0	RBE1:RHD3:PGA30:SCW11:PGA34	9986:9277:16020:46658:1903561:30445:5576:30446
30445	yeast-form cell wall	3 out of 13 genes, 23.1%	56 out of 6473 background genes, 0.9%	0.0023	0	RBE1:RHD3:PGA30	9986:9277:16020:46658:1903561:30445:5576:30446
5618	cell wall	4 out of 13 genes, 30.8%	163 out of 6473 background genes, 2.5%	0.00324	0	RBE1:RHD3:PGA30:SCW11	9986:9277:16020:46658:1903561:30445:5576:30446
9277	fungal-type cell wall	4 out of 13 genes, 30.8%	163 out of 6473 background genes, 2.5%	0.00324	0	RBE1:RHD3:PGA30:SCW11	9986:9277:16020:46658:1903561:30445:5576:30446
5576	extracellular region	4 out of 13 genes, 30.8%	197 out of 6473 background genes, 3.0%	0.00671	0.004	RBE1:RHD3:SCW11:RNY11	5829:9986:9277:16020:46658:324:1903561:30445:5576:30446:5773
30312	external encapsulating structure	4 out of 13 genes, 30.8%	266 out of 6473 background genes, 4.1%	0.02079	0.0033	RBE1:RHD3:PGA30:SCW11	9986:9277:16020:46658:1903561:30445:5576:30446
