# Supplementary material for: Reinforcement amid genetic diversity in the Candida albicans biofilm regulatory network
Source: PLoS Pathog. 2023 Jan 25;19(1):e1011109. doi: 10.1371/journal.ppat.1011109 (PMC9901766; doi:10.1371/journal.ppat.1011109)
Supplement: S3 Table — Log2 fold change values for each WT clinical isolate were calculated relative to the median expression level across all strains. Cluster affinity search technique was used to identify genes whose WT vs median expression levels correlated with WT planktonic filamentation ability. (XLSX) [file ppat.1011109.s007.xlsx]

## Sheet: WT vs median LFC
ID	3 letter	SC5314	P57055	P78048	P37037	L26	P87	P75063	P37039	P76067	P37005	GC75	P78042	19F	P75016	P75010	12C	P57072	Max counts	min log	max log
C3_06470W	AAF1	0.435784	0.0600314	-0.156487	0.246293	0.760802	0.699512	-0.105069	0.300307	0.193	0.155034	0.149619	-0.0116367	-0.0608318	-0.749049	-0.844183	-0.55166	-0.59387	1986.31	-0.844183	0.760802
C2_06970W	AAH1	-0.318578	-0.147689	0.178673	-0.402988	-0.602046	-0.36508	-0.275506	0.712762	0.172044	0.0805742	0.229928	-0.266773	0.399135	0.302189	0.226542	0.230037	-0.675475	276.75	-0.675475	0.712762
C3_03990C	AAP1	0.425799	-0.272093	-0.706352	1.08864	0.760222	-0.0278177	-0.54525	0.559728	2.20559	-1.10152	-0.222888	1.68148	-0.23434	0.00883314	0.106076	-0.938816	0.485266	113.938	-1.10152	2.20559
C2_05250C	AAT1	0.362473	-0.0382462	0.490738	0.447419	-0.22747	-0.624215	-0.376036	-0.0749108	-0.551268	0.0850842	0.148929	-0.278459	-0.0665984	0.0700158	0.224565	0.657395	-0.265627	11383.3	-0.624215	0.657395
CR_07620W	AAT21	0.0619271	0.104526	-0.0603068	0.400639	0.0254746	-0.0749894	-0.125212	-0.546908	1.13826	-0.175093	-0.0329171	1.21794	-0.0373391	-0.351491	-0.072219	-0.0253799	0.632529	5729.71	-0.546908	1.21794
C4_01200C	AAT22	-0.0923651	-0.22409	0.265609	0.0877424	0.242673	-0.269824	-0.281297	-0.363082	-0.105443	-0.0473876	-0.0663944	0.752019	0.0886919	-0.0894529	0.0307638	0.600641	0.529859	1810.91	-0.363082	0.752019
C1_01450W	ABC1	-0.0158851	-0.061929	-0.173455	0.522016	0.111035	0.129393	-0.0387699	-0.346788	0.618947	-0.274388	-0.0565441	0.25316	0.0217772	0.275186	0.178147	-0.26736	-0.117534	2060.29	-0.346788	0.618947
C3_07710W	ABD1	0.109519	0.000973332	-0.1149	0.319464	0.0616525	0.014029	0.00440518	-0.00209185	-1.0307	-0.0316345	-0.117507	-0.261801	0.0776873	-0.166612	0.000968079	-0.16512	0.367892	786.21	-1.0307	0.367892
C2_09390W	ABG1	0.118198	-0.0821918	0.292658	-0.0839061	0.256976	-0.161942	0.0680571	0.149376	-0.578024	0.00640863	-0.154633	-0.445713	0.14886	-0.201803	-0.46669	0.0880074	-0.314099	1719.81	-0.578024	0.292658
C4_02940W	ABP1	0.053038	-0.41657	-0.0806117	0.374741	0.245536	0.334058	-0.273105	0.102647	-0.0576349	-0.151141	-0.172174	0.307509	0.112132	-0.50873	-0.373371	0.254734	0.32491	5199.72	-0.50873	0.374741
C1_02190W	ABP140	-0.0425227	0.488739	0.12946	0.093841	0.00427241	-0.549371	0.130612	-0.0506035	-0.138884	0.0456013	-0.383156	0.0268813	0.542496	-0.11802	0.276627	0.0470734	-0.170164	346.045	-0.549371	0.542496
C2_04970W	ABP2	1.13662	-0.262213	0.222721	0.214976	0.100364	0.0235948	0.0686275	-0.035612	-0.374924	-0.260721	-0.0159591	-0.0483869	-0.0381828	0.13578	0.71008	-0.657939	-0.965589	746.51	-0.965589	1.13662
C4_05290W	ABZ1	-0.166751	0.177712	-0.115855	-0.0956708	-0.20262	0.0907319	0.0545461	0.0284509	-0.10387	-0.101093	-0.268358	0.307047	0.0306488	0.197302	0.378677	0.731439	-0.16793	1718.92	-0.268358	0.731439
C7_00750W	ACB1	0.221774	0.325315	-0.00105203	-0.756152	0.541673	-0.167224	0.0800361	0.53649	-0.410575	0.040726	-0.0101751	-0.54823	-0.0381312	0.278203	-0.380245	-0.494743	0.853378	1964.39	-0.756152	0.853378
CR_00640W	ACC1	0.604413	-0.0718601	-0.123846	-0.259731	-0.339176	0.727254	0.208253	0.777743	-0.20039	0.562523	0.370308	0.286146	-0.475254	0.501302	0.0186245	-0.0837017	-0.720903	13924.1	-0.720903	0.777743
CR_07440W	ACE2	0.346073	0.00898545	-0.205345	0.798644	0.10374	-0.00237042	-0.0359864	-0.222912	-0.139152	0.011594	0.214731	0.16015	-0.29909	0.0858354	-0.125788	-0.441884	-1.05872	1688.05	-1.05872	0.798644
C6_01690W	ACF2	0.0685293	0.124923	-0.0274654	-0.246266	0.0811426	-0.231998	-0.269866	0.0282745	0.557409	0.246226	-0.457546	0.148851	-0.110129	-0.792272	-0.360753	0.0312257	0.210531	990.321	-0.792272	0.557409
C5_02000C	ACH1	0.367015	-0.283317	0.103206	-0.0105892	-0.109714	0.0592809	-0.129966	-0.0067652	0.100458	0.586211	0.273142	0.590857	-0.149632	-0.220195	-0.0223824	-0.132339	0.337582	28960	-0.283317	0.590857
CR_08210C	ACO1	0.104901	-0.0676688	-0.161183	0.528954	0.226695	-0.123119	-1.01603	-0.396614	1.62969	0.124053	-0.805479	1.64651	0.0988485	-0.825758	0.275519	0.104745	0.192943	25636.3	-1.01603	1.64651
CR_05790C	ACO2	-0.0672822	-0.233658	-0.437313	1.94686	-0.368758	-0.257414	-1.06644	-0.66846	1.17945	0.0470709	-0.68036	0.900222	0.332231	-0.12258	0.163306	0.111404	0.253784	2789.65	-1.06644	1.94686
C1_06060C	ACP1	0.00736632	-0.490149	0.625201	0.253937	0.144398	-2.02685	-1.83032	0.0921646	-0.204503	-0.00407973	-1.54651	0.319684	0.28939	-1.68506	0.550016	0.68673	-1.79117	5744.52	-2.02685	0.68673
C2_04030C	ACP12	0.190407	-0.223523	0.20366	-0.0889093	0.0376865	-0.516289	-0.297493	0.0397675	0.335019	0.0228481	-0.83167	-0.607183	0.341508	-0.896691	0.0488898	0.265065	-0.482907	4632.43	-0.896691	0.341508
C2_10350C	ACS1	-0.118081	-0.116782	0.38671	-0.126801	-0.151429	0.78779	0.152499	-0.688261	1.74072	-0.184563	0.292332	1.33167	-0.321453	-0.496541	-0.591339	0.106236	1.2402	44692	-0.688261	1.74072
C1_04290C	ACS2	0.031886	-0.0938244	-0.196894	0.15363	-0.247746	0.171236	-0.172733	0.0563084	0.458312	0.512191	0.0225069	-0.1545	-0.213594	-0.0717386	-0.222307	0.0161897	0.0888342	25996.8	-0.247746	0.512191
C1_13700W	ACT1	0.0705365	-0.11318	0.0266215	0.349961	0.333894	0.0224443	-0.0715297	-0.0110346	0.225249	-0.0359745	0.397084	-0.293149	0.101715	-0.189611	-0.162059	-0.124276	0.000482741	29560	-0.293149	0.397084
C1_10860C	ADA2	0.283295	0.16613	-0.0601505	-0.109905	-0.0441042	-0.0372394	0.0799951	-0.144199	0.0267699	0.00226123	-0.122399	-0.0946573	0.0247529	-0.203243	0.0379913	0.242661	-0.60473	594.468	-0.60473	0.283295
C2_03520C	ADAEC	-0.642173	0.0707234	0.00785173	-0.0498493	0.059962	-0.343409	0.159175	-1.29958	0.173563	-0.199349	0.244304	0.875172	-0.111061	0.650602	0.0126427	-0.0878001	0.117187	1890.25	-1.29958	0.875172
CR_00510C	ADE1	-0.244233	-0.0431465	0.134422	0.208049	0.126701	-0.712368	-0.130888	-0.788176	0.193472	0.30847	0.460344	-0.236891	0.289488	0.0571326	0.249416	-0.168551	-0.585568	3284.55	-0.788176	0.460344
C1_09640W	ADE12	0.214299	-0.0672464	0.236895	0.731078	0.315322	-0.129733	0.292703	-0.196312	-0.076883	-0.0723199	-0.253796	-0.598042	0.399316	0.330042	-0.0553861	0.288748	-0.134644	5037.96	-0.598042	0.731078
CR_06150C	ADE13	-0.0628387	-0.0444955	0.202293	0.0315349	0.00550395	-0.336428	-0.227698	-0.272707	0.0726315	0.319005	-0.143434	-0.197747	-0.0168389	0.0307675	0.292945	0.191284	-0.0421784	8806.64	-0.336428	0.319005
CR_04090C	ADE17	0.139371	-0.045982	0.0905281	0.549685	0.200807	-0.191111	-0.341585	-0.0876865	-0.316252	0.465028	-0.25055	0.0339507	0.184065	-0.0501026	-0.00125211	0.116088	-0.198843	24239.3	-0.341585	0.549685
C3_04520C	ADE2	-0.811511	0.12554	-0.145173	0.216599	-0.241274	-0.0471114	0.0517129	-0.517161	0.245776	0.230247	0.00427589	-0.304211	0.00548911	0.205623	0.72449	0.00557144	-0.260354	3213.45	-0.811511	0.72449
C1_07710C	ADE4	-0.031322	-0.22976	0.0980858	0.195425	0.121886	-0.387721	-0.236558	0.00396446	-0.00395236	0.23004	-0.378567	-0.922913	0.381644	0.209547	0.337396	0.290892	-0.464884	4495.68	-0.922913	0.381644
C1_07890C	ADE5,7	-0.160648	-0.105406	0.108274	0.140378	-0.0495325	-0.219251	-0.120479	-0.0766223	0.440108	0.288686	-0.132055	-0.653678	0.165606	0.433048	0.362663	0.275465	-0.0774135	8422.55	-0.653678	0.440108
CR_04740C	ADE6	-0.0475135	-0.091186	0.0431865	0.287618	-0.229108	-0.372489	-0.152221	-0.268816	0.14805	0.164172	-0.358301	0.159597	0.100764	0.280372	0.277038	0.250252	-0.396459	5893.93	-0.396459	0.287618
C2_03090C	ADE8	0.1211	-0.168355	0.301204	0.131686	0.275402	-0.250734	0.0199937	-0.164677	-0.169465	0.400188	-0.0344382	-0.734293	0.309699	-0.100353	-0.101498	0.345047	-0.624752	1328.38	-0.734293	0.400188
C5_05050W	ADH1	0.0229524	-0.204162	-0.00343584	-0.39726	-0.0589289	0.555926	0.0863627	0.0875449	-0.988712	0.101181	0.837311	-0.710521	-0.0561745	0.0264314	0.257288	-0.796326	-0.0077069	264045	-0.988712	0.837311
C1_08330C	ADH2	0.150155	-0.102629	0.21848	-0.822629	-1.58704	0.829488	-0.494489	-1.06168	1.92181	-0.45707	0.155335	1.11426	-1.42194	-0.626267	-1.15342	0.165908	1.1488	39469.6	-1.58704	1.92181
C2_04470W	ADH3	0.615283	-0.376229	0.222073	-0.0306874	-1.32016	-0.62352	-1.72218	-0.0700935	4.09668	0.36786	-0.756873	2.10188	-1.0827	-1.58092	0.968998	2.79934	3.07566	291.718	-1.72218	4.09668
C3_02800W	ADH4	-0.00465677	1.00485	-0.0435298	-1.20127	-0.594816	-0.069629	0.559464	0.645973	1.67085	-1.47206	-1.17558	1.46657	-0.65507	0.0123933	0.729425	-0.613977	0.511089	12.6834	-1.47206	1.67085
CR_02070C	ADH5	0.705475	-0.265846	0.432898	-0.144612	0.729857	1.19265	0.121758	-0.0949357	-0.289708	-0.682024	0.958566	0.0151974	-0.696405	-0.241114	-1.4269	-1.05669	1.35704	9313.63	-1.4269	1.35704
C6_01910W	ADK1	-0.141045	0.0336459	0.128855	-0.375356	-0.0722627	0.118834	-0.187831	-0.122772	0.437221	0.0902943	-0.0699958	0.077169	0.0168462	0.0888285	0.228208	0.438052	-0.0390651	7972.16	-0.375356	0.438052
C6_03080C	ADO1	0.0961423	0.140763	0.0951501	-0.185772	0.294115	-0.166252	-0.181188	0.102344	0.135938	0.109255	-0.0512084	-0.393344	0.120767	-0.21715	-0.326072	0.118144	-0.474866	6673.15	-0.474866	0.294115
CR_05950C	ADP1	-0.0612805	-0.40678	0.15034	0.175936	-0.0199009	-0.0988335	-0.21725	-0.191956	0.172671	-0.0800025	-0.118621	0.329262	-0.0279464	-0.0966387	-0.412179	0.120846	0.581107	2396.03	-0.412179	0.581107
C4_02500C	ADR1	0.0446549	-0.0458931	0.143194	0.0389635	-0.00355455	0.0146199	-0.0591543	-0.418721	0.689271	-0.181883	-0.156121	0.990045	-0.18778	0.122317	-1.44806	0.679236	0.200484	1891.3	-1.44806	0.990045
C1_08850C	AFG1	0.0308808	-0.0152097	0.318824	0.0269654	-0.31032	0.119227	0.541253	-0.0999002	-0.745816	-0.331499	0.338301	-0.0306812	-0.177021	0.124738	-0.354268	0.428712	0.439506	571.721	-0.745816	0.541253
C3_01760W	AFG3	-0.127293	0.0226666	0.118221	-0.14649	0.0453382	0.102203	-0.0908854	-0.0450862	0.204224	0.165534	-0.300568	0.110821	-0.0237869	0.0199909	0.00689317	0.0397651	-0.0244863	2552.35	-0.300568	0.204224
C5_00180W	AFL1	0.26322	0.11891	0.078469	0.0368372	-0.106414	-0.23754	-0.559113	-0.378059	0.0491654	0.501741	-0.415888	0.765174	0.15994	-0.207715	0.832284	-0.0816427	-0.259531	3755.24	-0.559113	0.832284
C3_04200W	AFP99	0.160302	0.0387499	-0.692417	0.0444237	-0.727145	1.52075	0.917289	-1.37393	0.642309	-0.6893	0.268207	1.52667	-1.18765	-0.00811669	-0.135562	-0.547354	1.25563	178.713	-1.37393	1.52667
C2_07170C	AFT2	0.146214	0.0302512	-0.0510992	0.084223	0.136952	0.320492	-0.169685	-0.0974178	0.0436124	0.118302	0.018639	0.0876912	-0.0318781	-0.00504563	-0.128726	-0.119624	-0.664784	1113.61	-0.664784	0.320492
C5_00540C	AGA1	0.196031	-0.204621	-1.39437	0.968113	0.890566	0.342368	0.648164	-0.142211	2.93088	1.20338	0.0987444	2.06584	-0.506522	-0.672774	-0.42654	-1.63026	-2.92733	178.624	-2.92733	2.93088
C1_13400C	AGC1	-0.0506419	-0.333496	0.173108	0.441816	-0.290064	0.192336	0.026119	-0.165374	0.0385325	-0.347009	-0.306649	0.035229	0.0898235	0.174738	-0.367313	0.262793	-0.0546496	1896.18	-0.367313	0.441816
C1_03480C	AGE1	0.218492	-0.204551	-0.0399855	0.16359	0.196629	0.490158	0.204011	0.354077	-0.00365038	-0.233057	0.386556	-0.620989	-0.116963	0.406147	-0.173591	-0.238332	-0.390048	1125.55	-0.620989	0.490158
C2_09580W	AGE2	0.057061	-0.0720216	0.18987	0.518899	0.199854	-0.0360155	-0.21613	0.00587916	0.15105	0.327907	-0.0529737	-0.191132	0.320027	-0.232718	0.0641759	0.132503	-0.0955256	1494.24	-0.232718	0.518899
C1_02260C	AGE3	-0.0156212	0.0546311	-0.0788359	-0.0406506	0.132256	-0.175034	0.0262174	0.408161	-0.296951	0.0897665	-0.311015	-0.411299	0.102033	0.10986	-0.0521259	0.164136	0.107506	684.662	-0.411299	0.408161
C1_13760W	AGM1	0.379597	-0.225537	0.268261	0.190294	0.403455	-0.244692	-0.214847	0.614213	-0.849941	0.172211	-0.118616	-0.438953	-0.0361984	-0.630199	0.118623	0.044791	-0.549215	5385.58	-0.849941	0.614213
C4_06340W	AGO1	-0.263656	0.303449	0.150755	-0.135964	-0.417623	0.125328	0.156917	-0.238326	0.0858814	-0.380411	0.437702	0.462436	-0.660885	-0.130681	-0.258108	0.250636	0.560651	17278.4	-0.660885	0.560651
C4_01100C	AGP2	0.0274465	0.256398	-0.438897	0.0855057	0.3197	0.314139	0.49609	-0.0259006	0.555158	-0.63636	-1.20332	-1.79217	-0.034263	-0.547145	-0.131914	-0.779678	0.491467	1607	-1.79217	0.555158
C4_04840C	AGP3	-1.50831	0.0548688	-0.644071	0.413678	-0.874659	0.339673	-0.462967	-0.283897	1.71928	0.150594	-0.650198	2.75985	-0.330725	0.0412928	0.371537	0.49428	0.488856	273.645	-1.50831	2.75985
CR_10270C	AHA1	-0.00042259	-0.0703748	0.147106	0.0704838	-0.0871584	-0.134216	-0.220226	0.256518	-0.204654	0.0998284	0.0178664	0.41045	0.0574309	-0.180741	0.0821282	0.0506076	-0.673162	3566.46	-0.673162	0.41045
C4_02410C	AHP1	-0.723291	0.236788	0.248825	-1.24056	-1.10055	0.209215	-0.281637	0.280702	-0.0231713	-0.269095	0.477943	0.779287	-0.897708	-0.29172	-0.352486	0.829735	1.31415	30276.9	-1.24056	1.31415
C7_02390W	AHP2	-0.586578	-0.123566	-0.143151	-0.174532	0.578456	0.0103777	-0.104983	-0.109956	0.128423	-0.334221	0.611781	0.335873	0.095599	0.176296	0.00649412	0.0126285	0.544836	3514.87	-0.586578	0.611781
C3_06000W	AHR1	-0.110937	0.138469	0.159719	-0.0439586	-0.197542	0.325127	-0.10821	-0.213475	0.153269	0.278268	0.0302026	0.316347	-0.0225885	-0.745803	-0.307526	-0.0302243	0.405191	4263.25	-0.745803	0.405191
C3_03040W	AIP2	0.273859	-0.268332	0.0457684	0.553924	0.182282	-0.459906	-0.374008	-0.0980969	-0.174895	0.318191	-0.189651	-1.44503	0.205587	0.232229	0.141212	0.276135	-0.438335	5287.82	-1.44503	0.553924
C2_10750C	AKL1	0.364069	0.0933349	-0.0168022	0.394065	0.234489	0.3668	-0.146428	0.106637	0.250532	0.0359168	-0.0113728	-0.0516557	-0.0313042	-0.458463	-0.17866	-0.234573	0.0464602	2524.55	-0.458463	0.394065
C1_13220C	AKR1	-0.0825383	0.0264579	0.252319	0.244819	-0.121178	-0.132939	-0.137112	-0.0682101	0.0228395	-0.0558331	0.178298	0.255568	-0.0900579	0.137297	-0.0764681	-0.169492	0.51626	1814.2	-0.169492	0.51626
C6_03720W	ALA1	0.156508	0.00215947	0.055864	0.088361	0.0515043	0.00421559	0.228388	-0.00792728	-0.0459584	-0.0128859	-0.0327341	-0.353192	0.143626	0.282402	0.140783	-0.151378	-0.0994654	5166.84	-0.353192	0.282402
C2_02970C	ALD5	-0.481618	-0.114325	0.24232	0.630974	-0.768331	-0.151076	-0.0444642	-1.35354	1.4987	0.1801	-0.137217	0.423025	-0.0207956	-0.573915	-0.0642483	0.773197	1.22096	183757	-1.35354	1.4987
C4_05130C	ALD6	0.244993	0.430056	-0.221876	0.272801	-0.342222	0.147083	-0.482021	-0.435665	1.71864	-0.265902	0.0323162	2.55615	-0.757939	-0.135674	-0.35976	0.92641	0.733425	1597.54	-0.757939	2.55615
C4_06000W	ALG1	0.0163973	-0.233545	0.0321727	-0.542097	0.0805422	0.18926	0.115858	-0.00710667	-0.157609	-0.278806	-0.137388	0.170495	-0.022655	0.0357511	0.0315888	0.239035	-0.0135701	1492.8	-0.542097	0.239035
C6_02270C	ALG11	0.320311	-0.0647302	-0.1785	-0.238388	0.242811	-0.0801007	0.0657772	0.0877609	0.0950582	-0.154256	-0.170839	-0.0539009	0.0722812	0.141167	-0.127156	-0.183521	-0.029975	1012.64	-0.238388	0.320311
C6_04030W	ALG2	0.221468	0.175243	0.0569126	0.0875746	0.220934	-0.399015	0.247422	-0.0304146	-0.223034	0.0221674	0.160433	-0.495673	-0.0884344	-0.211407	-0.547056	-0.167328	0.0921172	1289.02	-0.547056	0.247422
CR_02790C	ALG5	-0.12747	0.0734086	0.0228639	0.0859198	0.161745	-0.0179699	0.202837	0.181484	-0.303139	-0.448056	-0.116196	0.241186	0.165386	0.0325197	-0.42642	-0.163885	-0.117356	351.901	-0.448056	0.241186
CR_06900C	ALG6	0.134593	-0.379343	0.228721	-0.16433	0.164149	0.0104918	-0.0611428	0.291484	0.0229771	-0.167587	0.22849	-0.233494	-0.113564	0.0472134	-0.470715	-0.0619877	0.0720295	1407.82	-0.470715	0.291484
C2_07940C	ALG7	0.308157	0.0724979	-0.03907	0.232803	0.120747	0.218439	0.125076	0.0544503	-0.349125	-0.0790037	0.321059	-0.477165	-0.0392304	-0.138778	-0.134261	-0.377928	-0.48584	1460.89	-0.48584	0.321059
C3_01880W	ALG8	0.181219	0.0646998	0.16162	-0.650457	-0.0338019	0.0798755	-0.0855503	0.128675	-0.190836	-0.167266	0.186877	-0.317503	-0.352403	0.199977	-0.18213	-0.328853	0.0299931	1396.55	-0.650457	0.199977
C1_07250C	ALG9	0.206359	-0.178007	0.000842282	-0.647304	0.150685	0.300733	0.0320556	0.155997	-0.413757	0.171938	-0.100866	-0.532807	0.056479	-0.162288	0.10246	-0.346173	-0.129284	2086.54	-0.647304	0.300733
C3_01410C	ALI1	-0.0514606	-0.0175914	0.173447	0.121677	-0.0728048	-0.388104	-0.328456	-0.322162	0.621964	0.181214	-0.186526	0.10352	0.0101864	-0.221286	0.0877104	0.229738	0.111535	3484.76	-0.388104	0.621964
CR_00210W	ALK2	-0.228467	-0.559979	-0.723224	0.785646	0.271998	0.19216	0.0140625	-0.781268	1.92355	-0.976046	-0.202456	1.4408	-0.48384	0.266888	0.0447245	-0.0804014	0.793983	597.175	-0.976046	1.92355
C7_01540W	ALK6	-0.0209564	0.156573	-1.2771	-0.193935	-0.0733169	0.894399	-0.414215	-0.385102	0.365333	-0.367294	0.917338	0.654316	-0.836028	0.543794	0.590791	-0.587532	-0.407442	79.3041	-1.2771	0.917338
CR_07130C	ALK8	-0.345175	-1.56045	0.63879	0.403387	0.309352	0.530918	-0.184072	-1.07008	1.44476	0.0969511	-0.0440546	1.56591	-4.60392	0.19922	0.924172	-2.52662	-0.670547	9.56611	-4.60392	1.56591
CR_09790W	ALO1	-0.0920681	-0.14722	-0.0650382	-0.136976	0.0991678	0.11596	0.09707	0.347084	-0.0993626	0.0439368	-0.153734	0.0429691	0.121502	-0.00919175	-0.376867	0.0586447	0.206719	7605.42	-0.376867	0.347084
C1_10800C	ALP1	-0.0128733	-0.26413	0.181889	0.394069	0.00736881	-0.150019	-0.0180774	-0.157552	0.172186	0.203808	0.0210955	-0.219393	-0.0408124	-0.361462	0.170264	0.0106321	1.20505	1689.83	-0.361462	1.20505
C3_02370C	ALR1	0.0247424	-0.306182	-0.199585	0.426949	0.0628729	0.0852417	-0.525035	-0.133054	0.528047	0.0337693	0.0704516	-0.0249294	0.187853	0.150095	-0.299347	0.0573399	-0.0835763	6563.42	-0.525035	0.528047
C6_03700W	ALS1	-0.195363	0.824142	0.00862237	0.392906	0.721676	-0.615936	-1.40035	0.810009	0.491251	-1.32606	-1.78905	1.98805	1.6129	-1.38006	-0.967703	-2.41342	2.84679	52599.5	-2.41342	2.84679
C6_04380W	ALS2	0.40514	-1.11305	0.602531	0.435053	-0.0107159	0.223086	-0.78441	-0.104969	-0.188109	0.511397	0.00928706	0.593203	-0.0243028	0.332449	0.407543	-0.449687	-0.0888733	2280.99	-1.11305	0.602531
CR_07070C	ALS3	1.07097	-0.635165	-0.555082	0.471904	0.329515	1.10254	0.0668641	-0.0417266	0.536527	-0.234597	-0.116464	-0.184095	0.389342	-1.22862	-0.888534	-1.26438	-0.669007	208415	-1.26438	1.10254
C6_04130C	ALS4	0.0213467	-0.378321	-0.184984	0.300634	-0.0868222	-0.180287	-0.630418	-0.348432	0.0834414	0.373233	-0.133793	1.41318	-0.105036	0.261709	0.95581	-0.409395	0.0511929	4414.23	-0.630418	1.41318
C6_03690W	ALS5	0.162084	-0.223437	-0.0254051	0.262648	0.140604	-1.80643	-2.41255	0.0896206	-0.13738	0.315697	-0.217417	0.637788	0.50987	-0.408581	-0.23472	0.204539	1.36507	2488.26	-2.41255	1.36507
C3_06190C	ALS6	0.0203039	-0.125896	0.199344	0.388469	-0.191404	-0.217971	-0.67723	-0.399608	0.590633	0.365112	-0.19464	0.227431	-0.309023	-0.210332	0.57765	0.0969587	0.518517	627.782	-0.67723	0.590633
C3_06320W	ALS7	-0.261378	-0.145365	-0.153441	-0.129576	-0.365262	0.694488	0.281148	-0.307782	0.127331	0.0129156	0.493287	0.856555	-0.503624	0.220675	0.107709	-0.132433	0.619655	1098.79	-0.503624	0.856555
C6_03710W	ALS9	0.478539	-0.290264	-0.246256	0.0652132	-0.665285	-0.102378	-0.120023	-0.820248	4.26512	3.62559	0.312359	-0.046681	-0.511142	-0.187768	0.403352	2.34165	0.231601	13304.9	-0.820248	4.26512
C3_03480C	ALT1	-0.204755	-0.0368275	0.0158848	0.63817	-0.143589	0.126471	-0.0886463	-0.301469	0.782337	-0.128303	0.0338223	0.506958	-0.410348	0.10099	-0.271087	0.342506	0.445052	2589.52	-0.410348	0.782337
C2_01950C	AMN1	0.534416	0.476025	0.410853	0.263893	0.151146	-0.0601311	-0.0839051	-0.207335	-0.251323	0.0517323	0.0854405	-0.00514903	-0.152998	0.077341	-0.297141	0.0314643	-0.440411	824.585	-0.440411	0.534416
C2_03120W	AMO1	0.28268	0.33325	-0.830957	0.18462	0.4739	-0.626682	-0.346944	-1.36241	1.70641	0.672964	-0.293825	3.27338	-0.664856	0.614497	1.81366	0.696442	0.704097	2286.7	-1.36241	3.27338
C2_06700W	AMO2	0.0619718	-0.384146	-0.392879	-0.00716717	-0.67656	0.449821	0.106185	-0.611203	1.04843	-0.531849	0.890317	-0.0180143	-0.39018	0.634608	0.475872	-0.275404	1.57016	2604.75	-0.67656	1.57016
C4_02360W	AMS1	-0.303683	0.0142184	-0.0883863	-1.01461	-0.266236	0.81166	0.153229	0.306189	0.429614	-0.987913	0.271454	0.8052	-1.21278	-0.212856	-1.29886	0.350731	1.88944	8023.86	-1.29886	1.88944
C6_01610W	ANB1	-0.158948	-0.015327	-0.065011	-0.219308	0.177087	-0.0495761	-0.111012	-0.0244231	0.0979501	-0.0639721	-0.172929	-0.238037	0.37308	-0.0498103	0.257025	0.321821	-0.0141851	94035.6	-0.238037	0.37308
C2_08570W	ANP1	-0.0131421	0.0980401	-0.0725796	0.0317179	0.283265	-0.0275443	0.127366	-0.21086	0.0762943	-0.22775	0.282982	-0.462879	0.129787	0.37638	-0.0239114	-0.26966	-0.463412	1186.57	-0.463412	0.37638
C1_06570W	ANT1	0.117232	0.0781397	-0.540807	0.180097	0.323402	-0.4775	-0.390263	-0.175108	1.1711	-0.2353	-0.0825316	0.643531	-0.388399	0.318874	-0.0992311	0.627516	-0.052277	680.674	-0.540807	1.1711
C1_09160W	AOX1	0.396449	-0.987359	0.504319	1.02335	-1.17035	0.409822	0.639401	-1.77426	0.577432	-0.42484	-0.0473477	-0.423274	-0.194282	-0.81038	-0.884061	0.386009	1.59636	340.964	-1.77426	1.59636
C1_09150W	AOX2	-0.425827	1.53502	-0.349955	-0.825368	-1.70383	-2.10957	-3.65346	1.56916	2.0143	0.439681	-1.2742	0.66274	0.909379	-1.85285	2.03147	1.27065	2.05005	135.363	-3.65346	2.05005
C6_03410C	APA2	-0.0264711	0.0139383	0.257671	-0.158565	0.0607595	-0.288273	0.0612592	0.463002	-0.587707	-0.00211818	-0.0327318	-0.447299	0.167171	0.16616	-0.236888	-0.0818157	0.0206153	1425.72	-0.587707	0.463002
C1_00600W	APC1	0.190504	-0.0640094	0.0551077	0.145648	-0.104065	0.312075	0.219684	0.00633361	-0.0962986	0.09277	0.0947149	-0.288383	-0.110959	0.175788	0.004345	-0.218202	-0.232857	1259.07	-0.288383	0.312075
C1_04400C	APE2	-0.0708585	-0.239937	-0.0712627	0.0803068	0.0086812	0.204681	-0.085776	0.0967659	0.0969204	-0.126213	0.00655912	-0.1507	0.0252878	0.302291	0.112037	-0.164357	0.316441	8389.14	-0.239937	0.316441
C2_08800C	APE3	0.187688	0.185495	-0.140653	0.56931	-0.22747	-0.0615356	-0.14644	0.0186414	0.204893	-0.103277	0.0834707	0.130783	-0.218457	-0.0979986	0.0955947	-0.0282752	0.0460462	1818.71	-0.22747	0.56931
CR_06730W	APG7	0.241202	0.50821	0.187789	0.301094	-0.0107727	0.0233211	-0.0439443	0.0425819	-0.145782	0.186339	-0.355182	1.14189	-0.169985	-0.350333	-0.254768	0.305228	-0.111735	535.1	-0.355182	1.14189
C3_02430W	APL2	0.396106	-0.113835	0.262971	0.13052	0.343003	-0.122124	-0.420621	0.226157	-0.115345	0.341182	0.342912	-0.467715	0.062568	-0.136299	-0.200201	0.0117694	-0.016306	1851.29	-0.467715	0.396106
CR_02870W	APL4	0.164467	-0.0148971	0.348665	0.0404963	0.1657	-0.285952	-0.0772142	0.218279	-0.174187	0.063481	0.0153725	0.176443	-0.0551767	-0.124559	-0.37467	-0.0718062	0.0612962	4422.56	-0.37467	0.348665
C3_02590W	APL5	-0.224844	0.019437	0.00869	-0.0861053	0.095672	0.150184	0.344241	0.267059	-0.568738	-0.204676	-0.0877501	-0.497453	0.0309625	0.459228	-0.323205	0.193214	0.231909	1347.05	-0.568738	0.459228
C5_05400W	APM1	0.114559	-0.0588227	-0.144883	0.103323	0.018519	0.266232	-0.225849	-0.0819219	0.0352366	0.502918	0.158636	0.0395817	0.248964	-0.331423	0.427547	-0.254828	-0.161978	3290.72	-0.331423	0.502918
C2_07880W	APM4	-0.0938715	0.164574	-0.114552	0.344281	0.0713239	-0.0868242	0.111981	-0.125092	-0.0726952	0.248289	0.253318	-0.178745	-0.0661293	-0.234109	-0.148136	0.00946667	0.14014	528.207	-0.234109	0.344281
C3_06430W	APN1	-0.0733547	-0.0651562	-0.0136936	-0.204921	-0.0550775	0.136833	-0.0503227	0.14393	0.123984	-0.195109	0.243247	-0.0107365	-0.131518	0.179606	0.0646539	0.296397	-0.311491	2568.86	-0.311491	0.296397
C1_10650W	APN2	-0.0995325	-0.000269939	0.0191816	-0.107004	-0.171325	-0.162935	0.338022	0.230067	-0.57365	0.0661636	-0.0340935	-0.33025	0.277293	0.319959	-0.103852	-0.0883838	0.595343	235.148	-0.57365	0.595343
C2_07400C	APR1	-0.0730911	0.10258	-0.184627	0.291297	-0.150646	0.20781	-0.00514882	-0.333834	0.575292	-0.00532184	0.405273	0.702191	-0.276915	-0.120889	-0.334699	0.0629411	1.16486	10307.7	-0.334699	1.16486
C1_08480C	APS3	0.176581	-0.136243	0.10245	-0.309562	-0.371437	-0.00946996	-0.22495	0.148236	0.0656862	0.0798803	0.314054	0.0486962	-0.159806	-0.0598376	0.380719	0.540099	-0.0585135	325.634	-0.371437	0.540099
C2_01430W	APT1	-0.200524	0.188208	-0.26091	-0.184571	-0.291232	-0.577379	0.202936	-0.10075	0.0842809	-0.212764	0.296497	-0.296642	0.0526629	0.0554312	0.212	0.100738	0.0256248	731.477	-0.577379	0.296497
CR_02920C	AQY1	-0.233113	0.021817	-0.141629	1.18213	1.2844	-0.194823	-0.152526	-1.73023	-0.722062	-0.552503	-0.161807	3.86303	0.790109	1.29793	2.401	-1.74202	-2.45318	286.002	-2.45318	3.86303
C2_08130W	ARA1	-0.794757	0.207631	0.630748	-0.0655641	-0.568052	-0.531731	0.145806	-0.544414	0.369682	-0.010735	0.0990519	0.739898	-0.382307	-0.0480183	-0.156639	0.756248	2.09848	3962.78	-0.794757	2.09848
CR_03060W	ARC1	-0.081102	0.166102	-0.0512518	0.30371	0.205916	-0.00493669	-0.184341	0.0196167	-0.484835	0.124983	-0.284037	0.353312	0.425548	-0.243441	0.148583	-0.364747	-0.681034	11329.3	-0.681034	0.425548
CR_07210W	ARC15	-0.128336	0.111721	0.0649057	-0.427481	-0.117523	0.0433514	0.1842	-0.0332623	-0.0952335	-0.150817	0.30153	0.337949	-0.188717	0.2121	-0.0739241	-0.0149679	0.37728	1068.88	-0.427481	0.37728
C6_01140C	ARC18	0.0182911	-0.0360134	0.228866	-0.313594	0.179212	-0.0448916	0.138956	0.333316	-0.233983	0.0653569	-0.174703	-0.446358	-0.0904048	0.241027	-0.0548162	0.0350655	0.70221	4225.42	-0.446358	0.70221
CR_01040C	ARC19	-0.106118	0.0925333	0.384451	-0.126866	-0.167548	-0.263277	0.091357	0.363315	-0.773795	0.0114864	0.0889369	-0.118462	-0.0708436	0.470263	-0.0808806	0.122848	0.486921	2761.4	-0.773795	0.486921
C1_06080C	ARC35	-0.0286123	0.208375	0.337657	-0.209209	-0.143709	-0.17643	-0.111214	0.160804	-0.0695811	0.0162502	0.128027	-0.336418	-0.119225	0.0850698	-0.00637597	0.05382	0.607155	4381.52	-0.336418	0.607155
CR_06180W	ARC40	-0.0688625	-0.278361	-0.0408829	0.107588	-0.0628414	0.206751	-0.0391607	-0.333026	0.508666	0.0838641	0.319315	-0.46171	-0.0643808	0.0902263	-0.493726	0.0101371	0.230183	5119.69	-0.493726	0.508666
C6_00150W	ARD	-0.226059	-0.335052	-0.0432648	0.134243	0.129976	-0.134578	-0.0672235	-0.194162	0.290404	-0.0946013	-0.393641	0.164344	0.151984	-0.203699	0.100291	0.0176168	0.308812	6573.2	-0.393641	0.308812
C2_06940C	ARE2	0.196149	0.0538528	0.0430977	-0.0669615	0.237673	0.102528	-0.0093977	0.487478	0.121033	-0.304911	0.517629	-0.423729	-0.128818	-0.0278794	-0.531623	-0.208963	0.360911	2777.4	-0.531623	0.517629
CR_08700C	ARF1	-0.0865686	0.284949	0.576206	-0.311855	-0.62946	0.176895	0.0665329	-0.485969	0.0154137	-0.220615	0.5247	0.400163	-0.510172	0.154004	0.132128	-0.829024	0.263948	646.003	-0.829024	0.576206
C3_04950W	ARF2	-0.0422722	-0.101481	0.0805765	-0.0623929	0.183111	-0.0447062	-0.213229	0.349455	0.360873	-0.212624	-0.284825	-0.388987	0.165073	-0.119711	0.0500787	0.420026	0.0197482	13551.9	-0.388987	0.420026
C3_01470W	ARF3	0.408253	-0.0701227	-0.331648	0.147947	0.692802	-0.326546	0.189529	-0.0561308	0.637661	-0.95907	0.561783	-1.2805	-0.381933	0.458571	0.161119	-0.167859	-0.451115	1208.73	-1.2805	0.692802
CR_00620C	ARG1	0.0259446	-0.0816173	-0.457362	0.908973	-0.288312	0.655653	-0.381473	0.362559	0.475821	-0.598828	0.37839	2.30064	-0.229039	-0.903938	-0.422872	-0.202273	1.35456	3549.32	-0.903938	2.30064
C3_04660C	ARG11	0.0413816	0.0436703	-0.454576	-0.397946	-1.38066	0.350291	0.225264	-0.541633	-0.313085	-0.239094	-0.0905108	0.321947	-0.734867	0.0432863	0.513703	0.326972	-0.0952541	96.2333	-1.38066	0.513703
C1_05020C	ARG2	0.123734	0.136891	0.181058	0.955712	-0.422373	-0.177412	-0.169236	-0.129444	-0.096614	0.227516	0.123749	-0.0593826	-0.190644	-0.0183634	-0.0976985	0.0490622	0.17803	1305.24	-0.422373	0.955712
C6_03230W	ARG3	0.00814505	-0.240118	0.055048	0.0199602	-0.779585	0.75989	-0.934086	0.279165	0.934256	-0.348717	0.249966	1.60746	-0.940826	-1.81388	-0.841498	-0.390892	1.64518	318.951	-1.81388	1.64518
C7_03570W	ARG4	-0.190502	-0.0070426	-0.431475	0.76923	0.0884242	0.335318	-0.362587	0.307446	0.364887	-0.684502	-0.0505813	1.01448	-0.165469	-1.00545	-0.513931	-0.772609	1.36804	633.995	-1.00545	1.36804
C1_09290C	ARG5,6	-0.965232	0.083173	-0.758947	1.10652	-1.74723	0.379527	-0.00724466	-0.201995	1.75271	0.126102	0.268654	1.87089	-1.79517	-0.660634	-0.716346	-0.0213967	1.93489	3864.08	-1.79517	1.93489
C4_05070C	ARG8	-0.323817	-0.0200084	0.0161602	0.475588	-0.698552	0.471323	-0.120285	-0.276042	-0.0242416	-0.0571684	0.178005	1.90663	-0.507557	-0.573733	-0.945431	0.183796	0.847975	739.387	-0.945431	1.90663
C1_09090C	ARG81	-0.0815264	-0.143039	0.114025	0.0951502	0.0428058	0.264177	0.150025	0.29907	-0.353575	-0.090943	-0.10937	-0.0209069	0.132597	0.0573183	0.0461304	0.0190763	-0.219533	594.602	-0.353575	0.29907
C4_02530W	ARG83	-0.718342	-0.0666152	0.018301	-0.458893	-0.238071	0.150197	0.20966	-0.0391485	0.058661	-0.362931	-0.36176	0.573351	-0.0402784	0.418671	0.00237719	0.39337	0.539287	359.053	-0.718342	0.573351
C2_04880C	ARH2	-0.0291889	0.175036	-0.209325	0.187155	0.203144	0.429931	0.0662138	0.00579526	0.250888	0.128871	-0.0904427	-0.189092	0.0226358	-0.0378175	-0.151398	-0.204898	-0.0399312	409.856	-0.209325	0.429931
C4_01890C	ARL1	0.156913	0.0271619	0.112901	-0.593964	0.141762	-0.0053099	0.204991	0.376963	-0.0825634	-0.0257364	-0.051114	-0.0854125	-0.0381085	-0.119783	0.0329824	0.810938	-0.256447	519.947	-0.593964	0.810938
C1_11190W	ARL3	0.337199	0.211806	0.403086	0.131569	0.183139	-0.402051	-0.046598	0.095314	-0.217641	0.474854	-0.250263	-0.22209	0.545862	-0.118893	-0.165932	0.393965	-0.297067	730.606	-0.402051	0.545862
C4_00890W	ARO1	0.235272	-0.263283	-0.0284481	0.0477416	-0.325695	0.250041	-0.0731733	0.0380931	-0.376244	0.0140788	0.175541	0.24665	-0.175299	0.19033	-0.407821	0.379852	-0.642303	5173.26	-0.642303	0.379852
CR_06860C	ARO10	-0.251828	-3.47973	-0.406909	1.08955	0.541873	0.170581	-0.586783	-0.990456	0.0413304	0.225899	-0.494396	0.0732131	-0.0681905	0.386443	0.531487	0.0180891	-0.207804	8809.91	-3.47973	1.08955
CR_07710W	ARO2	0.167327	-0.056788	-0.0555567	0.500433	-0.16331	-0.0910943	-0.160043	0.0419173	-0.611075	-0.00701404	0.00880381	0.235507	0.148961	0.0285058	0.144494	-0.16664	-0.455247	4560.12	-0.611075	0.500433
C2_02030W	ARO3	0.133409	-0.332234	0.0660285	2.08015	-0.0104886	-0.211959	-0.252765	-0.338847	-0.0647408	-0.0019006	0.0536217	-0.00354516	0.448611	-0.20609	0.098035	0.00222023	-0.137241	7447.81	-0.338847	2.08015
C1_05110C	ARO4	0.0230978	-0.289847	-0.259662	1.53174	0.122014	0.0413045	-0.250846	0.0703407	-0.0917383	-0.134111	-0.12734	-0.243641	0.445625	-0.144182	0.0534271	0.0606362	-1.1529	15976.7	-1.1529	1.53174
C1_11500C	ARO7	-0.0340388	-0.072418	0.165362	-0.0531432	-0.0458588	0.092204	0.46859	0.160791	-0.422707	0.0924425	0.488703	-0.236895	0.00935264	0.41614	-0.255219	0.200991	-0.215569	895.691	-0.422707	0.488703
C2_00340C	ARO8	0.734443	-0.91817	-0.0416958	1.88427	-0.216641	0.0655317	-0.270881	0.0886311	-1.09851	0.134307	-0.0562804	0.135216	0.0231343	0.328912	-0.249316	0.320247	-0.182498	9388.95	-1.09851	1.88427
C1_03200C	ARO80	-0.00596477	-0.176051	-0.0150114	0.279751	0.0672824	0.106954	-0.0758769	-0.166319	0.0583462	0.140372	0.0878592	0.222717	-0.0917743	0.0300735	0.0208606	-0.0319684	-0.160826	1159.13	-0.176051	0.279751
C4_05560C	ARO9	0.122123	-0.491654	1.16389	-0.243592	-0.0538541	0.867285	0.614496	0.339972	0.91282	-0.802393	0.881183	-0.88128	-0.863291	-0.0178895	-0.723559	-0.314917	0.413066	2669.51	-0.88128	1.16389
C5_03380W	ARP1	0.10654	-0.020211	-0.175507	0.0726049	0.234764	-0.00700964	0.0460433	-0.0489026	-0.180108	0.592984	-0.00589689	-0.194917	0.178933	-0.198873	0.620672	-0.110552	-0.378351	465.662	-0.378351	0.620672
CR_08950W	ARP2	0.0613023	-0.148835	0.146362	-0.754001	-0.287057	0.413985	0.0960992	-0.146776	0.0201359	0.204887	0.373476	0.512352	-0.228892	0.00316734	-0.0372515	-0.0211302	0.135769	3179.89	-0.754001	0.512352
C2_07320W	ARP3	0.288697	0.0627706	0.0727567	0.0977363	-0.0865037	0.0270861	0.0212022	0.0898956	-0.117608	0.155637	-0.0197604	-0.148589	-0.0884424	-0.249665	-0.1847	-0.115261	0.149899	2126.26	-0.249665	0.288697
C6_03350C	ARP4	-0.0214944	0.0223432	0.249901	-0.0495572	-0.0958341	0.102437	0.186032	0.226428	-0.509453	-0.401762	-0.066557	-0.562666	0.0375421	0.240928	0.149015	-0.070102	-0.390611	821.07	-0.562666	0.249901
C1_01700W	ARP8	-0.022892	-0.0205069	-0.100306	-0.265467	-0.0478713	0.072071	0.069011	0.187922	-0.388498	-0.422535	-0.183641	-0.580809	-0.0389267	0.356741	0.138723	0.180283	-0.0137698	819.68	-0.580809	0.356741
C3_01030W	ARP9	0.132032	0.077102	0.260622	-0.332133	0.116057	-0.132844	0.283089	0.18823	-0.270522	-0.0319624	-0.0487855	-0.537141	-0.103063	0.432764	0.0892251	-0.15611	-0.133909	3448.48	-0.537141	0.432764
C4_06890W	ARR3	-0.00902518	0.508723	-0.766263	1.43992	-0.882659	1.54633	-0.137554	-0.394886	-0.0457037	-0.011043	0.289627	1.23779	-0.907636	0.657801	-0.150367	0.714251	-0.80049	229.768	-0.907636	1.54633
C3_04710W	ARV1	0.249306	0.317659	0.264012	0.068952	0.126637	-0.176503	0.38106	-0.305552	-0.0415719	0.0921135	0.689865	-0.861417	-0.00207122	0.319896	-0.660822	-0.366261	0.00319923	96.1319	-0.861417	0.689865
C1_03230C	ARX1	-0.217731	0.114154	-0.019767	0.371753	-0.0158082	-0.339769	-0.0227306	-0.225761	0.359509	0.0532011	-0.00812782	-0.04049	0.691178	-0.115652	0.398518	-0.132781	-0.322396	4363.27	-0.339769	0.691178
C7_01250W	ASC1	-0.0187625	0.0955633	-0.207983	0.543641	0.247027	0.102052	-0.406557	-0.178628	0.114763	0.168108	-0.242291	0.06087	0.449535	-0.402784	0.198709	0.00916224	-0.297659	32136.3	-0.406557	0.543641
C3_05960W	ASE1	-0.0180223	0.00365229	-0.26671	0.382247	0.33874	0.0437058	0.183969	-0.384762	0.0818712	-0.151092	0.347552	-0.336707	-0.0108398	0.169315	0.144078	-0.274013	-0.693861	427.787	-0.693861	0.382247
CR_07860C	ASF1	-0.170512	-0.167287	0.0175012	0.113862	-0.0676555	0.0400331	0.0758264	0.243956	-0.0891691	-0.157808	-0.0980422	0.158732	0.182061	0.268974	0.558262	0.244027	-0.531814	1097.56	-0.531814	0.558262
CR_02560C	ASG1	0.0985818	-0.318876	0.0315257	-0.142409	0.126072	-0.322785	-0.282199	0.0158778	-0.0820418	0.010914	-0.243696	0.726006	0.0311331	0.343692	0.18399	0.0228576	-0.262586	926.85	-0.322785	0.726006
C6_02510C	ASG7	-0.128027	0.907941	-1.01015	2.21811	1.96194	2.84808	-2.29279	-0.586682	-0.316983	1.57855	-1.51366	-0.153348	-2.09619	-0.328871	0.149324	0.694381	-0.92737	20.1823	-2.29279	2.84808
C2_10660W	ASH1	0.184755	0.024013	-0.0934021	0.956363	0.229019	0.00397589	-0.0846343	-0.534958	0.0380033	-0.231276	0.0174587	0.0375073	0.155643	0.208377	-0.10251	-0.121092	-0.406261	1556.5	-0.534958	0.956363
C5_04780W	ASH2	0.122205	-1.17798	0.217931	0.170819	0.374576	-0.639499	-1.04451	0.441288	-0.278113	0.749756	-1.16826	-0.591784	0.360735	-1.39241	0.238711	0.355827	-0.689619	983.982	-1.39241	0.749756
C4_01150W	ASK1	-0.530812	-0.0502347	-0.311836	0.25232	-0.0785759	0.143888	-0.0280701	0.250425	-0.397776	-0.225108	-0.0593789	0.11556	0.131516	0.0937204	0.542866	0.685922	-0.468141	625.105	-0.530812	0.685922
C1_00680W	ASM3	-1.15091	1.18341	0.00983213	-1.45285	-1.2448	1.7828	-0.185958	0.961544	-0.558212	-0.0506633	0.876433	2.35679	0.199556	-1.9148	-1.5123	0.808633	2.918	29967.3	-1.9148	2.918
C2_09060C	ASN1	-0.00143132	0.166141	-0.208594	0.803706	-0.0554967	-0.342946	-0.0641742	-0.167978	0.342425	-0.115497	-0.0128832	-0.267882	0.14466	0.391397	0.452995	0.0442511	-0.654903	15031.8	-0.654903	0.803706
C1_10740C	ASR1	0.375109	0.563296	-0.253179	0.600875	1.83149	0.535071	0.0256533	-0.433696	1.88355	-0.746972	0.601852	-1.2025	-0.499529	-0.400559	-1.03739	-0.549708	1.16665	1456.04	-1.2025	1.88355
CR_08890C	ASR2	-0.499731	0.935637	-0.187346	-0.200151	0.389118	-0.36101	0.0307074	-0.795898	0.48416	-0.464588	0.00884321	0.949081	-0.0608233	0.0861888	0.4584	-0.230165	1.40107	638.841	-0.795898	1.40107
C2_03790C	ASR3	0.45072	0.536944	-0.209243	-0.212926	1.56429	0.0589506	0.488686	-0.263996	0.451934	-0.908535	0.389646	0.0182103	-0.0545835	-1.53719	-1.55289	-0.648154	1.29341	11327.7	-1.55289	1.56429
C1_06940C	ATC1	-0.00176579	-0.0475382	-0.381126	0.516765	0.00977621	0.688467	0.359114	-0.523777	0.448741	-0.0919517	0.539876	0.0180226	-0.347088	0.000666598	-0.459806	-0.684465	0.270109	1432.94	-0.684465	0.688467
C3_04340W	ATF1	-0.0223666	-0.449926	-0.0534519	0.895985	-0.193599	-0.00811009	-0.25188	-0.153201	0.439464	-0.515436	0.0466221	-0.0829252	-0.0717828	0.570383	0.113753	0.188071	0.287827	1851.74	-0.515436	0.895985
C4_04450C	ATG1	-0.00482853	-0.167689	-0.237528	0.442303	-0.278149	0.32762	0.0539456	-0.375496	0.799431	-0.0919696	0.118162	0.807493	-0.357449	0.0232421	-0.20158	0.350063	0.759054	485.139	-0.375496	0.807493
C6_01740C	ATG15	0.0632843	-0.140503	0.0805053	0.649943	-0.0734706	-0.0311337	-0.196805	-0.135301	0.184055	0.207163	-0.0298806	0.18216	-0.0567366	-0.286714	-0.325918	-0.0329323	0.848786	513.993	-0.325918	0.848786
C3_05040C	ATG9	0.0667974	-0.0090655	-0.280689	0.0404444	-0.362135	-0.0350997	0.225059	-0.48099	0.161729	-0.778501	0.250371	-0.418484	-0.317454	0.477471	-1.18484	0.273679	0.397338	308.482	-1.18484	0.477471
C6_04210C	ATM1	0.0111877	-0.267712	0.030999	0.850813	-0.346936	0.153694	0.00155417	-0.142334	0.295007	-0.0591065	0.363573	-0.167789	-0.327019	0.390463	-0.0406212	0.235723	0.722767	1548.41	-0.346936	0.850813
C3_00920W	ATO1	0.449568	-0.0481906	-0.0212332	0.16141	1.01397	0.985362	0.404107	-0.659949	2.00129	-0.941656	-0.295162	-0.44579	0.127357	-2.14271	-1.40291	-1.32568	0.636051	12431.8	-2.14271	2.00129
CR_00930W	ATO10	-1.6847	-0.0369242	0.0115442	0.0198468	1.31025	0.842159	-3.89441	1.3224	0.612938	-0.479672	0.504724	0.0896817	0.440874	-0.405735	-3.23428	-4.79954	-0.134939	91.5966	-4.79954	1.3224
C3_00930W	ATO2	0.667526	0.13676	-0.24902	-0.0154117	0.0446154	0.3944	0.0399554	-0.0396925	0.893886	-0.323966	0.233966	0.634897	-0.285153	-0.603165	-0.515063	-0.329681	-0.0690151	2032.03	-0.603165	0.893886
C3_05620W	ATO5	0.038443	0.114733	-0.848578	0.683593	-1.37664	2.10979	-0.486679	-1.05287	2.3144	-0.359108	1.08636	1.24038	-1.98211	0.933285	-1.50849	-0.0621135	2.07394	60.246	-1.98211	2.3144
C3_05600W	ATO6	-0.13388	-0.146271	-0.50358	1.55858	-0.320082	0.419384	0.771033	-0.434035	0.0238059	0.015334	0.974681	-0.199292	-0.261662	0.635044	-0.318903	-0.0194889	-0.559518	49.2056	-0.559518	1.55858
C2_02470C	ATO7	3.31879	3.20343e-16	3.20343e-16	3.20343e-16	3.20343e-16	3.20343e-16	3.20343e-16	3.20343e-16	4.4366	3.20343e-16	3.20343e-16	2.33912	3.20343e-16	3.20343e-16	3.20343e-16	3.20343e-16	3.20343e-16	4.28247	3.20343e-16	4.4366
CR_00970W	ATO9	-0.822789	0.305837	-0.0547366	0.991608	1.94851	1.25716	-1.64808	1.92816	2.16862	-0.0529209	0.141957	0.598157	1.18088	-0.647901	-0.67905	-1.80988	-0.26893	77.1572	-1.80988	2.16862
C1_04610W	ATP1	-0.175071	-0.153692	0.0162299	0.395427	-0.00807652	0.0941742	-0.317719	-0.224717	0.229568	0.197415	-0.08345	0.199711	0.273337	-0.212776	0.116095	0.418083	0.399876	36965.4	-0.317719	0.418083
C2_06290C	ATP14	-0.205152	-0.0395705	0.0565168	-0.140272	-0.179417	-0.191729	-0.168551	-0.232891	0.24953	0.162497	0.0971069	0.230947	0.133038	-0.244971	0.0906665	0.712667	0.332011	10329.5	-0.244971	0.712667
CR_10850C	ATP16	0.0673358	-0.000421059	0.122935	-0.0569854	-0.0364509	-0.236054	-0.474468	0.10019	-0.194397	0.129932	-0.0568256	0.341911	0.0913176	-0.360515	0.0306191	0.238991	-0.41117	10667.9	-0.474468	0.341911
CR_00250W	ATP17	-0.0432645	-0.0486181	0.345815	0.190916	-0.117237	-0.402197	-0.385056	-0.0927094	-0.0673506	0.218991	0.227606	0.596072	0.117863	-0.163262	0.356511	0.787673	-0.130209	8290.32	-0.402197	0.787673
C2_00610C	ATP18	0.0307554	0.15608	0.347255	-0.346583	0.0747566	-0.355684	-0.0289577	-0.151412	-0.0742801	0.0833406	0.0329749	-0.0335607	0.152575	-0.111322	-0.102951	0.547384	0.674544	6649.73	-0.355684	0.674544
C1_12320C	ATP19	-0.308501	0.471111	-0.0131387	-0.427778	-0.0619975	-0.391474	-0.14118	-0.128516	0.672868	0.0360958	-0.625897	0.457246	0.221191	0.0571514	0.0182064	0.517513	0.475605	2325.51	-0.625897	0.672868
C4_00270W	ATP2	-0.0544571	-0.0169904	0.147222	0.454621	-0.0521568	0.167601	-0.391354	-0.10892	0.346002	0.148345	-0.396042	0.937089	0.257285	-0.261551	-0.0356516	0.982507	0.165232	68569.8	-0.396042	0.982507
C1_12590W	ATP20	-0.0102128	-0.0810526	0.349102	-0.316332	0.122228	-0.553999	0.118013	0.132501	-0.784046	-0.0900951	-0.535097	-0.272547	0.187925	0.193919	-0.00577133	0.182998	0.324166	2313.5	-0.784046	0.349102
CR_01310W	ATP3	0.0337968	-0.0422469	0.317355	-0.0330427	-0.256501	-0.290288	-0.169425	-0.186604	0.0862279	0.17703	-0.111441	0.818632	0.045366	-0.176102	-0.00153958	0.447118	0.535907	16718.4	-0.290288	0.818632
C2_05500W	ATP4	-0.23355	-0.346555	0.21793	-0.0116287	-0.13498	-0.138532	-0.0879084	-0.123427	0.0417145	0.278111	0.129389	-0.187556	0.12242	-0.0381974	0.0623265	0.556813	0.434708	25390.8	-0.346555	0.556813
C3_00460W	ATP5	-0.138236	-0.0459221	0.233666	0.0874135	-0.140144	-0.145681	-0.0650618	-0.203673	0.133259	0.257106	0.117625	0.366288	0.133595	-0.178277	-0.129808	0.716495	0.11685	9802.12	-0.203673	0.716495
CM_00160C	ATP6	0.674124	0.130868	0.69049	-0.966711	-0.273745	0.178853	0.0240026	-0.0899657	-0.2349	-0.0552984	-0.066038	0.218822	-0.25903	-0.0182371	0.193536	-0.631416	-0.165535	874.695	-0.966711	0.69049
C1_07600W	ATP7	-0.00973773	0.244402	0.401647	-0.287111	-0.109364	-0.591649	0.0192377	-0.0520909	-0.228968	0.0883374	-0.891945	0.108776	0.204493	-0.191303	-0.0930921	0.34965	0.648791	1627.04	-0.891945	0.648791
CM_00170C	ATP8	0.901082	0.226062	1.16108	-0.589059	0.220751	0.140176	0.195764	0.261939	-1.07214	0.062669	-0.323829	0.113367	-0.235521	-0.416243	0.111414	-0.554742	-0.16829	201.771	-1.07214	1.16108
CM_00140C	ATP9	0.61291	0.155172	-0.0492318	-0.533591	0.108111	0.843525	0.048817	0.0458999	-0.0616216	-0.0955545	-1.74816	0.644657	0.243894	-0.382379	-0.0572129	-0.569558	0.492662	445.563	-1.74816	0.843525
CR_08320W	ATS1	-0.0303999	0.0477276	-0.0335573	-0.211041	0.127555	0.229269	-0.00570144	0.228468	-0.00450631	-0.00626954	0.201918	0.89193	0.0163367	-0.123172	-0.195664	0.197862	-0.165591	216.149	-0.211041	0.89193
CR_06950C	ATX1	0.152521	-0.0198116	0.333297	-0.140608	0.240266	-0.568512	0.136155	0.205733	-1.09308	-0.129067	-0.974222	-0.316049	0.269884	-0.00311118	-0.832609	0.368539	-0.137105	925.402	-1.09308	0.368539
C5_01240W	AUR1	0.4465	-0.191513	-0.0015968	0.277192	0.271861	-0.145231	-0.491763	0.0102012	-0.00535885	-0.0173588	-0.382297	0.227544	0.0668183	-0.366008	0.22491	-0.214104	-0.434567	2159.02	-0.491763	0.4465
C1_05700W	AUT7	-0.195896	-0.0766206	-0.0466053	0.303873	-0.0839355	0.148929	-0.116051	-0.279943	0.643483	-0.131078	0.194512	0.563081	-0.235414	-0.0474308	-0.325182	0.256501	1.05838	3359.66	-0.325182	1.05838
C2_06330C	AVT1	0.127705	-0.123615	0.0681727	0.175194	0.0841358	0.183567	-0.122715	-0.213064	0.0768174	0.151746	-0.0294631	-0.0536885	0.0919925	-0.112032	-0.125156	-0.00471756	-0.112049	1368.23	-0.213064	0.183567
C1_11750W	AVT4	0.0753855	0.116373	-0.0241836	0.209154	0.22837	-0.293583	0.354394	-0.325007	0.0447185	0.0908047	-0.0983429	0.0875683	-0.0980636	-0.0659769	-0.232492	-0.0541562	0.362344	1082.03	-0.325007	0.362344
C2_03250W	AVT7	0.313021	-0.152459	-0.0597654	0.299611	0.074334	0.0900591	-0.0303567	-0.0905187	0.644355	-0.11417	0.145675	-0.0325493	0.0160977	-0.195204	-0.471895	-0.143251	0.228334	3278.23	-0.471895	0.644355
CR_09470W	AXL1	0.309934	-0.575859	0.0629926	0.0142007	0.184781	0.182095	-0.332569	-0.442243	-1.63006	0.169474	0.405438	-0.97051	-0.166972	0.238673	-1.14593	0.112207	-0.514059	283.55	-1.63006	0.405438
C4_04170C	AXL2	0.61569	-0.728971	-0.0537413	0.370097	0.745762	-0.164051	0.234058	-0.05705	-0.367261	-0.109357	0.112114	-1.03043	0.154451	0.113444	-0.612486	0.27833	-0.765319	2771.16	-1.03043	0.745762
C3_00900C	AYR1	0.214573	-0.350426	-0.0557564	0.285643	0.0261047	0.138393	0.0191882	-0.188205	0.427878	0.239504	0.417266	-0.413319	0.0102954	-0.393569	-0.626283	0.0712682	0.113647	1720.48	-0.626283	0.427878
C6_03270C	AYR2	0.619341	-0.259821	0.404732	-0.197065	0.0193448	0.533326	-0.474257	0.274608	0.0122048	0.429649	-0.0550084	-0.0328467	-0.575629	-0.442178	-1.5573	0.313048	0.299419	1521.44	-1.5573	0.619341
C4_04730W	BAS1	0.00758581	-0.241192	-0.152208	0.51012	0.123668	0.110988	-0.214392	0.0308811	-0.101314	0.14082	0.00139969	-0.0680786	0.390162	-0.0783853	-0.186449	0.253699	-0.969763	1982.28	-0.969763	0.51012
C2_04230W	BAT21	0.2119	-0.0977615	-0.0274122	1.31557	-0.246704	-0.182173	-0.466414	0.117601	0.280262	0.0125412	-0.0717708	-0.168025	0.309399	-0.060743	0.151447	-0.0195145	0.433262	1959.38	-0.466414	1.31557
C3_05590C	BAT22	0.0703636	-0.179398	0.254264	0.882947	0.224819	-0.210019	-0.130053	-0.273966	0.0182257	-0.0606022	0.61979	-0.394792	0.0356822	-0.0147349	-0.275804	0.319641	0.247141	6149.77	-0.394792	0.882947
C1_07540C	BBC1	0.163884	-0.188264	0.0978108	0.159878	0.0500234	0.35159	-0.02959	0.0393798	0.170646	0.0227234	-0.0582062	0.164847	-0.348976	-0.123232	-0.407718	-0.220817	0.459997	1103.61	-0.407718	0.459997
C7_02990W	BCK1	0.0374263	-0.0170552	-0.152302	0.280118	0.64324	0.274442	0.0569235	0.0188923	-0.0706202	0.0602959	0.0241864	-0.257103	0.541209	-0.0470655	-0.132421	-0.312324	0.138392	1702.7	-0.312324	0.64324
CR_06440C	BCR1	0.0352073	-0.1745	0.232917	0.459723	0.155447	0.372143	-0.0578983	0.197548	-0.432065	0.145753	0.245732	-0.079282	0.240896	-0.122681	-0.26519	-0.185649	-0.367922	3448.41	-0.432065	0.459723
C2_01110C	BCY1	0.120125	0.175602	0.0223213	0.0451102	-0.191333	0.0688896	-0.0437186	-0.296213	0.0682416	-0.151177	0.180644	0.224357	-0.257201	-0.115009	-0.0761955	-0.222828	0.517567	4473.74	-0.296213	0.517567
C5_00200C	BDF1	0.188116	0.0720588	-0.182969	0.456633	-0.0178228	-0.167989	-0.316938	-0.336636	0.0161684	0.316101	0.00255266	0.273385	-0.0539174	-0.098589	0.580106	-0.336543	-0.42915	5386.5	-0.42915	0.580106
C4_01410W	BEM1	0.349262	-0.378112	0.355181	0.137359	0.368158	-0.246573	0.0034995	0.296032	-0.543602	-0.0589089	-0.317132	-0.531187	0.312402	-0.0122151	-0.460565	0.462256	-0.480845	4524.32	-0.543602	0.462256
C7_01550W	BEM2	0.756084	-0.220699	0.213214	0.183049	0.961492	-0.0373505	0.371563	0.0363891	-0.101046	-0.16074	0.138377	-0.663795	0.588785	-0.0683787	-0.335226	-0.371066	-0.373249	7390.24	-0.663795	0.961492
C4_02310W	BEM3	0.0476024	-0.209176	0.0657734	0.38488	-0.0178354	-0.153236	0.0155883	-0.343395	0.38293	0.00910602	0.0374768	0.285219	0.00417156	-0.0519533	-0.129433	0.281771	0.338207	1245.45	-0.343395	0.38488
CR_09890C	BET2	-0.456423	-0.193289	0.242829	0.350107	0.163411	-0.235851	-0.147313	0.161302	-0.560839	0.125141	0.371292	0.0677973	0.0520813	-0.650741	-0.461118	0.0990587	-0.0854195	1105.11	-0.650741	0.371292
C1_04070C	BET4	0.121608	0.299699	0.196023	-0.115719	-0.00177308	-1.00085	-1.20196	0.469566	-0.0915711	-0.128876	-0.657208	0.100337	-0.101506	-1.26288	0.120995	-0.0277697	0.577282	637.612	-1.26288	0.577282
C1_00230C	BFA1	-0.048686	-0.0531433	-0.0285487	0.309931	0.152566	-0.250981	-0.137351	0.0332638	-0.0464673	0.187548	0.0101871	-0.291106	0.0700972	-0.015484	0.329039	0.12692	-0.170211	1587.63	-0.291106	0.329039
C4_02270C	BFR1	0.0714168	0.0462095	0.0397034	-0.257625	0.162052	-0.300335	-0.0434239	0.273801	0.0273328	-0.0870183	-0.158593	-0.141545	-0.0295875	-0.0224354	-0.0210062	0.339242	-0.139151	10650.9	-0.300335	0.339242
C4_02250C	BGL2	-0.0616608	-0.0676831	-0.241789	0.480949	0.844392	-0.655416	-0.246089	0.200272	0.641817	-0.0126839	-0.299079	0.660423	0.251313	-0.535938	-0.161412	0.495208	0.822989	10602	-0.655416	0.844392
CR_09420C	BGL22	0.681292	-0.344197	-1.22446	-0.855511	-0.220047	1.28697	-0.493301	0.148463	4.71757	-1.87874	0.411626	0.0448221	-1.51412	0.751297	-0.221921	-0.390967	4.73639	90.3683	-1.87874	4.73639
C1_10830W	BIG1	0.159329	0.0407485	0.0522457	0.0691837	0.0410386	-0.00333091	0.060676	-0.188331	0.0586178	-0.151408	0.045473	-0.627857	0.077506	-0.00129887	-0.134772	-0.225909	0.213352	1201.63	-0.627857	0.213352
CR_01930C	BIO2	1.0641	0.518365	0.168512	2.14211	-0.473877	-0.586524	-1.36016	-0.215972	1.48113	-0.0504926	-0.69582	1.98056	-0.779219	-0.831517	-0.664414	-0.00632663	0.179002	242.772	-1.36016	2.14211
C2_05360C	BIO32	-0.901816	0.646694	-1.23879	0.680104	-0.998209	0.146396	0.186355	-0.750581	-0.469893	-0.819484	0.290846	1.01152	-1.36857	0.213204	0.409076	-0.700092	0.970406	188.134	-1.36857	1.01152
C2_08010W	BLM3	-0.0896689	-0.161148	-0.059515	-0.00479681	-0.0793565	0.155715	-0.00850989	0.0847279	0.0948071	-0.0942836	0.131599	-0.0122223	-0.172316	0.103818	-0.0761458	-0.0340971	0.0616833	3015.96	-0.172316	0.155715
C1_12850W	BLP1	0.109527	0.0585702	0.474429	-1.39413	-0.80384	0.817662	0.249912	0.504764	-0.0894887	-0.419632	0.994101	-0.176552	-1.33576	0.164281	-0.613991	-0.324218	1.08336	2522.41	-1.39413	1.08336
C1_03220C	BMH1	0.0210057	0.0304927	-0.00143349	0.497033	0.34093	0.212166	-0.314715	0.188602	0.0348819	0.0700434	0.419976	-0.234683	0.20344	-0.214446	0.00381509	0.180658	-0.369946	49099.1	-0.369946	0.497033
C3_01000W	BMS1	-0.413776	0.350597	-0.139364	-0.0296287	0.0646049	0.0971668	0.552318	0.198513	-0.094515	-0.344277	-0.60179	-0.19442	0.559517	0.33328	0.370233	-0.150514	-0.0457863	2859.34	-0.60179	0.559517
C3_07180C	BMT1	0.725034	0.565833	-0.36281	-0.543165	-1.6611	1.31882	0.794044	-0.0711419	-0.470948	-0.239516	0.977391	1.00095	-0.636326	0.0431727	0.0972007	-0.829384	1.16223	3584.69	-1.6611	1.31882
CR_00740C	BMT3	0.704832	-0.801797	-0.243328	-0.0982832	0.265833	0.16816	-0.432089	0.245183	0.169388	-0.159195	-0.343745	0.47582	0.0567979	-1.02839	-1.42148	0.0144649	0.560782	1165.65	-1.42148	0.704832
C6_03250W	BMT4	-0.779229	-0.151611	-0.645333	0.118085	-2.31368	-0.671488	0.123701	-1.17606	0.092704	0.154718	-1.54841	1.57162	0.297348	-0.174571	0.285534	0.692251	1.30718	228.011	-2.31368	1.57162
C2_01560W	BMT5	-0.123735	0.0891831	-0.41272	-0.0127515	-0.0625902	0.0770064	0.229524	0.0944321	0.199071	-0.341932	0.346411	-0.148467	-0.249514	0.25814	-0.438709	-0.453396	0.219317	780.453	-0.453396	0.346411
C6_03160C	BMT6	0.30094	0.00776669	-0.31052	0.230826	0.283806	-0.0422825	0.0766944	0.146693	-0.302836	-0.16841	0.283122	-0.684545	-0.0157628	0.181476	-0.00276885	-0.401688	-1.0738	1520.62	-1.0738	0.30094
C3_03450C	BMT7	0.528589	-0.0646424	0.134373	0.100232	0.740624	-0.15261	0.303701	-0.18253	0.270889	-0.347331	0.34797	-0.0394019	-0.322127	-1.32247	-0.800966	-0.239299	0.565671	387.16	-1.32247	0.740624
C2_03600W	BMT8	0.0052894	-0.215035	-0.039726	0.0969483	-0.0199895	0.338982	0.226185	-0.121944	0.168481	-0.0746038	0.565865	-0.294025	-0.385625	0.0782157	-0.434557	-0.367005	0.141128	940.019	-0.434557	0.565865
C4_01170C	BMT9	-0.487122	-0.413062	0.571804	1.59017	-2.46559	-0.812327	-0.261921	-0.533035	1.89066	0.738713	-2.01287	1.25049	-0.778738	0.283096	1.87457	-0.0114357	4.17494	774.179	-2.46559	4.17494
C3_00260C	BNA4	0.000345647	0.00885555	-0.166363	0.214931	0.0252098	0.444678	0.0103147	0.211598	0.0317735	0.0576668	0.0722734	-0.276339	-0.026475	-0.00965672	-0.310927	-0.364356	0.240303	2279.05	-0.364356	0.444678
C1_12960C	BNI1	0.608733	0.0296375	-0.105159	-0.0169418	0.275626	0.245559	0.233776	-0.0531691	0.0540083	-0.0562307	-0.0683439	-0.0165091	-0.0454828	0.222646	-0.398833	-0.229152	-0.0963932	2278.09	-0.398833	0.608733
C1_03860C	BNI4	0.391029	-0.137802	0.124493	0.481722	0.413175	-0.00968854	-0.0587666	0.394439	-0.151523	0.164265	-0.100269	-0.296039	0.216654	-0.137805	-0.108347	0.0673039	-0.416542	2326.72	-0.416542	0.481722
CR_00070W	BNR1	0.262866	-0.118522	0.0516263	0.474316	0.0884693	0.483806	-0.239836	0.199111	-0.00885209	0.211232	-0.227301	0.601943	-0.195213	-0.187071	-0.101674	-0.184631	-0.00658456	1430.98	-0.239836	0.601943
CR_01240C	BOI2	0.176298	-0.272934	-0.0431344	0.152111	0.238697	-0.0325983	-0.0399592	-0.0195431	-0.00194865	-0.219141	0.017169	-0.0201303	0.0994879	0.154644	0.0617407	-0.408786	-0.503444	2754.09	-0.503444	0.238697
C1_06520C	BPH1	-0.0215246	-0.0920356	0.0111732	0.215467	-0.128205	0.205654	0.125182	-0.0802658	-0.129359	-0.243658	0.26762	0.0764843	-0.307165	0.152021	-0.0881431	-0.266494	0.188809	1382.38	-0.307165	0.26762
C5_00210C	BRE1	-0.149171	0.0682938	-0.207291	-0.240917	0.247087	-0.070308	-0.0396824	0.0423832	-0.303875	0.497351	-0.0151581	0.358793	0.0889148	0.36586	0.848488	-0.0576911	-0.685075	1506.52	-0.685075	0.848488
CR_05650W	BRF1	-0.144104	0.0204325	-0.153724	0.0904292	0.0418592	0.245427	0.166588	0.00669645	-0.125602	-0.0270813	-0.240288	0.694785	0.265492	-0.0255425	0.262227	-0.25321	-0.119679	940.668	-0.25321	0.694785
C1_05140W	BRG1	0.438475	-0.223132	-0.149952	0.302345	0.577049	0.204208	-0.10205	0.196373	0.638552	-0.124869	0.024473	0.298828	0.208973	-0.95805	-0.905097	-0.477545	-0.109077	3232.31	-0.95805	0.638552
C4_05660C	BRN1	-0.0683794	-0.0809036	0.0999031	-0.00958396	0.0348219	-0.275397	0.0678766	0.250336	-0.108322	0.149562	-0.282949	0.183656	0.152189	-0.0406316	0.405963	0.780708	-0.485578	798.604	-0.485578	0.780708
C3_01750C	BRO1	0.122337	-0.0889134	0.219909	0.222711	0.0050165	-0.0868674	0.144805	-0.219346	-0.100218	0.335213	0.29074	-0.13243	-0.00118899	0.0116506	-0.365432	0.0208524	0.484209	789.157	-0.365432	0.484209
C1_11490C	BTA1	-0.31088	-1.8859	-0.51241	0.173499	0.0348706	-0.454902	0.331482	1.59588	-0.18221	0.929684	0.172742	0.542433	0.295963	-0.133513	-0.534612	0.836263	0.15899	27.8511	-1.8859	1.59588
C5_03620W	BTS1	-0.04521	0.0258486	0.179909	-0.27125	-0.261025	0.248994	-0.11606	0.0158076	-0.0118481	0.393797	-0.0749253	0.0924767	-0.254409	0.0240238	0.621333	-0.306923	0.694082	608.42	-0.306923	0.694082
C4_03120C	BUB1	0.0826398	-0.277105	-0.0246177	-0.0346051	-0.072291	-0.108223	0.144913	0.348764	-0.406831	0.0455033	-0.21999	0.0928534	-0.214789	-0.0234342	-0.0252036	0.475803	-0.799598	857.105	-0.799598	0.475803
C2_02780C	BUB2	0.11671	-0.324628	0.0301249	-0.105456	0.150629	0.251737	-0.0754367	-0.0294871	-0.788579	0.0924154	0.0715231	-0.420845	0.135905	0.0802726	-0.0434231	0.172943	-0.637332	384.749	-0.788579	0.251737
C5_03240W	BUB3	-0.19645	-0.317674	-0.171962	-0.0141826	-0.276017	0.139246	-0.12945	-0.196542	0.386872	0.211284	0.438905	0.366187	-0.500188	0.183551	0.540996	-0.286763	0.200152	1217.6	-0.500188	0.540996
C2_05260W	BUD14	0.166962	-0.213841	0.285299	0.135062	0.0291563	0.0664609	0.0211764	0.0219594	0.0483847	0.0607955	0.187443	-0.517015	-0.13999	-0.423812	-0.517528	-0.204198	-0.23061	2005.38	-0.517528	0.285299
C1_06210W	BUD16	0.0454522	-0.0241893	0.118509	-0.152665	0.00863881	-0.388682	-0.274943	0.149966	0.0190133	0.142217	-0.122891	-0.555144	0.174388	-0.0263467	0.419097	0.278504	-0.13147	233.869	-0.555144	0.419097
C5_00490C	BUD2	0.127366	-0.208587	0.0633444	-0.0757955	0.0574667	0.0770765	0.195606	-0.0800069	-0.267356	0.086879	-0.0488397	0.280395	-0.3315	0.0705333	0.444646	-0.469773	-0.0474133	1691.78	-0.469773	0.444646
C2_08880W	BUD20	4.49499	3.14525	3.46294	2.51276	2.79092	2.93648	3.20343e-16	2.25508	3.20343e-16	2.42016	3.20343e-16	4.24021	3.83513	2.00541	2.16969	2.8964	1.83417	4.2516	3.20343e-16	4.49499
C3_00370C	BUD21	0.29494	0.203587	0.136213	-0.180155	0.256786	0.109845	-0.0527496	0.10986	-0.881889	-0.626304	-0.11828	-0.533441	0.641237	0.31451	1.28764	-0.776711	-1.136	2667.68	-1.136	1.28764
CR_00680W	BUD22	-0.434536	0.375001	-0.196625	-0.0562126	-0.0591347	-0.141936	0.248175	0.0716995	-0.354621	-0.24189	-0.419881	0.333295	0.338617	0.273437	0.18358	-0.175199	-0.0874655	730.213	-0.434536	0.375001
C5_01060C	BUD23	-0.683077	0.214057	-0.456321	-0.133611	-0.343039	0.346631	0.228653	-0.365789	0.337305	0.145146	-0.116994	0.884909	0.0190895	0.2933	1.05099	-0.159518	-0.173138	1364.38	-0.683077	1.05099
C1_09880C	BUD31	0.341047	-0.542947	0.560279	0.0212414	0.293597	-0.518063	0.321126	0.396077	-1.88926	0.314914	-0.15701	-1.11998	0.612901	-0.584222	-1.23598	0.346673	-0.959674	372.833	-1.88926	0.612901
CR_06910W	BUD5	-0.0964905	-0.035251	0.200874	0.16517	-0.435272	-0.141111	0.187467	-0.158886	0.00869059	-0.252952	0.342265	0.681503	-0.319562	0.596193	3.45212e-05	-0.244985	0.396034	1739.73	-0.435272	0.681503
C1_08120W	BUD6	0.0295394	-0.083177	0.00641025	0.0556753	0.03628	0.0285421	0.0742015	0.106174	-0.235055	0.106824	-0.272836	-0.119989	0.062726	-0.00920193	-0.0127953	0.12387	-0.107403	520.105	-0.272836	0.12387
C5_03820C	BUD7	0.0748394	-0.27672	0.0972887	0.158958	0.00433936	-0.316805	-0.144623	-0.162124	0.133853	0.416381	0.0166555	0.245646	-0.0295966	-0.187521	0.225664	-0.162179	0.288707	1601.93	-0.316805	0.416381
C1_08170C	BUL1	0.865742	-0.264243	-0.257862	2.91169	-0.6446	0.351885	-0.702505	0.366332	0.906312	-0.45022	0.355138	1.1673	-0.694625	-0.0978766	-0.560009	0.0219231	-0.0353896	1999.87	-0.702505	2.91169
C1_12190W	BUL4	0.266701	-0.150315	-0.0321384	1.02793	-0.329262	0.179098	-0.123635	0.0534026	0.162934	-0.142413	0.470372	-0.112264	-0.371573	0.154096	-0.0990867	0.115798	0.92222	386.647	-0.371573	1.02793
C5_02670W	BUR2	-0.321018	0.112749	0.0692899	-0.326307	-0.210696	-0.344935	0.0423807	0.124838	-0.353807	0.664115	-0.07238	0.537714	-0.0696807	0.0972958	0.896632	-0.0460199	0.093594	954.5	-0.353807	0.896632
C3_01500C	BZZ1	-0.0150144	0.179578	0.297887	-0.2752	-0.176049	0.0273931	0.178619	0.186061	-0.518426	0.0261372	-0.326725	0.137261	-0.116343	0.171751	0.00950807	-0.0445674	0.554833	1439.83	-0.518426	0.554833
C5_01745W	C5_01745W	-0.0448461	-0.0300402	0.864288	0.346703	-8.24294	-5.13949	-0.00484586	0.166642	-0.0771923	-8.45992	0.783886	-0.175329	1.25831	-0.0769435	1.69597	-9.79865	0.611393	2227.74	-9.79865	1.69597
C5_01755C	C5_01755C	0.0739217	0.38407	1.2735	-1.31469	-8.77767	-6.64349	0.123831	0.240647	-0.442682	-8.77767	0.888772	-0.452443	1.39958	-0.354188	1.64657	-6.80966	1.70838	164.603	-8.77767	1.70838
C5_01765C	C5_01765C	0.169843	-0.169128	1.0925	0.0296915	-7.94024	-8.61513	-0.0292601	0.069259	0.015031	-10.1796	1.25558	-0.363931	0.793421	0.0186591	1.50923	-8.32369	1.31528	2294.16	-10.1796	1.50923
C5_01775C	C5_01775C	-0.257047	0.0193068	0.817633	-0.218722	-8.68918	-8.27756	0.0611758	0.0443636	0.324558	-8.55722	1.11432	-0.463873	1.04864	0.171003	1.54347	-7.97374	1.36546	1356.22	-8.68918	1.54347
C5_01785W	C5_01785W	0.071348	0.0789971	0.952824	-0.315772	-8.16861	-10.9595	-0.112888	-0.138839	0.148353	-8.21376	0.934433	0.132591	0.830323	-0.238418	1.38432	-8.88041	1.62096	634.367	-10.9595	1.62096
CM_00220W	CaalfMp08.1	0.540845	0.138355	0.647613	-1.00935	-0.0624688	0.747413	-0.199062	0.245183	-0.188729	0.0588187	-0.969223	0.72655	-0.315613	-0.00621175	0.229348	-0.442678	-0.0521044	644.281	-1.00935	0.747413
CM_00230W	CaalfMp08.2	0.39124	0.00956317	0.576332	-1.03137	-0.0214189	0.680074	-0.194728	0.211867	-0.0700722	0.00850082	-0.751069	0.60137	-0.327988	-0.0567475	0.187446	-0.521595	-0.0322155	1341.35	-1.03137	0.680074
CM_00240W	CaalfMp08.3	0.412703	0.0226087	0.587256	-1.02119	0.0472159	0.730569	-0.214176	0.245217	-0.00336988	0.00384395	-0.780636	0.615165	-0.283286	-0.060188	0.202455	-0.533834	-0.00448218	1471.76	-1.02119	0.730569
CM_00250W	CaalfMp08.4	0.559699	-0.195002	0.702545	-0.927759	0.104262	0.717891	-0.0728918	0.248518	-0.295668	0.120518	-0.48206	0.375209	-0.282838	0.0291016	0.237323	-0.516615	-0.244112	2532.1	-0.927759	0.717891
CM_00340W	CaalfMp11.1	0.519174	0.0475795	0.504829	-1.1633	-0.549585	0.58989	-0.201953	0.0356252	0.584034	0.373241	-0.891693	0.493537	-0.376687	0.0768402	-0.816811	-1.75645	0.980266	414.514	-1.75645	0.980266
C5_03580C	CAC2	0.0994084	-0.0125642	-0.127299	0.0559272	-0.0446344	-0.285271	0.0127719	0.169136	-0.289348	0.686415	0.0685177	0.17788	-0.0992762	-0.0948017	0.303622	0.0189831	-0.342999	551.03	-0.342999	0.686415
C1_08430W	CAF16	-0.176436	0.146219	0.117549	-0.19622	-0.145589	0.127035	0.138839	0.357675	-0.332899	0.277268	0.00537176	-0.302006	-0.102133	0.164036	-0.185412	-0.302955	0.160525	491.599	-0.332899	0.357675
C5_05220W	CAG1	-1.91956	-2.50165	1.16915	-2.32916	0.457401	0.165348	-1.09573	0.3281	-2.81508	1.74233	-0.0883319	-3.20672	0.274343	-1.49295	0.591435	0.264412	0.21828	999.658	-3.20672	1.74233
C2_04270W	CAK1	0.0724363	0.0908157	0.0107078	-0.699166	-0.18208	-0.272359	-0.237973	0.244227	0.37803	-0.33272	-0.00842694	-0.246891	-0.192775	0.187097	0.0242727	0.0267471	0.33159	2277.72	-0.699166	0.37803
C3_06010W	CAM1	-0.00604383	0.214878	-0.0518264	0.164562	-0.0244331	-0.0580714	-0.00871768	-0.0751078	-0.0770385	-0.20349	0.115304	0.158998	0.281507	-0.210345	0.0744368	0.290661	-0.202611	7394.61	-0.210345	0.290661
C5_03280W	CAM1-1	-0.15911	0.301745	0.222268	-0.181597	-0.0323771	-0.384124	-0.139348	0.238952	-0.130737	0.428569	-0.442851	0.325699	0.456643	-0.238371	0.246335	0.22856	-0.690812	4799.99	-0.690812	0.456643
C6_00960W	CAN1	-0.206487	-1.82908	-0.493022	0.922768	-0.0177978	-0.831131	0.334941	-0.687679	0.440584	0.287402	0.121359	1.28637	-0.475395	0.0409141	0.492148	0.72438	-0.376808	361.386	-1.82908	1.28637
C6_01060C	CAN2	0.698562	-0.737778	0.776063	0.654558	0.82553	-0.786275	-0.650488	0.295103	-0.585113	0.858373	-0.614715	0.126689	-0.141574	-0.00290266	-0.444803	1.2546	-0.569659	652.336	-0.786275	1.2546
C6_00830C	CAN3	0.418382	0.0640135	-0.232387	-0.329963	-0.587061	0.81598	0.26586	0.23334	-0.211406	-0.141127	0.259014	-0.0798998	0.122934	0.141302	-0.0426452	-0.752996	-1.13838	1352.21	-1.13838	0.81598
C3_02220W	CAP1	-0.222879	-0.462999	0.0701052	0.659101	-0.17891	0.184687	-0.230155	-0.277547	0.240947	0.0611009	0.156138	0.125494	-0.0639726	0.0205888	-0.147316	-0.0106372	0.448007	2730.41	-0.462999	0.659101
C2_03590C	CAP4	-0.0827792	-0.00821009	-0.162225	0.381498	0.238803	0.233219	0.0169126	-0.154404	0.146297	0.0411881	0.5067	0.0194259	0.0901507	-0.415772	0.101357	0.132842	-0.0400727	1005.2	-0.415772	0.5067
C5_04490C	CAR1	0.0452367	-0.577676	-0.303997	0.349978	0.343112	-0.215009	0.0467655	-0.848605	0.668533	0.0802185	-0.475787	0.00838251	-0.0543333	0.0426002	0.352923	0.434979	-0.00506381	2458.46	-0.848605	0.668533
C4_00160C	CAR2	-0.279594	-0.566968	-0.392561	0.140327	0.229116	0.480697	0.0459475	-1.22503	0.579254	-1.00845	-0.0119636	-0.0366899	0.0660808	0.284876	-0.0293921	0.451335	-0.310109	11392.4	-1.22503	0.579254
C1_11810W	CAS1	0.0720491	-0.291523	0.0516531	0.0924226	0.0888141	0.299274	0.304636	0.316427	-0.386727	0.0355957	-0.128193	-0.922365	-0.201066	0.132207	-0.773659	0.127379	-0.185298	546.895	-0.922365	0.316427
C3_01530C	CAS4	0.218278	0.119145	-0.122483	0.0793369	0.0124507	0.0795389	0.182142	-0.0624317	0.355792	-0.0523473	0.112702	0.0531606	-0.0668553	-0.13214	-0.118699	-0.147867	-0.145228	2448.5	-0.147867	0.355792
C4_01190W	CAS5	0.0325838	-0.0551485	-0.0681539	0.320584	-0.2466	-0.282836	0.0478125	-0.326922	-0.138984	0.132022	0.0986606	0.266266	-0.125479	0.0179982	0.00838847	0.32553	0.350915	2074.73	-0.326922	0.350915
C1_06810W	CAT1	-0.391283	-0.0204627	-0.274168	0.991179	0.297824	0.113874	-0.889858	-1.55483	2.52233	-0.0825658	-0.635119	1.51985	0.0616703	-0.998562	0.146942	-0.0678958	0.822331	5035.3	-1.55483	2.52233
C4_02020W	CAT2	-0.0501593	0.163567	-0.32995	0.293852	0.0255343	0.324258	-0.0445436	-0.526502	0.958229	-0.212984	0.177681	1.25597	-0.88537	-0.254021	-0.173914	0.526877	0.644517	7274.74	-0.88537	1.25597
C1_08190C	CAT8	-0.328231	0.239872	-0.706746	2.35863	-0.734391	-0.343639	-0.058225	-1.08352	1.17481	-0.861584	0.0733563	0.92241	0.00969288	0.822787	-0.14609	-0.214531	0.966253	374.23	-1.08352	2.35863
C4_06580W	CBF1	-0.278166	0.361602	-0.24196	-0.290161	0.125709	0.108032	0.297653	-0.0249935	-0.608077	-0.240497	-0.256973	0.0666426	0.111087	0.501498	0.59929	0.179687	-0.83667	2204.41	-0.83667	0.59929
C1_10380C	CBK1	-0.0252573	-0.0400235	-0.0734756	-0.156177	0.0910016	0.175511	0.0541652	0.16461	-0.099857	0.177861	0.0356964	-0.0123207	-0.138471	-0.0487663	-0.0868925	0.156719	-0.102274	2166.17	-0.156177	0.177861
CR_09270C	CBP1	0.159581	-0.258832	0.0749922	0.0528059	0.432625	0.281739	0.113	0.243913	-0.116635	-0.258533	0.636956	-0.575661	0.0653413	-0.249105	-0.302933	-0.403646	-0.324654	13131.6	-0.575661	0.636956
C4_05450C	CBR1	0.0812444	0.0168614	-0.105655	-0.201699	-0.0331633	0.183444	-0.0568712	0.186386	-0.313856	-0.221774	0.201583	0.283963	-0.182083	-0.33452	-0.287134	0.406059	-0.0613927	14633.5	-0.33452	0.406059
C3_03710W	CCC1	-0.489574	0.0425869	-0.61089	0.599244	0.106318	-0.349716	-0.560759	-0.781318	1.37691	0.0323516	-0.7428	0.731471	0.312684	-1.06019	0.179775	-0.301504	0.7236	674.333	-1.06019	1.37691
C5_03020W	CCC2	0.0809893	0.164344	0.0917137	-0.10501	-0.228457	-0.18019	-0.141851	0.463412	0.147789	0.169638	-0.294402	0.631954	-0.281313	-0.174861	0.913495	0.193029	-0.124019	8873.69	-0.294402	0.913495
CR_00920W	CCE1	-0.177997	-0.825653	0.18031	0.160663	0.810027	-0.374709	0.547033	0.818981	-0.653179	-0.150218	0.396836	-0.681518	0.420858	0.29951	-0.618407	-0.680853	-0.9678	373.365	-0.9678	0.818981
C1_01100W	CCH1	0.188725	0.110127	0.0450353	0.117794	0.0414857	0.082134	0.0295878	0.116522	0.226568	-0.337651	0.107773	-0.200117	-0.128056	-0.0686629	-0.254346	-0.261248	0.342378	1918.56	-0.337651	0.342378
C5_01680C	CCN1	0.279766	-0.181588	0.0430955	0.265702	-0.0751089	-0.282508	-0.152075	-0.107231	-0.583926	0.60602	0.226446	0.316307	-0.153879	0.166436	0.910405	0.341996	-0.275791	3150.53	-0.583926	0.910405
C3_02480C	CCP1	-0.546419	0.305142	-0.190569	0.117546	0.125011	-0.363809	-1.4572	-2.04314	2.45978	-0.123051	-0.887171	2.18131	-0.0952067	-1.12242	0.599749	0.810059	2.25421	5833.29	-2.04314	2.45978
C1_08220W	CCR4	0.123893	0.092718	0.0954818	0.164764	-0.0312833	-0.0575598	-0.0469239	-0.0532821	-0.0380954	0.192224	-0.00622131	-0.133787	0.0542636	-0.000514046	-0.101686	0.0559106	-0.267607	841.516	-0.267607	0.192224
C1_07180W	CCS1	-0.146627	-0.471069	0.32932	0.167239	-0.0405362	0.0960132	-0.131043	0.103611	-0.0999913	0.321095	0.315948	0.181035	0.0519783	-0.362547	0.0611301	-0.20545	0.332896	2777.64	-0.471069	0.332896
C2_09520C	CCT2	0.0291244	0.00775943	0.0268183	0.12648	0.104901	-0.0604136	-0.0477545	0.219691	0.114083	0.05291	-0.246434	-0.415441	0.270476	-0.10512	0.271999	-0.146169	-0.0379233	3718.85	-0.415441	0.271999
C5_05120W	CCT3	-0.204021	0.112669	-0.206055	0.0690777	0.105357	0.0951396	0.00318992	-0.0298186	-0.00854087	0.42311	-0.326317	0.12304	0.190428	-0.202821	0.579156	-0.203412	-0.40015	5667.23	-0.40015	0.579156
C2_07310W	CCT5	-0.055341	0.222785	0.0260262	-0.0851528	0.164356	-0.109472	-0.115167	0.188054	0.0474916	0.107005	-0.358185	-0.259126	0.17422	-0.336852	-0.0166325	0.0220473	0.0533497	11729.3	-0.358185	0.222785
C4_06830C	CCT6	0.0408124	-0.0213001	-0.0389194	0.245944	0.0811469	-0.0326658	-0.0632197	-0.0373951	0.0867831	-0.00242978	-0.217893	0.278845	0.149712	-0.360463	-0.00160616	0.275921	-0.396794	4695.46	-0.396794	0.278845
C5_01690C	CCT7	0.149324	-0.0164935	0.120607	0.100707	0.143748	-0.242054	0.0160606	0.324676	-0.410482	0.657517	-0.26895	-0.119235	0.158713	-0.0350882	0.601741	-0.0870972	-0.134876	3532.05	-0.410482	0.657517
C1_00110W	CCT8	0.161456	0.0855357	0.129666	0.154852	0.151398	0.462318	-0.27471	0.124833	-0.010814	0.231921	-0.0735629	-0.0367495	0.507362	-0.175262	0.137235	-0.14599	-0.444745	10503.9	-0.444745	0.507362
C5_01010W	CCW14	3.20343e-16	4.61216	3.20343e-16	2.87996	2.2442	3.20343e-16	3.20343e-16	2.03741	4.12726	3.02227	3.20343e-16	2.33912	2.68875	3.45208	3.02265	2.8964	3.89838	5.35213	3.20343e-16	4.61216
C2_05310C	CD39	-0.25993	0.3453	0.13135	0.0782178	-0.203119	-0.689261	-0.35656	0.299745	0.525364	-0.337607	-0.394625	-0.328394	0.0120385	0.0443017	-0.119718	0.111804	0.273277	179.587	-0.689261	0.525364
CR_00300W	CDA2	0.711176	-0.431753	-1.05523	-0.407394	-1.11996	0.273838	-0.298917	1.04815	1.05135	-0.688561	1.06316	2.93823	-1.52947	0.236904	0.168292	-0.705656	0.0179111	163.687	-1.52947	2.93823
CR_04570C	CDC10	0.488128	0.0952496	0.0940628	-0.0452451	0.481487	0.00639274	0.303675	0.391066	-0.378741	0.0586369	0.0835395	-0.150109	-0.0483039	-0.0737879	-0.163885	-0.402213	-0.298763	2912.86	-0.402213	0.488128
C5_00070W	CDC11	0.419478	0.00051687	-0.0449162	0.65093	0.760651	0.0249939	-0.134395	0.213781	-0.10592	0.631658	0.191226	-0.145283	0.444729	-0.737619	0.693799	-0.216671	-0.494611	9782.42	-0.737619	0.760651
C1_03210C	CDC12	0.32515	0.198227	-0.0791729	-0.232131	0.198057	0.4406	0.336221	0.194763	0.0614762	-0.162449	0.0798039	-0.131915	-0.0537662	-0.283981	-0.201019	-0.433379	-0.0225278	6494.05	-0.433379	0.4406
C1_00360W	CDC13	0.514287	0.0390088	0.0595928	0.305759	0.532638	-0.0257741	-0.171677	0.407126	-0.45187	0.0728497	0.0954375	-0.705617	-0.148063	-0.292679	-0.202443	-0.0590527	-0.702273	961.351	-0.705617	0.532638
C6_00670W	CDC14	-0.151157	-0.141306	0.0540602	0.265388	0.284527	-0.00150731	0.0984363	-0.0714884	-0.153666	0.239688	0.196475	-0.359312	0.102596	0.0703028	0.422032	-0.0219932	-1.09583	1377.38	-1.09583	0.422032
C2_05140W	CDC15	0.164401	-0.336849	0.158485	0.281151	-0.0343451	0.171707	0.130217	0.0297637	-0.0646962	-0.0290574	0.0784797	-0.359565	-0.147495	0.0379964	-0.161937	-0.0739396	-0.108027	849.285	-0.359565	0.281151
C2_05460W	CDC19	0.321377	0.230172	-0.0688273	-0.155159	0.0343523	0.310717	-0.0180449	0.339551	-0.277404	-0.0241857	0.54899	-0.892449	0.135488	0.110367	0.390479	-0.714666	-0.286712	81061.2	-0.892449	0.54899
C6_01150W	CDC20	-0.158809	-0.170445	-0.356207	0.378452	0.253327	0.634487	0.090713	0.0595291	0.095457	-0.184476	0.041197	-1.1048	-0.15129	0.292529	0.217711	-0.272332	-0.665854	2660.96	-1.1048	0.634487
C2_05190W	CDC21	0.0663229	0.10564	-0.019452	0.254392	0.142064	-0.11882	0.0103267	0.42125	-0.340191	0.0604483	-0.121276	-0.32859	0.284222	-0.04556	0.227633	0.0304171	-0.725068	611.693	-0.725068	0.42125
CR_08630W	CDC23	-0.104511	-0.220196	-0.0994253	-0.172445	-0.00382347	0.581607	0.279484	0.00904431	-0.137559	0.104904	0.259007	0.191059	0.00994631	0.323587	0.175571	-0.0581298	-0.170835	1467.1	-0.220196	0.581607
C5_01970C	CDC24	-0.0904489	-0.186473	-0.00535382	-0.136661	0.0438165	0.00306795	0.00593831	-0.145977	0.142662	0.489758	0.027272	0.337182	-0.15771	-0.0595323	0.243279	-0.32854	0.20431	3203.57	-0.32854	0.489758
CR_01230C	CDC27	0.470484	0.0636654	0.187391	0.0444332	-0.259405	-0.329414	0.0557835	-0.173429	-0.355672	-0.0263612	-0.00620282	0.058854	-0.400326	-0.081179	0.287662	0.305426	0.15031	659.072	-0.400326	0.470484
CR_06050W	CDC28	0.0100371	0.0794292	0.067022	-0.224277	0.232613	-0.25352	0.0284805	0.329385	-0.153471	-0.234194	-0.151449	0.400703	-0.0734746	-0.140968	-0.00743884	0.0571482	0.653507	1143.66	-0.25352	0.653507
C1_04210C	CDC3	0.332777	0.472604	0.0345963	0.128881	0.485564	0.0148951	0.437541	0.257221	-0.161049	-0.25761	-0.0778156	-0.42498	0.142729	-0.114188	-0.476397	-0.412636	0.0129526	8830.18	-0.476397	0.485564
C7_01920W	CDC34	-0.0428639	0.0289266	-0.148876	0.289253	0.59899	0.276897	-0.0472977	-0.0226563	-0.0563878	-0.046653	0.0879492	-0.112256	0.478847	-0.0580539	-0.584276	-0.140525	0.307524	3130.13	-0.584276	0.59899
C6_02610C	CDC37	-0.0181473	0.0160182	0.206159	0.029638	0.111496	-0.20807	-0.115998	0.112054	-0.452531	0.19699	-0.0979509	-0.300146	0.43194	-0.211284	0.146788	0.0940346	0.016754	1421.43	-0.452531	0.43194
C6_04270W	CDC39	0.101248	-0.194678	0.0439359	-0.0980273	-0.12031	0.0045517	-0.0808111	0.0718928	0.107828	-0.0908299	0.236826	-0.383779	-0.171066	0.188401	0.102653	-0.195003	-0.0920805	5505.82	-0.383779	0.236826
CR_01680C	CDC4	0.299215	0.067093	-0.188728	-0.042681	0.0210003	0.539784	0.26683	0.0243529	-0.241215	-0.130009	0.369001	0.355992	-0.0561391	0.0834627	-0.111785	-0.401903	-0.332463	3735.11	-0.401903	0.539784
C1_08450C	CDC42	0.150419	0.0285569	-0.0975893	0.292111	0.274932	0.243907	-0.244614	0.24202	0.194528	0.1435	-0.211856	-0.0281861	0.387967	-0.538979	0.00274237	0.0394088	-0.586969	3106.98	-0.586969	0.387967
CR_04910W	CDC43	-0.191136	0.236956	0.172299	-0.324078	0.499687	-0.416551	0.277068	0.34581	-0.503702	-0.203932	-0.758252	-0.27479	-0.0159852	0.018454	-0.169261	-0.187004	0.379237	269.381	-0.758252	0.499687
CR_07720C	CDC45	-0.0713612	0.0527498	-0.0373161	-0.365764	-0.147519	0.00745725	-0.000729315	0.289417	-1.17503	0.034227	-0.0555194	-0.0962726	-0.0190902	0.390673	0.481068	0.306761	-0.822514	560.431	-1.17503	0.481068
C2_06250C	CDC46	0.128497	0.428012	-0.368189	0.404844	-0.126484	0.00899985	0.015903	-0.301594	-0.0578996	-0.100977	-0.0495022	0.42355	0.0121553	0.0641785	0.137979	-0.408505	-0.835543	1928.14	-0.835543	0.428012
C2_09020W	CDC47	0.424629	-0.0214311	-0.162967	0.233074	-0.198984	-0.0930295	0.0751391	0.131021	0.0258094	-0.0110591	-0.0316854	-0.146413	-0.000235638	0.178286	0.544714	-0.16369	-0.793284	2697.39	-0.793284	0.544714
C1_10790W	CDC48	0.105017	0.0580168	-0.0187428	0.142745	0.049202	0.0619366	-0.185318	-0.0255192	0.396167	-0.0496926	0.0559102	0.114006	-0.0767205	-0.175785	-0.0808222	-0.144744	0.422989	16458.2	-0.185318	0.422989
C1_00950C	CDC5	0.215064	-0.152699	0.0999912	0.321285	0.462576	0.138572	-0.159606	0.128872	-0.190804	-0.0540686	0.0877578	-0.866875	-0.043526	-0.0818917	0.25904	-0.257779	-1.12762	4206.17	-1.12762	0.462576
C6_03660C	CDC50	0.268827	-0.0699934	0.251522	0.315192	0.0850427	-0.0555164	-0.39419	-0.0317901	0.183584	0.211473	0.168608	-0.188444	-0.172786	-0.188655	0.0808068	-0.127986	0.368285	3612.8	-0.39419	0.368285
C3_01700W	CDC53	0.0774437	-0.101208	0.185041	0.0932895	0.0466774	-0.110423	0.0510499	0.178397	-0.179293	0.0858879	-0.0951173	-0.314011	0.0047051	-0.0311069	-0.33658	0.106928	0.328108	2193.89	-0.33658	0.328108
C1_12550C	CDC54	-0.10566	0.231078	-0.340373	-0.0062937	-0.335862	0.212916	0.282778	0.059897	-0.199567	-0.269545	0.0125173	0.21913	-0.132281	0.442497	0.594169	-0.199323	-0.648232	2147.35	-0.648232	0.594169
C2_01600C	CDC55	-0.0818591	0.362411	-0.0342017	-0.140117	0.196619	-0.0914905	0.266847	-0.0502608	0.00653836	-0.0613635	-0.0551783	-0.112188	0.0585107	0.150451	0.0640604	-0.0513544	0.395209	2109.09	-0.140117	0.395209
C1_12220W	CDC6	0.0185193	0.234584	-0.156772	0.517207	-0.145613	-0.260232	0.511806	0.0909718	-0.877061	-0.165953	-0.067298	-0.536447	-0.00135791	0.441281	0.798868	-0.0307732	-1.63875	452.073	-1.63875	0.798868
CR_01690C	CDC60	0.26142	0.0674754	0.0181711	0.212653	-0.00575925	-0.0541786	0.0658881	-0.330859	-0.0428198	-0.0521032	0.00802426	0.16117	0.092348	-0.00580101	-0.13795	-0.482069	-0.282892	8959.75	-0.482069	0.26142
C4_06500W	CDC68	0.0121716	0.0414302	0.173048	-0.0504668	-0.0988166	-0.0831857	-0.126096	0.0602765	-0.233723	-0.0228596	-0.34261	0.618672	-0.0585015	-0.137994	0.0741167	0.553782	0.301247	5752.99	-0.34261	0.618672
C2_05320W	CDC7	0.0576375	-0.710443	0.0491328	0.392461	0.234237	0.024939	0.0660895	0.313619	-0.275254	0.071176	0.0830191	-1.00158	0.209588	-0.018857	-0.0959103	-0.143985	-0.584641	930.889	-1.00158	0.392461
C1_02920W	CDC73	-0.0259873	0.485838	-0.121205	-0.0494567	-0.0774127	0.033178	0.148705	0.275101	-0.244585	-0.0654532	-0.0467337	-0.189256	-0.0610809	0.115388	0.53285	0.0631762	-0.27749	808.606	-0.27749	0.53285
CR_09180W	CDG1	0.302067	-0.396985	0.0203204	-0.501716	-0.117103	0.316005	-0.748471	0.389774	0.383681	-0.142853	-0.0919721	-0.0106766	-0.187025	-0.573035	-0.983469	0.186766	0.109484	1610.79	-0.983469	0.389774
C2_00450C	CDH1	-0.33151	-0.0688059	-0.0511651	0.117686	-0.144735	-0.0456974	0.096279	-0.406534	0.227387	0.121141	0.0742348	0.0653964	-0.0529237	0.0176578	-0.0739834	-0.156132	0.210593	621.836	-0.406534	0.227387
C4_05060W	CDL1	-0.137955	-0.0883632	-0.333651	0.48867	0.206639	-0.00301902	0.0120208	0.0301305	0.212009	-0.000247678	-0.151194	0.293178	0.00292437	-0.335867	-0.0718185	0.353983	-0.164249	1277.34	-0.335867	0.48867
C3_05220W	CDR1	0.13935	-0.0715974	-0.0524607	0.510585	1.36727	-0.396252	-0.00935308	-0.0424532	0.69965	-0.496126	-0.125488	0.310455	0.250012	-0.051075	-0.357005	0.124241	-0.160739	16472.2	-0.496126	1.36727
C3_04070C	CDR11	0.469027	-0.447209	0.0124097	0.183043	1.16321	0.605777	-0.0362041	0.150886	0.584687	-1.34367	0.170872	-0.309013	-0.299332	0.0538909	-0.628817	-0.345835	-0.560578	2193.5	-1.34367	1.16321
C3_04890W	CDR2	0.138736	-0.206736	-0.200914	0.362757	1.36366	-0.175826	-0.145459	-0.159651	0.536332	-0.386263	0.00875842	0.169859	-0.0163465	-0.039959	-0.37161	0.162881	0.0795673	2250.51	-0.386263	1.36366
C4_03620C	CDR3	0.101106	-0.275591	-0.0963271	-0.132503	-0.230783	0.302186	0.0948459	-0.418123	0.275879	0.0632093	0.46648	0.812138	-0.415912	-0.0119287	-0.100146	0.43075	-0.296538	701.653	-0.418123	0.812138
C1_08070W	CDR4	-0.00836859	-0.237676	0.0853126	-0.401275	-0.511288	0.768269	0.0479852	0.641326	-0.377624	-0.407889	0.551315	0.19904	-0.382141	1.11713	0.370534	-0.27271	-0.034445	2338.25	-0.511288	1.11713
C5_04100W	CDS1	0.16764	-0.154926	-0.0619515	-0.335723	-0.00405256	-0.00156973	0.324106	-0.0106845	-0.0836892	0.213922	0.100415	-0.00431613	-0.284355	-0.135356	0.348291	-0.465714	-0.418606	1214.89	-0.465714	0.348291
C1_09370W	CEF1	0.122097	0.0276359	0.10603	0.211422	-0.0371607	-0.46124	-0.189844	0.0332717	-0.237559	0.110804	0.0894692	-0.053272	0.0424896	-0.0959763	-0.0022222	-0.0387574	-0.181783	366.298	-0.46124	0.211422
C5_01580C	CEF3	-0.098162	0.0669656	-0.031656	0.111889	0.179518	-0.119822	0.0421953	-0.218154	-0.103571	0.450843	-0.257086	0.323272	0.309478	0.111157	0.621308	-0.293463	-0.435847	67858.8	-0.435847	0.621308
C4_06480C	CEK1	0.636028	0.0597165	0.42202	0.211525	0.206699	-0.104369	0.311182	0.204846	-0.608978	-0.241609	0.385979	-0.552276	-0.614769	-0.593234	-1.14002	-0.686179	-0.541159	4133.67	-1.14002	0.636028
CR_05940W	CEK2	0.21181	-2.086	0.306361	-0.402349	0.36732	2.23118	-0.624892	0.0020827	-0.936379	0.640029	0.80205	-1.99547	-0.231069	-0.606458	0.445805	-0.129031	1.50843	146.322	-2.086	2.23118
C3_05070W	CEM1	-0.149912	0.159452	0.0515235	-0.0118596	-0.57288	-0.0236446	0.0286948	-0.0441604	0.158229	-0.00434586	-0.00407878	0.157313	-0.0671337	0.192757	-0.0476278	0.292068	-0.289958	316.617	-0.57288	0.292068
CR_02090C	CET1	-0.141073	-0.258988	-0.226594	0.367681	0.28428	0.00516916	-0.039099	0.415995	0.10961	-0.139027	-0.313812	0.438109	0.274574	-0.0499167	0.252527	0.0407058	-0.337291	2001.36	-0.337291	0.438109
CR_02250C	CEX1	0.123726	0.0594251	-0.0568951	-0.00299608	0.143653	0.0353104	0.0776447	0.00987048	0.00466258	-0.0877508	0.137102	-0.0262924	-0.0601041	-0.205873	-0.122865	-0.479256	-0.0974532	2300.46	-0.479256	0.143653
C4_05770C	CFL1	0.155232	-1.07889	-0.846748	-0.245256	-1.34713	0.0434216	0.475823	0.661116	0.773292	-0.505593	0.00556314	-0.66365	-0.974565	1.81774	0.90356	0.943665	-1.76509	3061.57	-1.76509	1.81774
CR_06670W	CFL11	-0.413418	0.0283571	0.19501	-0.28794	-1.46125	1.27773	0.584757	0.179512	0.0532826	0.0314652	-0.469875	-0.0267889	0.180982	-1.31763	-0.566701	-1.09829	0.336293	4116.74	-1.46125	1.27773
C4_05780C	CFL2	-0.331255	-0.0614757	0.361134	-0.182509	-0.840382	-0.626773	-0.1353	-0.226759	-0.0829278	0.194334	0.0323505	0.837219	0.265167	-0.19586	-0.0290862	1.27657	0.165179	54911.5	-0.840382	1.27657
C5_01360W	CFL4	0.905656	0.304482	-0.0934708	0.519559	-4.63485	-1.67358	-0.226549	-0.143067	-1.3741	1.03285	-0.0262447	3.28055	0.126984	-0.68389	2.78956	1.26914	-2.59754	792.868	-4.63485	3.28055
C5_01380W	CFL5	0.53704	-0.229278	0.132801	-0.369308	-1.9991	-0.906828	0.11796	0.425593	-0.147901	1.12861	-0.178112	0.624533	0.0248793	-0.505692	-0.100951	2.43308	0.987082	3393.29	-1.9991	2.43308
C4_02760C	CGR1	-0.304956	-0.210544	0.293605	-0.461924	0.125472	-0.0955184	-0.274957	0.0863993	0.596642	-0.0432019	-0.249147	0.909564	-0.426484	0.470851	-0.150292	0.537542	1.06405	1031.63	-0.461924	1.06405
C4_05760W	CGT1	-0.0590351	-0.139256	-0.178626	-0.0275084	0.0497287	0.070431	0.0494047	0.0971899	-0.173067	-0.0577334	-0.195274	0.216914	-0.0769869	0.0311039	0.324916	0.536807	-0.512494	1215.16	-0.512494	0.536807
C2_01270W	CHA1	0.202168	-0.672378	-1.29638	2.07484	0.273142	-0.968587	0.685152	-0.804258	0.147055	-1.42452	-0.403132	-0.615711	0.0506426	0.881628	0.284865	1.07904	-0.36493	1027.41	-1.42452	2.07484
C6_02120W	CHC1	0.222231	-0.180001	0.0713928	-0.101432	-0.0265098	0.0183175	-0.100694	0.00596746	0.024236	-0.0469211	0.0753986	-0.00984756	-0.235494	0.0390208	-0.167389	-0.0168292	0.279096	14968.4	-0.235494	0.279096
C2_03320W	CHK1	0.201168	-0.137245	-0.318308	-0.00853499	-0.346208	0.614391	-0.0544477	-0.00761937	0.963829	-0.56165	0.290278	0.0824538	-0.808136	0.335059	0.0532848	-0.198539	0.352806	1074.9	-0.808136	0.963829
C1_04570C	CHL4	0.02738	0.22267	0.00590413	-0.113874	0.126455	-0.138214	0.137752	0.10597	-0.664128	-0.101045	-0.322199	-1.11621	0.115525	0.0567585	0.0877673	0.155283	-0.735285	182.974	-1.11621	0.22267
C1_11240C	CHO1	0.0600347	-0.0756575	0.199779	0.108804	0.0933609	-0.328543	-0.239248	-0.121008	0.163072	-0.0509067	0.344339	-0.00207488	-0.0483247	-0.643969	-0.68908	0.0725276	1.0264	4032.8	-0.68908	1.0264
CR_02540W	CHO2	0.42094	-0.0955738	0.296135	0.154945	0.0132471	-0.672457	-0.242066	-0.103075	0.381122	0.143421	-0.638289	0.568701	0.180355	-0.133674	-0.122504	0.419263	0.0250967	1520.95	-0.672457	0.568701
C1_12600C	CHR1	-0.181346	-0.0708389	0.0491362	-0.411892	0.0216559	-0.342166	0.178652	0.199995	-0.0526308	-0.128388	-0.40013	-0.166999	0.427793	0.166445	0.139184	-0.0460702	-0.140105	1074.86	-0.411892	0.427793
C7_02770W	CHS1	0.197697	-0.244037	-0.212755	0.433728	0.86211	0.205016	0.117232	0.0218571	-0.206271	-0.0580327	0.225747	-0.666624	0.294968	0.0498919	-0.143475	-0.450001	-0.680824	3289.66	-0.680824	0.86211
CR_09020C	CHS2	-0.231887	-0.0229411	-0.0471505	-0.0514444	0.197945	0.244406	0.071441	0.162568	0.375492	-0.0401074	0.120381	0.688549	-0.0866676	-0.0609681	-0.203561	-0.129086	0.477769	2256.54	-0.231887	0.688549
C1_13110C	CHS3	0.218146	-0.255257	0.0156387	0.0286862	0.626055	0.0991107	-0.0327466	-0.030848	0.432965	-0.204344	-0.0761168	-0.233269	0.188852	-0.0234758	-0.00928457	-0.248105	0.000993222	6757.59	-0.255257	0.626055
C3_05700W	CHS4	0.165221	0.153887	-0.110748	0.222152	0.560387	0.325723	0.00894968	0.259624	0.190097	-0.155249	-0.0939554	-0.210432	0.050342	-0.266495	-0.258002	-0.095608	-0.154438	4345.89	-0.266495	0.560387
C2_04140W	CHS5	-0.117304	0.13805	-0.13977	0.00256683	0.00806261	0.276567	0.0921312	0.114463	-0.12374	-0.241613	0.0471081	-0.0253342	-0.199108	0.0295245	0.0612442	-0.209011	0.425265	3289.94	-0.241613	0.425265
C7_03060C	CHS6	-0.0288724	-0.148266	0.0882487	0.0573855	0.60615	0.0708382	0.101001	-0.00178066	0.0108898	-0.0438523	0.0448534	-0.659293	0.488108	-0.0438168	-0.0107676	-0.173566	-0.0358112	1424.07	-0.659293	0.60615
C1_06010W	CHS7	0.0141375	0.092307	0.179665	-0.0815512	0.482666	-0.37138	-0.368612	-0.0322298	0.192144	-0.0106791	-0.153599	0.0419047	-0.0349669	-0.438169	0.305607	0.105651	0.243355	1200.56	-0.438169	0.482666
C3_00710W	CHS8	-0.147925	0.0747701	0.00513808	-0.0800506	0.297101	0.439697	0.347876	0.216695	-0.0376191	-0.104809	-0.147395	0.264396	-0.0612891	-0.0596232	-0.0593612	-0.331559	0.727645	2854.36	-0.331559	0.727645
CR_00180C	CHT1	-0.0990846	-0.133656	-0.312933	0.0159496	-0.555384	0.610436	-0.2723	-0.381604	0.190165	0.0777368	0.46984	0.489081	-0.44046	0.166722	0.139934	0.119758	0.948022	738.376	-0.555384	0.948022
C5_04130C	CHT2	-1.77069	0.21873	0.721998	-0.231771	-3.09796	-0.133235	-2.34778	-1.8004	0.483391	1.7678	-0.204458	0.129144	0.491929	-1.09946	-0.560262	0.236578	0.807051	137479	-3.09796	1.7678
CR_10110W	CHT3	0.750308	-0.189178	-0.917414	-0.34148	0.553771	-0.697719	0.108332	0.217521	-0.311686	-1.48634	-0.939175	0.11185	0.542681	1.39601	1.34339	-0.318533	-1.96968	2593.18	-1.96968	1.39601
C2_02010C	CHT4	0.377231	-0.0651171	-0.0625347	-0.245665	-0.00739131	0.611344	0.297313	0.00130592	0.577472	-0.512616	0.116799	-0.675844	-0.398448	0.0204189	-0.0953031	-0.300483	0.854106	258.301	-0.675844	0.854106
C6_01170W	CIC1	-0.105463	0.451962	0.274207	0.478596	-0.373428	-0.208318	0.216835	-0.170287	0.195138	-0.468863	0.278018	-0.0136867	0.242507	0.433863	-0.173038	-0.287799	0.0173539	2362.19	-0.468863	0.478596
C6_01070C	CIP1	0.325434	-0.108597	0.960107	-0.56902	0.204974	0.254459	-3.24517	0.315203	0.280421	0.247631	0.143385	-0.286624	-1.07908	-2.08905	-2.11513	-0.45315	2.42313	1374.13	-3.24517	2.42313
CR_02810W	CIRT4B	-0.483862	0.575057	0.575092	0.123374	-0.682463	0.0182383	-1.29653	-0.13146	-2.72342	0.144873	-0.786538	1.36369	-0.27036	0.659543	0.313061	0.30598	-0.285425	928.989	-2.72342	1.36369
C1_00550W	CIS2	0.469997	0.28381	-1.1485	0.464909	1.19056	-0.0199988	0.330438	-0.39066	1.05414	-0.696401	-0.315236	-0.520344	-0.0310476	0.464777	0.0384922	-0.605655	-1.38941	806.769	-1.38941	1.19056
CR_03500W	CIT1	0.20608	0.00653865	-0.162149	0.547114	0.338556	0.053352	-0.444848	-0.325331	1.30316	0.218671	-0.475745	1.09375	-0.124715	-0.846765	-0.290295	0.0995882	0.598161	33077.2	-0.846765	1.30316
CR_10660W	CKA1	-0.0552409	0.116478	-0.168148	0.142972	0.0146581	0.0551463	0.0264579	-0.0855116	0.389271	-0.0850741	-0.0601329	0.608605	0.121642	-0.130388	0.0510668	-0.0920066	-0.152969	1223.68	-0.168148	0.608605
C2_04980C	CKA2	0.0719965	0.406741	-0.0250944	-0.369939	-0.0700645	-0.270704	0.156426	-0.0375548	0.0284867	-0.337458	-0.0938856	-0.0480475	0.102781	-0.0063014	0.141559	-0.122668	0.244135	306.778	-0.369939	0.406741
C2_00300C	CKB1	0.214493	0.0481345	-0.0818403	-0.347065	0.119214	-0.0558669	0.123133	0.111129	-0.090367	-0.0686662	-0.0804106	-0.169795	0.230836	0.052356	0.0383941	0.00331674	-0.493772	1517.89	-0.493772	0.230836
C5_02760W	CKB2	0.0243129	0.0590364	-0.115691	-0.0454262	0.0337521	-0.323725	0.00600109	-0.00799757	-0.388317	0.473531	-0.078841	0.205657	-0.0406016	0.0819573	0.474862	-0.0324296	-0.316067	368.602	-0.388317	0.474862
C5_04070C	CKS1	0.148798	-0.274296	0.110758	0.00856389	0.407139	-1.10596	-1.09957	0.288204	0.08632	0.714211	-0.385517	-0.247944	0.299679	-0.624564	-0.117788	0.235446	-0.184921	2540.87	-1.10596	0.714211
C1_10210C	CLA4	0.20986	-0.144428	0.0295842	0.126376	0.450389	-0.13561	-0.0297234	-0.265649	0.297513	-0.0640401	-0.0684493	-0.162488	-0.00202785	-0.146259	0.0684482	-0.178071	0.0463156	2500.05	-0.265649	0.450389
C2_01410C	CLB2	0.397139	-0.0396143	0.0355251	0.00633679	0.220315	0.0938053	0.0980292	-0.0966636	0.33546	-0.521961	0.394466	-0.770512	-0.0521844	0.0675555	-0.0309143	-0.172305	-0.470374	2603.88	-0.770512	0.397139
C7_03940C	CLB4	0.0965185	0.0990328	-0.0985696	-0.182669	0.465719	-0.255844	0.201478	-0.0617786	-0.443496	0.0102112	-0.0977365	-0.112356	0.534413	0.147064	0.176562	-0.0979243	-0.321461	1370	-0.443496	0.534413
C4_01980C	CLC1	-0.115217	-0.12557	0.197898	-0.200051	0.295796	0.0164297	0.13243	0.454105	-0.583839	-0.060173	-0.48614	-0.0439243	0.0169272	0.0575153	-0.326822	0.852489	0.0649128	2483.36	-0.583839	0.852489
CR_07240C	CLG1	0.492465	-0.30249	0.077794	0.16294	-0.0989731	0.195978	-0.0396719	-0.204	0.244663	0.0998187	0.500194	0.447939	-0.178374	-0.123093	-0.00313538	-0.274676	-0.352958	43173.6	-0.352958	0.500194
C5_01100C	CLN3	0.194043	-0.508959	0.0513305	0.176759	-0.187715	-0.359728	0.106502	-0.0789307	-0.0111658	0.263718	0.715379	0.289207	-0.223432	-0.347789	0.017893	-0.23659	0.961107	2418.64	-0.508959	0.961107
C4_06030W	CMD1	0.0917502	0.285858	-0.231092	-0.145902	0.373862	-0.398609	-0.107121	0.050632	-0.468605	-0.242833	-0.116781	0.302378	0.241159	-0.776909	-0.0815449	0.545387	0.107341	3592.65	-0.776909	0.545387
C3_04550C	CMK1	-0.241545	-0.0932447	-0.0709937	-0.00162369	0.412831	0.127576	0.0252926	0.0382932	-0.0248952	-0.282356	0.656896	-0.615266	-0.0197448	0.242694	-0.35589	-0.214494	0.226663	2515.54	-0.615266	0.656896
C2_10260C	CMK2	-0.0948235	0.00210479	-0.00646768	0.277195	0.263042	0.274503	-0.0686924	0.00828906	0.394211	-0.181397	0.27519	-0.3352	0.0696951	-0.314765	-0.559301	-0.229408	0.268341	3512.68	-0.559301	0.394211
C1_00730C	CMP1	-0.0149373	-0.164345	0.0325379	0.0942528	0.192169	0.162924	0.0234839	-0.0130484	0.0854161	-0.0747996	0.282164	-0.298964	-0.0407956	0.061382	-0.193101	-0.262277	0.265157	2524.94	-0.298964	0.282164
C5_05160C	CNB1	-0.128061	0.252512	-0.235122	-0.438988	-0.0765446	-0.182726	0.079087	-0.0784061	-0.236	-0.0383315	0.345093	0.0876617	-0.159861	0.107204	0.293515	-0.121875	0.125915	356.259	-0.438988	0.345093
C4_00040W	CNH1	0.32734	-0.0502554	0.0225475	0.108051	0.624289	0.0716614	-0.221482	0.346961	-0.280816	-0.212354	-0.638154	0.402483	0.532989	-0.250489	0.0586499	0.16323	-0.585101	4590.92	-0.638154	0.624289
C1_00560W	CNS1	0.0999842	0.667959	0.237385	-0.0457397	-0.134534	-0.276627	-0.0547105	-0.0512158	-0.0282567	0.0824731	-0.233867	0.0549341	0.639017	-0.173864	0.37354	-0.0534193	-0.511397	695.182	-0.511397	0.667959
C2_06020W	CNT	0.0567908	-0.33318	0.0198677	-0.519983	-0.286508	-0.207047	-0.219136	0.147577	0.610497	-0.315391	0.357049	0.198422	-0.203244	0.155763	0.0583982	0.371743	0.195864	9428.93	-0.519983	0.610497
CM_00330W	COB	0.332694	0.122139	0.262262	-1.27446	-0.606228	0.73496	-0.113253	-0.195899	0.474329	0.284656	-0.905253	0.839791	-0.492305	0.0207742	-0.958917	-1.66714	0.772633	1462.44	-1.66714	0.839791
C5_00370W	COF1	-0.237204	-0.0622767	-0.104934	0.0389493	0.0730936	0.0834294	-0.301946	-0.0213703	-0.0241207	0.471082	0.432441	0.418898	0.033979	-0.347602	0.4801	0.0908329	-0.239156	8037.73	-0.347602	0.4801
C2_05680W	COG4	0.149776	-0.401684	0.143568	-0.0893725	-0.109249	0.137762	0.0476054	0.0273451	-0.383077	0.0951269	0.329734	-0.613018	-0.13923	0.152831	-0.405934	-0.106934	-0.00978748	2149.9	-0.613018	0.329734
C1_07900W	COI1	0.199474	-0.922083	-0.0862911	-0.102231	0.170009	-0.352902	0.407333	0.304398	-0.266299	-0.269524	-0.152353	-0.769827	-0.336988	0.863412	0.973021	0.67668	0.314561	4931.4	-0.922083	0.973021
C6_01840C	COQ3	0.0572568	0.257287	0.163592	-0.0493427	-0.130486	0.134441	0.14106	-0.0964277	0.111642	-0.0858803	-0.0742423	-0.199389	0.0709018	-0.113029	-0.120611	0.0891566	0.337477	832.304	-0.199389	0.337477
C1_03160C	COQ4	-0.0977882	-0.0977375	-0.0893305	-0.295092	-0.202548	0.434936	0.140523	0.404482	0.00185262	-0.0574775	0.0995651	-0.453035	-0.319505	0.114489	0.00772795	0.00832908	0.368753	1192.31	-0.453035	0.434936
C2_05470W	COQ5	-0.184355	0.308814	-0.125098	-0.222597	-0.25062	-0.00266671	-0.00535286	-0.103929	0.218177	0.115357	0.000702778	-0.14371	-0.158136	0.0127172	0.277077	0.11009	0.180556	2086.09	-0.25062	0.308814
C1_03550C	COQ6	0.0807709	0.149167	-0.00125534	0.0589059	-0.398314	0.52077	-0.448839	0.301113	-0.302364	0.00823216	0.0781859	0.0897206	-0.176979	-0.326651	0.00286872	-0.396357	0.256653	3101.87	-0.448839	0.52077
CM_00210W	COX1	0.586531	-1.09919	0.758223	-0.852202	0.0893729	0.707725	-0.017128	0.294336	-1.25254	0.229931	-0.225352	-0.523958	-0.380034	0.0883577	0.259473	-0.471517	-1.18728	5193.06	-1.25254	0.758223
C4_04310W	COX11	-0.108973	-0.438302	0.0166141	-0.115213	0.153069	0.0722813	-0.0114634	0.252499	0.161752	0.384073	-0.208135	-0.118423	-0.149196	0.0247568	-0.261448	0.988032	0.198141	1238.75	-0.438302	0.988032
C2_01590W	COX13	0.0828524	-0.135786	0.377212	-0.236634	-0.0447065	-0.304022	0.175857	-0.162278	-0.122493	0.103466	-0.2821	0.102395	0.0546741	-0.0475885	-0.198047	-0.0410527	0.396605	8390.94	-0.304022	0.396605
C6_00720C	COX15	-0.0109368	0.258577	-0.112181	0.397938	0.513815	0.246502	-0.39678	0.0343125	0.892136	-0.0511264	-0.223679	0.0171308	-0.0347103	-0.38415	0.00108046	-0.155519	0.640369	1025.24	-0.39678	0.892136
C2_01180W	COX17	0.135285	0.502435	-0.0629885	0.0188972	0.56699	-0.341263	0.0657425	0.492929	-0.442876	0.0912256	-0.741553	-0.476975	-0.0286722	0.099549	-0.41986	0.0105813	0.544834	246.905	-0.741553	0.56699
C1_13410W	COX19	0.0638288	0.064329	0.0214052	-0.0472113	0.0380872	0.428386	0.0313368	-0.0534405	-0.0770469	0.00517247	0.279891	-0.357435	-0.0606615	-0.0452167	-0.10508	0.107293	-0.208865	752.955	-0.357435	0.428386
CM_00030W	COX2	0.605435	0.140527	0.704791	-0.420527	0.242759	0.912288	0.246134	0.41889	-0.35073	0.0840187	-0.178461	-0.0137223	-0.0325961	-0.0419441	-0.301992	-0.383896	-0.0361217	672.226	-0.420527	0.912288
CM_00070C	COX3A	-0.212623	0.233651	0.520276	-1.06153	-0.0864223	0.775388	-0.0323795	-0.0856063	-0.387236	-0.331253	-0.194072	0.413422	-0.440144	-0.0660005	-0.103633	-1.18836	0.113923	313.602	-1.18836	0.775388
CM_00520W	COX3B	-0.207956	0.367667	0.540674	-0.834162	-0.196765	0.961975	0.0991401	-0.0676501	-0.3712	-0.229879	-0.0583187	0.670343	-0.254771	0.0569039	-0.156287	-0.846253	0.0306166	322.917	-0.846253	0.961975
C2_01620W	COX4	-0.326048	-0.170752	-0.175216	0.347683	-0.106118	0.130069	-0.393065	-0.368509	0.561264	0.17582	0.0908326	0.366912	0.231246	-0.586673	0.123168	0.273853	0.0424827	9194.41	-0.586673	0.561264
C1_09030C	COX5	-0.0838831	-0.1364	0.246332	0.125937	0.00518622	-0.213465	-0.5258	-0.149756	0.253118	0.160938	-0.367901	0.314072	0.278368	-0.428645	0.255403	0.252931	0.053588	14951.1	-0.5258	0.314072
C2_03470C	COX6	0.20163	3.16225e-05	0.288643	0.387261	0.308114	-0.119442	-0.226686	0.274096	-0.314393	0.142023	-0.570303	0.0760955	0.431805	-0.400256	0.0948177	0.337542	-0.244468	6974.14	-0.570303	0.431805
C3_02400C	COX7	0.0845044	0.120357	0.314963	-0.31342	0.00896316	-0.424903	-0.16559	-0.126673	-0.150134	0.0524025	-0.300741	0.0742468	0.12697	-0.0264997	0.305507	-0.0708722	0.40871	11731.2	-0.424903	0.40871
C2_05920C	COX8	-0.0299434	-0.110035	0.285198	-0.134331	-0.113488	-0.240075	-0.265947	-0.159984	0.327755	0.0461705	0.516923	0.0896843	0.00715007	-0.265641	0.098794	0.321001	0.101232	6797.56	-0.265947	0.516923
C2_05930W	COX9	-0.0735782	0.253915	0.369369	-0.37036	-0.0212139	-0.387791	0.14417	-0.0401431	-0.254189	-0.0574068	-0.253155	-0.132944	0.0659537	-0.110772	0.147558	-0.120227	0.479063	3096.29	-0.387791	0.479063
C4_01550C	CPA1	-0.680349	0.431548	-0.11784	0.719748	-1.92125	0.086098	-0.714443	0.00221685	0.0341339	-0.00834956	0.106415	2.59565	-1.19271	-0.755419	-0.136717	0.361492	1.4866	2179.94	-1.92125	2.59565
CR_01330W	CPA2	-0.492157	0.206196	-0.147358	0.875464	-1.67476	0.368457	-0.487616	-0.0670127	1.39926	-0.0692133	-0.0251094	2.59145	-1.2002	-0.492748	0.0754439	0.350451	1.8519	5286.42	-1.67476	2.59145
C1_07370C	CPH1	0.241455	-0.0101054	-0.106266	0.320888	0.396262	0.412089	0.047053	-0.0176818	0.0348694	-0.0701913	0.313399	-0.391561	-0.0537117	-0.647574	-0.352257	-0.804632	-0.741187	1985.26	-0.804632	0.412089
C6_00280W	CPH2	0.313489	-0.255114	0.0549739	0.358748	0.183547	0.268124	-0.014446	0.0537297	-0.118931	-0.158078	0.276093	-0.320978	-0.0243723	-0.14458	-0.137118	-0.52015	-0.0846639	5240.9	-0.52015	0.358748
C1_10000C	CPP1	0.557676	0.0365405	-0.0638891	0.534724	0.752655	0.594255	0.249906	0.530759	-0.308059	-0.0797061	0.424257	-0.941819	0.115172	-0.674059	-0.506425	-0.896473	-1.33602	2910.12	-1.33602	0.752655
C2_02320C	CPR3	-0.198582	0.0178466	0.0831728	-0.139452	-0.310268	0.164214	-0.28214	-0.356864	0.0955346	0.0972488	0.262962	0.381202	-0.134553	-0.492149	-0.137014	0.652518	0.252209	2542.08	-0.492149	0.652518
CR_10670W	CPR6	-0.0539731	-0.0471214	-0.233347	0.228369	0.117307	0.0178748	-0.36071	0.0201032	-0.0677453	0.138634	0.0545148	0.144967	0.262469	-0.208927	0.22931	-0.139949	-0.601877	12244.1	-0.601877	0.262469
C7_03360W	CPY1	-0.523077	-0.427417	-0.338642	-0.0314958	0.170756	0.0549525	-0.112417	-0.28172	0.24187	-0.250019	0.212717	0.479463	0.0266526	0.119196	-0.288845	0.175824	0.804582	13816.1	-0.523077	0.804582
CR_01980C	CRC1	0.241931	0.203163	-0.107736	0.213694	0.0687743	0.249645	-0.100001	-0.389898	0.0705929	0.00919016	-0.202364	1.03373	-0.0517259	-0.439396	-0.603859	0.38604	-0.406943	1940.07	-0.603859	1.03373
C4_01160W	CRD2	0.268004	-0.311082	0.0167603	0.115424	1.44692	-0.0136855	-0.529849	-0.681541	2.12787	-1.74106	-1.16004	1.27656	1.29215	-0.635832	0.257095	0.405245	0.706186	130.005	-1.74106	2.12787
CR_04960C	CRG1	0.140569	0.696121	-0.0924322	-0.3288	-0.378533	1.49001	1.37726	-0.0831692	-0.33114	-0.391747	1.21094	1.42297	-0.884594	1.75949	-0.146699	-0.694342	0.116433	1258.65	-0.884594	1.75949
C4_02900C	CRH11	0.125755	0.130424	-0.623964	0.0022395	0.688826	0.48466	-0.0208373	0.0540101	0.633902	-0.673146	-0.296728	0.574115	-0.237934	-1.20551	-0.918184	-0.573721	1.09401	4150.21	-1.20551	1.09401
C5_04800W	CRH12	-0.0736992	-0.745829	-1.00598	-0.673647	-0.378771	0.280691	-0.0676577	-0.41228	0.30749	-0.0366828	-0.514213	1.11364	0.34247	0.018874	0.636245	-0.371456	-0.0345888	18.243	-1.00598	1.11364
C2_04930C	CRK1	-0.0581853	0.155825	-0.311565	-0.098321	0.0687634	0.0132552	0.440419	-0.229724	0.300508	-0.18239	0.148644	0.00266132	-0.0151537	0.501194	0.396938	-0.243734	-0.0421165	618.351	-0.311565	0.501194
C1_01420C	CRL1	0.0633398	-0.0284075	0.0764598	-0.239247	0.24564	0.299755	-0.0317618	0.908253	-0.172769	-0.0498968	0.129385	-0.42669	0.0617037	-0.169079	-0.0125531	0.0167054	-0.150431	863.687	-0.42669	0.908253
CR_00520C	CRM1	0.163094	0.00983462	0.166386	0.0393971	-0.0904358	-0.15773	-0.0440665	-0.113293	0.0818271	0.0122677	-0.0191257	0.456274	-0.0160683	0.0170294	0.0249157	-0.195928	0.502256	7771.93	-0.195928	0.502256
C7_01850C	CRN1	0.291875	-0.0588059	-0.2193	-0.168814	0.0534306	0.35053	0.433698	-0.170093	0.0959454	-0.117449	0.0431634	-0.429799	-0.00335997	0.279959	-0.344105	-0.404958	0.0334176	2688.98	-0.429799	0.433698
C1_09250W	CRP1	-0.00865092	0.0756562	0.0991507	-0.29269	-0.00324676	0.0994301	-0.618159	0.570792	-0.402167	-0.0980961	-0.285397	0.13337	0.103378	0.29448	0.534322	-0.123274	0.460175	942.812	-0.618159	0.570792
C3_05780C	CRZ1	0.51001	0.145039	0.0451679	0.651736	0.229271	-0.214378	-0.273577	-0.113975	0.105944	0.14372	0.14249	-0.0932685	-0.145088	-0.0308621	-0.140113	0.13219	-0.411375	942.3	-0.411375	0.651736
CR_07060C	CRZ2	-2.22642	-0.541795	-1.7988	0.571299	0.374415	-0.811122	-1.00026	0.598696	1.58261	-0.063946	-0.846734	3.93556	-0.627393	1.43847	1.76837	-0.382783	2.00669	306.116	-2.22642	3.93556
C7_00090C	CSA1	0.599144	-0.613436	0.338225	1.70074	0.449696	-0.646125	-0.62572	0.0933989	-0.674262	0.900877	-0.43707	-1.48207	1.04669	-0.111382	0.822236	-0.045066	-0.904273	172341	-1.48207	1.70074
C4_06920C	CSA2	1.18235	-1.32286	-0.55249	2.92366	0.177233	-0.0758979	0.277552	4.37622	-1.29182	-0.440049	-0.485331	-1.05123	-0.160925	3.0534	3.02187	0.362335	0.30088	1124.89	-1.32286	4.37622
C3_03890W	CSC25	-0.119123	-0.13203	0.0905164	0.21554	-0.29589	0.104769	0.0726824	-0.259579	0.148938	0.049212	0.133737	0.227734	-0.0709383	0.0146486	-0.173751	-0.00808848	0.560777	2005.53	-0.29589	0.560777
C3_00860W	CSE4	0.0621478	0.0662664	-0.049514	0.560316	-0.317971	0.253942	-0.113736	-0.155884	0.335977	-0.0349913	0.308602	0.115854	0.00873279	-0.151724	-0.269774	0.334308	-0.819639	602.517	-0.819639	0.560316
C1_04020C	CSH1	-0.285068	0.28372	1.03543	-0.838451	0.676787	-0.0646373	-0.206228	-0.600253	-2.09728	0.458726	-0.201943	0.500513	0.0335616	-1.15138	-1.20045	1.16623	1.68125	6918.47	-2.09728	1.68125
C4_03390W	CSH3	-0.169975	0.00169425	-0.129072	0.236338	0.323452	0.101219	-0.320145	0.179942	-0.897551	-0.303201	0.0840764	0.318961	0.290256	-0.0495746	-0.508657	0.918873	-0.601156	2838.89	-0.897551	0.918873
C1_12310C	CSI2	-0.0796607	0.276623	0.181081	-0.24455	0.0588088	-0.30572	0.2448	0.148356	-0.369433	0.042946	-0.298281	-0.600662	0.563379	0.146729	0.444402	-0.279283	-0.157185	707.719	-0.600662	0.563379
C1_14010W	CSK1	3.20343e-16	3.20343e-16	2.06626	3.20343e-16	3.20343e-16	2.13418	1.95252	3.20343e-16	3.20343e-16	3.60769	3.20343e-16	3.20343e-16	3.20343e-16	3.20343e-16	3.20343e-16	3.20343e-16	3.20343e-16	2.81138	3.20343e-16	3.60769
CR_10740W	CSM1	-0.0164737	-0.156984	0.0901441	-0.195583	0.0590524	0.130607	-0.162556	0.189881	-0.123468	0.0683584	-0.0574309	0.277805	0.208656	-0.134093	0.13165	-0.0401833	0.0617531	811.876	-0.195583	0.277805
C2_06130W	CSM3	0.0890066	0.120913	-0.040232	0.0961479	0.0808414	-0.198299	-0.262999	0.288947	-0.193572	0.100071	-0.0360445	-0.316429	0.147219	-0.200346	0.348106	0.200658	-1.18846	845.849	-1.18846	0.348106
C4_06510C	CSO99	0.244132	-0.778886	0.840951	0.255068	-0.0828073	-0.605796	-1.04452	-0.0180685	0.829169	0.178281	-0.674469	1.68752	-0.0819153	-0.793815	-0.677795	1.23954	1.42888	360.324	-1.04452	1.68752
CR_05430W	CSP1	0.97619	0.0307426	0.0147005	1.46545	-0.202455	-1.68463	-1.49368	0.494354	0.860564	0.772179	-1.37601	0.206536	0.0879555	-1.38113	0.755645	-0.27423	-0.554533	50.4586	-1.68463	1.46545
C4_00720W	CSP2	4.88754	-1.19644	4.35033	4.9109	-1.38589	0.270049	-1.36745	4.49911	-0.746113	4.56757	-1.20723	-0.904986	-3.28906	-1.05817	0.570126	4.4612	4.64679	240.003	-3.28906	4.9109
CR_01470W	CSP37	-1.16487	0.75683	0.742745	-0.389774	-0.228606	-0.994528	0.256345	-2.51309	0.76881	-0.0877319	-0.517625	1.95242	-0.557686	-0.530647	0.291918	1.16902	2.78516	6926.01	-2.51309	2.78516
C4_04850C	CSR1	-0.457808	0.323264	0.0739591	-1.18099	-0.11674	-0.134283	-0.253168	0.897756	-0.0354809	0.14377	-0.412049	1.21964	0.16302	-0.943091	-0.309547	0.643435	1.67157	3897.47	-1.18099	1.67157
C5_02340C	CST20	-0.00494213	-0.255844	-0.0609904	0.230521	0.0169696	0.245542	-0.0138593	-0.481465	-0.123837	0.517947	0.0338091	0.11217	-0.000443948	0.0846208	0.558798	-0.371068	-0.947101	3044.72	-0.947101	0.558798
C6_04430W	CST5	0.138274	-0.413677	-0.26164	0.854022	0.197636	1.07625	0.245283	-0.0258117	-0.521302	0.0690774	0.938649	-0.575274	0.214418	-0.209878	0.214993	-0.0924771	0.232689	1163.86	-0.575274	1.07625
C6_01830W	CTA1	-0.088277	-0.0344454	0.0741335	0.0302321	-0.0555609	0.115537	0.0569286	0.043131	-0.327233	-0.00999801	0.0430178	-0.323018	-0.0377458	0.190414	0.124712	-0.0132043	-0.0670435	1163.83	-0.327233	0.190414
C1_00040W	CTA2	0.386175	0.128123	-0.379296	-0.190727	0.0760097	1.01391	0.131502	-0.0666958	-0.527322	0.011028	0.357854	0.0914874	0.12155	0.411574	-0.75949	-0.256198	-0.282375	4204.13	-0.75949	1.01391
C5_05500C	CTA24	0.850643	-0.0391279	0.0902262	0.140358	0.458086	0.0154284	-0.503812	0.377207	-0.611176	0.538355	-0.544477	-0.518591	0.239882	-0.632037	0.113829	0.349585	-0.564796	4286.61	-0.632037	0.850643
CR_10860C	CTA26	1.53223	-0.276679	-0.237414	-0.0517651	0.139019	0.489906	0.0702237	0.571244	-0.386495	0.200071	-0.208007	-0.415954	-0.0659046	0.0259867	-0.613966	0.103477	0.0607976	2624.49	-0.613966	1.53223
C1_11540C	CTA3	-0.0497235	-0.093329	-0.0680558	0.387602	-0.0186474	0.338339	-0.041518	-0.162036	0.282409	0.154685	0.0682784	0.143449	-0.129179	0.0284234	-0.0705472	-0.253823	0.165834	4655.45	-0.253823	0.387602
C3_05930W	CTA4	0.341304	0.349133	-0.152879	0.598092	-0.40975	0.0555758	-0.338041	-0.0729206	0.000449028	0.0950482	0.221603	0.652606	0.304359	-0.22466	-0.359273	-0.0604572	0.151911	1962.12	-0.40975	0.652606
C4_07070W	CTA6	0.138431	-0.764822	0.00963285	0.232205	0.123018	-0.157089	-0.156939	-0.0114864	-0.237099	0.0674519	0.16234	-0.303396	0.111565	-0.436397	0.136303	0.589649	-0.148117	713.192	-0.764822	0.589649
C5_02700W	CTA7	0.165839	-0.136658	0.0823978	0.042377	-0.0608701	-0.13814	-0.315516	-0.056947	0.215104	0.313695	-0.0431483	0.120296	0.0852095	-0.032693	0.0778939	-0.133674	-0.0682538	1047.24	-0.315516	0.313695
C1_09170W	CTA8	-0.113325	0.0102835	-0.0242566	0.294754	-0.0218843	-0.128508	0.126613	-0.380129	0.174674	0.0606182	0.15143	0.0562475	0.0599905	-0.334012	-0.114173	-0.175101	-0.0475013	1120.68	-0.380129	0.294754
C1_01270W	CTA9	0.0883638	-0.115559	0.204681	0.0858258	0.291461	0.0864124	0.0676976	0.0375846	-0.338612	-0.122841	0.299609	-0.746752	-0.059637	0.202709	-0.024154	-0.19627	-0.235407	1029.13	-0.746752	0.299609
C2_01890W	CTF1	-0.118029	0.0704366	0.118826	0.150304	-0.148081	-0.379123	-0.201354	-0.156607	0.695431	0.114008	-0.00167545	0.172028	-0.0416684	-0.361708	0.0758271	0.239918	-0.261408	2013.83	-0.379123	0.695431
CR_01150C	CTF18	0.232323	-0.196908	-0.0839128	0.377582	-0.176619	-0.428309	-0.262269	0.0809879	0.546995	0.176584	-0.182163	0.24614	0.0131817	-0.110004	0.583837	0.164379	-0.0231341	978.716	-0.428309	0.583837
C6_02130C	CTF5	0.234883	-0.0739092	-0.059773	0.0762394	0.101999	-0.398279	0.0931984	0.486524	-1.93619	0.18094	-0.254399	-0.82062	0.232774	0.0748578	0.462162	-0.0783068	-1.97213	450.941	-1.97213	0.486524
C5_00740W	CTF8	-0.0804979	-0.08943	-0.0730482	-0.610839	-0.155277	-0.0828085	0.154843	0.140165	-1.16092	0.471005	-0.107396	-0.797006	0.199192	0.463308	1.0137	0.181967	-1.75976	668.038	-1.75976	1.0137
CR_10360C	CTM1	0.0330095	-0.194252	0.0183923	-0.0165414	0.0035218	0.075903	-0.182276	0.173332	0.143506	-0.291297	0.136517	0.00825344	-0.234473	-0.0324018	-0.33852	-0.284611	0.230125	7545.53	-0.33852	0.230125
C1_01740W	CTN1	0.215005	-0.461802	0.317916	0.332231	0.455031	0.0309386	-0.702045	-1.03987	2.7287	-0.199428	-1.55489	1.4912	-0.539361	-1.10543	0.217118	0.531394	1.18577	1329.64	-1.55489	2.7287
C3_04000C	CTN3	0.577966	-0.103217	0.17111	-0.172551	0.347541	0.397019	-0.33974	-0.815277	2.32699	-0.496756	-0.464115	0.850254	-0.796317	-0.719738	0.00858203	-0.289325	0.497381	5182.21	-0.815277	2.32699
C3_04270C	CTP1	0.242084	-0.00506451	0.0190581	0.480977	-0.183554	0.0232831	0.0252632	-0.348199	-0.187898	-0.260741	-0.245375	-0.0111581	0.207056	0.339109	0.292573	0.272326	-0.703776	1271.19	-0.703776	0.480977
C6_00790C	CTR1	0.675772	-0.19864	0.305338	-0.0443114	0.538788	-0.101732	-0.343787	0.502844	-0.635508	0.108669	0.184771	-0.720836	0.570906	-0.71455	-0.682515	0.116912	-0.198007	17901.2	-0.720836	0.675772
C1_08620W	CTR2	0.0544196	0.0508936	-0.117817	-0.0390018	0.380139	0.583494	0.594413	0.367994	-0.305298	-0.265146	0.114141	-0.316819	0.188886	-0.0334313	-0.18596	-0.0240875	-0.197557	491.247	-0.316819	0.594413
C1_05170C	CUE5	-0.102749	-0.0426616	-0.0238061	0.193415	0.148171	0.0221788	-0.186672	-0.0557266	0.17702	0.0220788	0.0132397	0.158242	-0.0801382	-0.258937	-0.155236	0.0322304	0.202392	2775.6	-0.258937	0.202392
C5_04560C	CUP1	0.804306	-0.956861	0.343903	-0.0163477	-1.18996	0.0524592	1.26193	-2.39151	-2.16074	0.944844	-0.0407639	-0.802457	1.41929	-1.25352	-2.77231	0.628674	0.99142	11824.5	-2.77231	1.41929
C1_13640W	CUP2	0.255672	-0.194587	-0.046118	0.185191	0.00622522	-0.174513	-0.144058	0.1319	0.18296	0.306289	-0.0190533	-0.317521	0.0783496	-0.188708	0.434884	-0.0492414	0.225959	1156.83	-0.317521	0.434884
C3_04390W	CUP5	0.0335404	-0.0354474	-0.137899	-0.055096	0.0862815	0.148267	0.0316442	-0.0239194	0.241293	-0.0282491	-0.171056	0.00907878	0.0757823	-0.147579	0.0622032	0.344443	-0.0656105	8716.31	-0.171056	0.344443
C7_02040C	CUP9	-0.00618439	-0.132498	-0.341764	0.652688	0.372473	0.66745	-0.0795707	-0.218209	1.04838	-0.263095	0.275879	1.39226	0.411673	-0.33948	-0.632517	-0.194172	0.291916	1810.12	-0.632517	1.39226
C2_10100W	CWC22	0.166777	0.384838	-0.0402761	-0.309222	0.0447106	-0.359166	0.396128	-0.0884871	-0.139306	0.203281	-0.0963217	-0.610596	0.160248	-0.0871483	-0.212799	-0.405424	0.447276	121.312	-0.610596	0.447276
C4_06100W	CWH41	-0.0198486	-0.168881	-0.0743866	-0.112217	-0.154888	0.258663	-0.00406338	0.0387705	-0.0154663	-0.296947	0.155474	0.45462	-0.342366	0.115702	-0.223071	0.448661	0.219841	1981.47	-0.342366	0.45462
CR_01290C	CWH43	0.446699	0.0166093	0.230833	0.191953	0.409537	-0.464016	-0.205354	0.337028	-0.390659	0.0746181	0.0377823	-0.0411493	-0.0137645	-0.261203	-0.217561	0.010432	-0.0144744	3694.2	-0.464016	0.446699
C1_02250W	CWH8	-2.23272	-0.0265886	0.763501	0.451912	-0.114304	-2.95872	-0.406333	-1.53033	0.311782	-0.0406281	0.286304	-0.235172	0.221522	-0.21898	-0.173149	1.16056	0.395606	1430.65	-2.95872	1.16056
CR_05530C	CWT1	-0.213696	-0.273801	-0.189006	-0.00794591	-0.0891485	0.389788	0.00034738	0.0460241	-0.0269936	-0.0121657	-0.180485	0.392026	0.0537077	0.367141	0.162231	0.227136	-0.932334	1116.24	-0.932334	0.392026
C1_13630W	CYB2	-0.0291674	0.252146	0.244941	-0.0521985	2.05794	0.56165	-0.360574	-1.22938	2.47124	0.199419	-0.384684	1.52429	-0.758729	-1.36133	-0.359255	-0.00342704	1.49979	807.508	-1.36133	2.47124
C7_00700W	CYB5	0.0559884	0.017757	-0.222804	-0.269219	0.748683	0.123798	-0.313033	0.268945	0.144052	-0.347619	0.107137	-0.410374	0.703352	-0.265787	-0.00660951	-0.0337016	-0.119664	9805.36	-0.410374	0.748683
C2_10110W	CYC1	-0.052194	0.0168766	0.141838	0.246939	0.35721	-1.03688	-0.866695	-0.383898	0.738099	-0.107311	-0.675459	0.00281922	0.0179906	-0.473248	0.0955861	0.202289	-0.24955	9477.65	-1.03688	0.738099
C5_01130W	CYC3	-0.0859606	-0.0366139	-0.207821	0.198455	0.411071	0.101384	-0.521204	-0.122583	0.634696	0.463173	-0.309658	0.54292	0.0446182	-0.443753	0.563756	0.0862065	-0.379792	1564.53	-0.521204	0.634696
C1_06690W	CYK3	-0.0869446	-0.381595	0.0754133	0.115189	0.128166	0.311057	0.203194	-0.217074	0.353863	-0.0407533	0.384118	-0.712087	-0.286588	0.509974	-0.124829	-0.360756	-0.0924289	400.783	-0.712087	0.509974
C3_06230W	CYM1	-0.219464	0.0776224	0.0100384	0.203098	-0.098064	0.0882887	0.0507029	-0.221664	0.395117	-0.0921852	0.173711	-0.0650809	-0.268262	0.149999	-0.0983292	-0.13555	0.287889	1053.78	-0.268262	0.395117
C7_02380C	CYP1	-0.31937	-0.0306291	-0.0438995	-0.18633	0.2225	0.125637	-0.445258	-0.0937644	-0.0538025	-0.0442447	-0.0361408	-0.0773411	0.488176	-0.143747	0.147584	0.319253	0.0432765	50317.9	-0.445258	0.488176
C3_06360C	CYP5	0.13921	0.0102271	0.0145234	0.0705444	-0.110543	0.16666	0.10108	-0.139844	0.142833	0.0316459	0.362838	-0.11331	-0.0334415	-0.229138	-0.195052	0.0274427	0.132045	3749.81	-0.229138	0.362838
C7_03070C	CYR1	-0.156765	-0.259486	0.125926	-0.062082	0.476622	0.229032	0.209075	-0.274148	0.0078856	-0.209972	0.134046	-0.0975279	0.483069	0.268336	-0.0827503	-0.222589	0.189116	3364.75	-0.274148	0.483069
CR_08340W	CYS3	-0.144529	0.47971	-0.534372	0.242867	0.00874994	0.068015	0.173275	-0.276878	0.131143	0.0259499	-0.181907	1.35221	0.333592	-0.417803	0.659367	-0.32507	-0.500527	13767.8	-0.534372	1.35221
C1_01870C	CYS4	0.239698	0.108717	0.00463245	0.103646	0.201272	-0.22007	-0.0239228	0.0424494	0.052571	-0.139224	0.0701611	-0.216781	0.220682	-0.0764186	0.367513	-0.0953086	-0.331709	4687.46	-0.331709	0.367513
C2_04950C	CYT1	-0.0805237	-0.24766	0.0620267	0.143558	-0.0201835	-0.333606	-0.452043	-0.404136	1.27093	0.0630288	-0.579824	0.323692	0.257665	-0.646887	0.167386	0.417482	0.399313	10351.8	-0.646887	1.27093
C4_02130W	CYT2	-0.57704	0.0146299	-0.14677	0.14441	-0.168493	0.31932	-0.291108	-0.117853	0.909442	0.160107	-0.0577067	0.832876	-0.0923322	-0.202445	0.0611953	0.868428	0.258805	1076.34	-0.57704	0.909442
C4_06820C	CZF1	-0.0767874	-0.219324	-0.942926	-0.272237	0.359202	0.0500188	0.471955	0.361984	0.233024	-0.46921	-0.0630918	0.468538	-0.288125	0.268112	0.309612	-0.0116965	-0.614268	1227.23	-0.942926	0.471955
C6_04600W	DAC1	0.203854	0.0260397	-0.288973	0.556741	-0.211648	0.500852	-0.106453	-0.379139	0.456134	0.0945066	0.0970782	0.294107	-0.388051	-0.270549	-0.439039	-0.458205	0.327214	336.889	-0.458205	0.556741
C1_13710C	DAD1	-0.130239	0.086951	0.816793	0.0565956	0.0805886	-0.598047	-0.125522	0.60007	-0.463115	0.616723	-0.724775	-1.04122	0.44521	0.148702	0.170476	0.227827	-0.127958	44.3255	-1.04122	0.816793
C2_05210W	DAD2	0.0133047	-0.0554901	-0.14637	0.213115	-0.0243115	-0.283059	0.301435	0.0450298	-0.0821743	0.0176329	0.426666	-0.808971	0.121654	0.037998	-0.179713	-0.0512303	-0.531483	321.063	-0.808971	0.426666
CR_06160C	DAD3	0.176273	0.130795	0.0313066	-0.340207	-0.458583	-0.027718	0.347578	-0.225368	-0.846732	-0.418033	0.34227	-0.0503893	0.245685	0.406127	0.497318	-0.181663	-0.805505	121.174	-0.846732	0.497318
CR_08010W	DAD4	0.351282	-0.194262	0.191935	-0.353763	-0.167147	-0.294269	0.653523	0.13049	-0.663047	-0.0111294	0.108901	-0.165142	0.365473	0.455201	0.0880699	-0.0287946	-0.737928	99.9597	-0.737928	0.653523
C4_01010C	DAG7	-0.725134	-0.006529	-0.1524	1.77315	0.67211	-1.34251	0.751843	-0.417006	1.21047	-0.111231	0.1439	-0.782268	-0.593085	1.76705	-0.214495	1.42019	-0.908789	404.691	-1.34251	1.77315
C1_09190C	DAK2	0.756838	-0.0295281	0.257276	0.0453696	0.17338	-0.177885	0.0129422	0.424266	-0.580711	-0.248102	-0.179782	-0.996598	0.0111548	0.157821	0.0140589	-0.413622	0.41051	2216.64	-0.996598	0.756838
C3_00180C	DAL1	0.144696	-0.304981	-0.165946	0.199229	0.0743133	-0.504217	-0.399825	0.373258	0.15691	0.613009	-1.12402	2.45908	0.00428307	-0.00230342	1.01836	-0.446156	0.617385	690.622	-1.12402	2.45908
C3_03140C	DAL4	-0.528805	0.116538	-1.09722	1.25489	0.36969	-0.341185	-0.405332	-0.776356	1.56231	0.997636	0.38782	3.23386	-0.0126489	-0.958031	1.64357	-0.737137	-0.100881	72.4889	-1.09722	3.23386
C3_03120C	DAL5	0.111255	-1.05685	-0.0989432	0.562793	-0.834993	1.09621	0.700553	-0.209413	-0.347803	-0.633352	0.585035	-0.683225	-0.396176	0.73023	-0.0505608	0.216994	-0.430197	79.672	-1.05685	1.09621
C5_01670W	DAL52	-0.728222	-0.674195	0.194931	0.0631255	-3.31038	-0.296672	-0.718961	-2.44556	2.02961	-0.544451	1.61898	1.45523	-1.40532	0.81752	1.9643	-1.25962	1.95901	19.4766	-3.31038	2.02961
C1_13850C	DAL7	0.334811	-0.720098	-5.48339	-0.0625058	-0.21635	0.787467	-0.3355	-0.378419	1.5795	-1.01307	0.121192	2.39126	-2.74211	-0.51438	0.135926	-1.40706	0.846201	28.6983	-5.48339	2.39126
C3_04160W	DAL8	0.185942	-0.216287	-0.576962	0.700026	0.20972	0.105445	0.324463	-0.0994703	2.24114	-0.350568	0.704527	-0.647353	-0.49146	-0.236319	0.193259	-1.55035	1.79778	44.3918	-1.55035	2.24114
CR_01030W	DAL81	-0.015379	0.181603	0.0434629	0.0212885	-0.0723323	-0.0547844	0.0377875	-0.202044	-0.299281	0.115798	0.0379378	0.374235	-0.0727392	-0.0119728	0.529503	-0.0464683	-0.662036	881.766	-0.662036	0.529503
C3_03640W	DAL9	0.938026	-1.41523	-0.0462757	1.65275	0.903655	-0.712846	-1.18643	0.222685	0.723784	0.313174	-0.566876	0.799186	0.193498	-0.817618	-0.0825421	-1.40311	-0.142835	67.4808	-1.41523	1.65275
C1_09730W	DAM1	0.0451301	0.0702203	-0.109243	0.474021	0.215536	-0.18904	-0.411319	0.207274	-0.10597	0.189978	0.151215	-0.279352	0.230695	-0.255409	0.47873	0.239895	-0.724872	588.072	-0.724872	0.47873
C1_03670C	DAO1	0.549592	-0.269468	0.392529	0.544756	0.0441708	-0.535689	-0.221466	-0.18889	-0.119351	0.397788	0.029661	0.288308	-0.149044	-0.0630901	0.0551046	0.650319	-0.388826	631.921	-0.535689	0.650319
C4_03380C	DAO2	-0.103008	-0.151074	-0.178235	0.333392	-0.119388	0.454317	0.102956	0.00396447	0.254688	-0.311485	-0.0136491	0.477169	-0.172559	0.818245	-0.49788	0.615571	-0.217534	972.575	-0.49788	0.818245
CR_04060C	DAP1	0.226949	0.209246	-0.410464	-0.414079	0.241478	0.690323	0.0452303	0.414837	0.072512	-0.426774	0.687074	0.151549	-0.354531	-0.04901	-0.256416	-0.585745	-0.00650953	773.516	-0.585745	0.690323
C5_02970W	DAP2	0.116291	-0.182121	-0.159368	-0.341371	-0.0111293	-0.0457046	-0.0706053	-0.0109222	0.0640364	0.282132	0.168645	0.448969	-0.580174	0.162919	0.551285	-0.236108	-0.197081	1361.34	-0.580174	0.551285
C2_06670C	DBF2	0.211977	0.0985864	-0.120801	0.216239	0.221816	-0.250054	0.371979	0.279016	-0.321188	-0.162551	-0.169727	-0.550142	-0.364438	0.406552	0.117805	-0.146212	-0.0500291	1660.39	-0.550142	0.406552
C7_02950C	DBF4	0.132727	-0.112099	-0.0292879	0.306087	0.678973	0.0655851	0.0921447	0.00171996	-0.464719	0.0700601	-0.0928587	-0.410955	0.648085	-0.0692941	0.314024	-0.109192	-0.893936	1524.09	-0.893936	0.678973
CR_02530W	DBP2	-0.0437199	0.0574038	-0.153488	-0.15019	-0.0838908	0.303734	0.21408	0.0115395	-0.143601	0.0239588	-0.134483	0.491071	0.260627	0.286568	0.624413	0.0696467	-0.745859	2631.74	-0.745859	0.624413
C1_10030W	DBP3	-0.199565	0.0618748	-0.0694615	0.0657495	0.0162132	-0.161361	0.0655069	0.128607	0.400696	-0.105377	-0.427468	-0.0896792	0.576729	-0.0653539	0.474109	0.00469774	-0.202317	2911.52	-0.427468	0.576729
C3_01860C	DBP5	0.0227715	0.239636	0.00865037	-0.279647	0.0540586	-0.197041	0.137253	0.00686514	-0.168732	-0.111993	-0.0867695	-0.360333	0.0239567	0.0108345	0.306257	-0.446467	0.229089	4652.14	-0.446467	0.306257
C7_01200C	DBP7	-0.236883	0.226906	-0.730156	-0.294256	0.405142	0.0110436	0.152502	-0.276873	0.075607	-0.165942	-0.142264	0.0700591	0.878572	0.00263297	0.312859	-0.0459007	-0.141548	1335.75	-0.730156	0.878572
CR_05630W	DBP8	-0.331729	0.0198458	-0.120474	0.419713	-0.159514	-0.0371641	-0.0580361	-0.0597564	0.156372	0.0687784	-0.186265	0.660306	0.556221	0.0600063	0.4834	0.0895372	-0.177999	1233.51	-0.331729	0.660306
C6_02050W	DBR1	0.302991	0.317226	0.17863	-0.131606	-0.428534	-0.0253676	0.395773	-0.332786	-0.0160743	-0.33607	-0.208939	0.115026	-0.168217	0.315481	-0.0587973	-0.362289	0.242146	282.267	-0.428534	0.395773
C7_00370W	DCC1	0.102889	0.154356	-0.0850378	-0.0627608	0.376977	0.0237846	-0.0921977	0.221712	-0.0933929	-0.163036	0.113442	-0.316621	0.638427	-0.0635181	0.068307	0.0845705	-0.756571	882.926	-0.756571	0.638427
C3_02550C	DCG1	0.151873	0.0556811	0.358417	-0.486073	-0.11318	-0.34111	-0.25816	0.301162	-0.360765	0.0853594	-0.342999	-0.00251842	-0.147498	0.106173	0.146021	0.483965	0.215925	667.083	-0.486073	0.483965
C2_04050C	DCK1	0.667199	-0.0562571	0.12267	-0.0344313	0.866268	0.0164101	0.151497	0.16082	0.659628	-0.0705522	0.115636	-0.414908	0.0921025	-0.286423	-0.188876	-0.333812	-0.594298	8918.12	-0.594298	0.866268
C2_04040C	DCK2	0.113393	0.164215	-0.546905	0.118557	-0.404085	0.192323	0.0039726	-0.255594	0.0356162	-0.0768192	0.315143	0.071065	-0.737984	-0.0907363	-0.592544	-0.532141	0.145875	988.995	-0.737984	0.315143
CR_08120C	DCP2	-0.153779	0.113304	-0.230991	0.0654997	-0.215182	0.298395	0.0389207	-0.256637	0.215778	0.0520507	0.0346893	0.963286	-0.174919	0.0926767	0.0597825	-0.192112	0.215683	6575.9	-0.256637	0.963286
C4_04830W	DCR1	0.0807549	0.0951141	0.0265763	0.0811903	0.183766	-0.208616	-0.185343	0.207046	-0.324547	-0.0872967	-0.142776	0.204469	0.128082	-0.201939	-0.134527	0.435918	-1.11841	1143.87	-1.11841	0.435918
C2_01360C	DCW1	0.0576579	-0.35919	-0.112076	0.0385048	-0.0255421	0.196277	0.0532387	0.0727513	0.145542	-0.0614463	-0.0024792	0.0850111	-0.06047	0.160324	0.146766	0.233166	-0.21884	1051.03	-0.35919	0.233166
C3_02560W	DDC1	-0.126094	-0.109487	0.153199	0.216761	-0.0606466	-0.342328	0.0238598	0.161546	-0.353791	0.142483	0.124023	0.0915099	-0.133166	0.0841326	-0.0810262	0.419315	-0.135975	487.816	-0.353791	0.419315
C1_14420W	DDI1	-0.076796	0.133694	-0.103137	0.543786	-0.0239221	-0.00153024	-1.38993	0.140644	0.194427	0.194903	-0.894774	0.206404	0.0706085	-0.886808	0.0659853	-0.0910662	0.544363	1251.5	-1.38993	0.544363
C2_09220W	DDR48	0.797505	0.476007	-0.992042	-0.0494521	1.66462	1.32827	0.743787	-0.113359	0.614255	-1.97141	1.87694	-1.63253	-1.14796	-1.52455	-1.81019	-2.49638	0.0651009	26278.7	-2.49638	1.87694
C3_06100C	DED1	0.0484126	0.151799	-0.116381	0.187805	0.298088	0.0357576	-0.211964	-0.246285	0.348256	0.00914693	-0.357959	0.242524	0.521402	0.0523121	0.19456	-0.273502	-0.547905	2601.84	-0.547905	0.521402
C7_03670W	DED81	0.111862	0.138546	-0.0248759	0.421878	0.403965	-0.510673	-0.138274	-0.615297	0.660319	0.131032	-0.211001	-0.325811	0.722423	-0.109119	0.260997	-0.190761	-0.512834	17068.7	-0.615297	0.722423
CR_09880W	DEF1	-0.724141	0.0132348	0.475387	0.236774	0.0943869	-0.484078	-0.25109	-0.060722	-0.169828	0.520113	0.147786	0.584377	0.174589	-1.48816	-0.635058	0.230734	0.26041	21754.4	-1.48816	0.584377
CR_03490W	DEM1	0.0178044	-0.0534342	-0.103825	0.374328	-0.676632	0.254492	0.395579	0.141449	-0.233184	-0.118871	0.405069	0.393369	-0.0876006	0.381216	-0.0170616	-0.153515	-0.309727	394.172	-0.676632	0.405069
C5_05480W	DES1	0.122485	0.219906	-0.306799	-0.147063	-0.184019	0.3698	-0.0608682	0.229315	-1.22559	0.10072	0.333364	-0.078008	-0.0120667	-0.0548205	0.502527	-0.790714	-0.715712	7642.14	-1.22559	0.502527
C2_08970C	DFG10	0.420592	-0.208383	0.0389417	0.311227	0.0697036	-0.159513	0.0563016	0.0805098	-0.66965	0.100879	0.188482	-0.472386	-0.278495	0.169798	-0.433431	-0.0749694	-0.539389	451.963	-0.66965	0.420592
C2_03400C	DFG16	0.227087	0.0649245	0.00409435	-0.0577507	0.0202908	0.186998	0.131538	-0.0584238	-0.102843	0.0357839	0.39629	-0.451647	-0.0644354	0.156239	-0.131492	-0.00670601	-0.0601944	1260.73	-0.451647	0.39629
C2_00520W	DFG5	-0.185232	-0.0389544	-0.32559	-0.0129368	-0.309077	0.497864	0.117365	0.223216	-0.018616	0.150659	0.0685502	-0.109465	-0.413246	0.198992	-0.394335	0.0793457	0.113133	2044.62	-0.413246	0.497864
C7_00360W	DFI1	0.234006	-0.017568	-0.0426857	0.421064	1.03084	-0.161154	0.0144331	0.157414	0.13099	0.156989	-0.0758273	-0.071277	0.803205	-0.488625	-0.188858	-0.118692	-0.21307	5154.88	-0.488625	1.03084
C7_03130C	DFR1	-0.473437	0.359363	-0.359919	-0.987133	-0.110276	-0.269456	-0.118458	0.0851924	0.343027	-0.414268	0.128266	0.303365	-0.0434422	0.117785	1.24455	-0.381877	0.17321	506.903	-0.987133	1.24455
C1_07070C	DHH1	-0.0719899	0.150895	-0.112183	0.139495	-0.00575248	0.053325	-0.177146	-0.229617	0.228476	-0.234601	-0.295323	-0.14016	0.359581	0.00599709	-0.0734584	0.0923119	0.280567	1021.96	-0.295323	0.359581
C3_05340W	DIE2	-0.0537425	0.184988	0.219731	0.0776795	-0.258397	0.118184	0.156091	-0.0697795	-0.281993	-0.206072	0.345894	-0.534372	-0.253456	0.167047	-0.0417303	-0.443999	0.0297049	461.32	-0.534372	0.345894
C1_13730C	DIM1	0.103143	-0.143418	0.000199348	-0.339807	0.0550918	-0.27335	0.170265	0.226941	0.47729	-0.204959	-0.156256	-0.59138	0.0213251	-0.129195	0.505099	-0.0169823	-0.248174	1010.17	-0.59138	0.505099
C1_08290C	DIP2	-0.317819	0.0740583	-0.180588	-0.336812	-0.455767	0.199421	0.432802	-0.157478	0.080305	-0.0297537	0.175536	-0.0337991	0.344355	0.38186	0.334351	0.0157781	-0.370239	1460.03	-0.455767	0.432802
C1_02530C	DIP5	0.227371	0.347595	-0.257417	-0.100943	0.192879	-0.185408	-0.214138	-0.224967	1.03652	-0.42649	-0.0208262	0.653709	0.147127	-0.276634	0.0535796	0.0587608	0.122652	5816.38	-0.42649	1.03652
CR_04640W	DIT1	2.4121	1.67476	3.20343e-16	3.10637	3.20343e-16	2.13418	3.20343e-16	3.20343e-16	2.06689	3.07777	3.20343e-16	3.20343e-16	1.85544	3.20343e-16	3.20343e-16	2.83953	3.20343e-16	2.38363	3.20343e-16	3.10637
CR_04630C	DIT2	0.154095	-0.25615	-0.0689116	-0.0171529	-0.277122	0.27744	0.0816888	0.170887	-0.0828361	0.117629	0.807262	0.554057	-0.285917	-0.0179843	-0.309555	-0.440702	-0.0799014	408.395	-0.440702	0.807262
C1_10480W	DJP1	-0.41608	0.212036	-0.282576	-0.183254	0.114926	0.0744044	0.313641	0.0814153	0.157985	-0.39965	-0.504604	-0.187838	0.0829137	-0.0478992	-0.03849	-0.25267	0.224394	836.39	-0.504604	0.313641
C2_02980C	DLD1	0.910518	0.432974	-0.742209	0.244655	0.846559	0.478813	-0.380507	-0.713147	1.71941	-0.377634	0.125299	1.0477	-0.504936	-0.755791	-0.506707	-1.315	0.00562769	1312.73	-1.315	1.71941
C3_07360W	DLD2	0.193642	0.455649	0.0552124	0.298095	-0.274214	-0.740441	-0.850367	-0.591276	-0.615906	0.0767219	-0.485044	1.00394	-0.726586	-0.514934	0.349829	0.120445	0.946499	894.053	-0.850367	1.00394
C1_12560C	DLH1	-0.481377	-0.115466	-1.93836	-0.1685	-0.767474	1.20343	-1.01943	-0.279316	0.978704	-1.72812	0.248941	2.71463	-0.0309117	0.758097	1.4608	-0.719977	0.528007	25.5096	-1.93836	2.71463
C6_00320C	DNA2	0.0321299	0.0320309	-0.0806606	0.0678942	-0.293937	0.194733	0.126735	0.0720498	-0.311154	0.00585959	-0.0366495	0.052084	-0.12515	0.139362	0.0778688	-0.110193	-0.502203	1554.04	-0.502203	0.194733
C3_05520C	DNM1	0.0530799	0.0485365	0.15126	0.161481	0.330418	-0.413872	-0.202117	-0.134958	0.0726156	0.0470711	-0.26646	-0.166483	0.0236924	-0.402703	-0.00629237	0.266428	0.0265952	2344.32	-0.413872	0.330418
C1_09660W	DOA1	0.0901421	-0.00562984	0.0774911	0.252824	0.0854216	0.0679082	0.0557877	0.303348	-0.0317578	0.0593345	0.0853539	-0.314206	-0.052303	-0.0319446	-0.0727043	-0.0804229	0.109578	1244.44	-0.314206	0.303348
C1_14000C	DOA4	0.114005	-0.0535197	-0.0915722	0.337057	-0.128348	-0.0117906	-0.18487	-0.286621	0.362498	-0.0703011	0.0487214	0.247544	-0.239863	-0.187372	0.0757183	0.0566632	0.430276	1007.98	-0.286621	0.430276
C6_01900C	DOG1	0.0938395	0.399086	0.113291	-0.299757	-0.202603	0.0268704	-0.0912972	0.0296236	0.032554	-0.0675635	0.136489	0.412782	-0.218807	-0.748532	-0.831895	0.474092	0.0212209	1204.64	-0.831895	0.474092
C1_13920W	DOS2	-0.171654	0.224014	0.171778	-0.166192	0.158367	0.00105961	0.0688595	0.433032	-0.278097	-0.329704	-0.0245894	-0.444897	-0.036067	0.139951	-0.263739	-0.153763	0.613845	1610.76	-0.444897	0.613845
C3_06300W	DOT1	0.1266	0.0710577	-0.0902039	0.0493217	-0.151046	0.0868711	0.295938	0.127756	-0.258911	-0.0419406	-0.158338	-0.198998	-0.0343529	0.428818	0.435181	0.0293858	-0.812311	2434.93	-0.812311	0.435181
C4_03440C	DOT4	-0.165486	-0.0927458	-0.323255	0.052997	0.1401	0.0863663	-0.048073	0.21992	-0.0841914	-0.346207	-0.338352	0.282599	0.273079	0.210765	0.0169259	0.631589	-0.498674	2057.37	-0.498674	0.631589
C3_00480C	DOT5	0.244472	-0.434975	0.0661472	0.367617	0.0204492	0.102976	-0.36893	-0.00242905	0.146258	0.0156115	-0.172677	0.173913	-0.250311	0.0406164	-0.591609	-0.208186	0.869174	1686.73	-0.591609	0.869174
CR_01580C	DOT6	-0.331954	0.171754	-0.344916	0.236237	-0.0458131	0.167492	-0.16725	-0.404225	-0.155293	0.0365726	0.241813	0.556468	0.114056	-0.216635	0.445506	-0.100861	-0.262058	1126.86	-0.404225	0.556468
CR_09900C	DPB2	0.0214995	-0.110281	0.0732529	-0.0306939	-0.156886	-0.325235	0.137503	0.235501	-0.691808	-0.00293652	0.00928862	0.0163528	0.0146123	0.116497	0.212956	-0.0884977	-0.936622	659.976	-0.936622	0.235501
C2_00430C	DPB4	0.0802419	0.0981428	-0.0625117	-0.764415	0.117445	-0.0725858	0.235742	0.432505	-0.801384	-0.0228009	-0.116456	-0.930436	0.120742	0.187729	0.00528351	-0.139569	-0.381994	510.081	-0.930436	0.432505
C1_08010W	DPM1	0.440674	0.022669	0.136209	-0.123417	0.104188	0.102305	0.00451875	0.236389	0.0732597	-0.180091	0.311746	-0.214601	-0.3011	-0.237356	-0.234292	-0.00269667	0.528445	3109.18	-0.3011	0.528445
C6_00420W	DPM2	0.44001	0.269724	-0.0730768	-0.291277	0.375979	0.209862	0.0517317	0.357904	0.0281942	-0.334031	0.326007	-0.252015	-0.00553775	-0.133104	-0.0500723	-0.0786684	0.281565	4140.25	-0.334031	0.44001
C4_01920W	DPM3	0.221884	0.223159	0.00128016	-0.298658	0.597666	-0.171994	0.046072	0.467483	-0.518128	-0.451413	-0.0431804	-0.0470885	0.367755	-0.158576	-0.141795	0.493099	0.0538003	895.231	-0.518128	0.597666
C1_11470C	DPP1	-0.249427	0.524362	-0.15262	-0.399596	-1.01381	0.262197	0.411722	-0.432706	0.0384461	-0.312042	0.244854	0.785144	-0.837988	0.0285597	-0.0993711	-0.00442416	0.873494	335.705	-1.01381	0.873494
C1_11640C	DPP2	0.11109	0.0230839	-0.107145	-0.07977	0.0402621	-0.219729	0.190116	-0.182894	0.246014	-0.0182563	0.0517372	-0.150526	-0.0508699	0.0799196	0.205077	-0.0552223	-0.405622	778.971	-0.405622	0.246014
C7_02500C	DPP3	0.341285	-0.185846	-0.182271	0.257601	0.952522	0.0312413	-0.034109	-0.116996	0.248501	-0.620599	0.426548	-0.488481	0.482974	-0.442894	-0.299483	-0.504341	0.429462	508.828	-0.620599	0.952522
CR_03170W	DPS1-1	0.230184	-0.00470758	0.139099	0.0460342	-0.28218	-0.316384	-0.0522909	-0.338419	-0.174664	0.112127	0.160846	0.203297	-0.132656	-0.0765238	0.0995134	-0.0415466	0.248269	13341.2	-0.338419	0.248269
C2_07260C	DQD1	0.186242	0.0391401	0.0621069	0.424037	-0.124459	-0.0587697	-0.0119347	-0.168226	-0.393203	-0.0695188	0.171472	-0.111766	-0.0247937	0.223996	0.0836383	0.124476	-0.0740047	1546.98	-0.393203	0.424037
CR_02650C	DRE2	0.506584	-0.461369	0.55797	0.239139	-0.00765785	-0.976016	-0.563022	0.515546	-0.828223	0.361256	-1.28075	0.1519	0.0988921	-0.662974	0.29205	0.856379	-0.607823	187.625	-1.28075	0.856379
C1_08100W	DRG1	-7.46994e-05	0.212824	-0.088602	-0.0181638	0.0675774	-0.0600034	-0.168213	0.00401553	0.0454164	0.161955	-0.135904	0.0129319	0.3977	-0.286507	0.275483	0.266376	-0.263055	3481.68	-0.286507	0.3977
CR_10550W	DRS1	-0.291219	0.0969831	-0.368569	0.136273	-0.036765	0.0419278	0.177898	-0.265853	0.143023	-0.0941807	-0.148344	0.461162	0.607724	-0.0121052	0.231584	-0.402724	-0.616315	2655.86	-0.616315	0.607724
C2_08490W	DSE1	0.37013	-0.229434	-0.220886	0.0598609	0.439004	-0.230502	-0.219555	0.155073	0.10449	-0.690157	0.307873	-0.304113	-0.0960494	0.83224	0.394176	0.140463	-0.273802	871.89	-0.690157	0.83224
CR_06940W	DSL1	0.0361048	-0.85117	0.343366	-0.150708	0.178151	-0.241859	0.0998539	0.231237	-0.420175	0.0521966	-0.554707	-0.570766	0.19133	-0.0269254	-0.385529	-0.222658	0.81961	416.935	-0.85117	0.81961
C3_03010C	DTD2	0.224615	-0.945327	0.157947	0.410503	0.866219	-0.466937	-0.988913	0.419461	0.00844023	0.578476	-1.47359	-0.573182	0.581913	-1.63539	0.14749	0.333626	-0.340976	1070.83	-1.63539	0.866219
C7_03020C	DUG3	-0.0897582	-0.334585	-0.0541326	0.589792	0.637592	-0.0402591	0.0874032	0.218641	-0.395345	-0.0891397	0.333342	-0.524088	0.493203	0.00793343	-0.440687	-0.453285	-0.0735634	483.018	-0.524088	0.637592
C5_05100C	DUN1	0.18293	-0.394058	0.0602746	0.779547	0.0769346	-0.323418	-0.19852	0.446663	-0.36412	0.571374	-0.194572	0.034545	-0.113915	-0.142708	0.759619	0.341957	-0.352164	543.468	-0.394058	0.779547
C4_04220W	DUO1	-0.166999	-0.165866	0.131796	-0.129475	-0.330746	0.328972	0.0354653	-0.231091	0.398643	-0.178269	0.0204079	0.224243	-0.0200191	0.571415	0.593841	0.84839	-0.389564	300.01	-0.389564	0.84839
C1_04660W	DUR1,2	0.0253296	0.638825	-0.932406	0.336636	0.477948	0.0401285	-0.520634	-1.23523	2.11559	-0.0341063	-0.722545	3.40796	-0.197308	-0.258843	1.38134	0.502209	1.27336	4087.06	-1.23523	3.40796
C1_04650W	DUR3	1.42814	0.966045	-1.72783	0.374718	1.25464	-0.355601	-1.3704	-1.45257	2.75312	-0.451946	-0.543976	3.85385	-0.236099	-2.2776	1.82762	1.11215	2.09931	896.227	-2.2776	3.85385
C1_13800C	DUR32	0.615987	0.660239	0.463859	-0.656274	0.715224	0.825668	-0.049171	-0.774263	0.873633	0.0658703	-0.584305	-0.240439	0.0828393	-1.11554	1.40372	0.0111064	-1.32631	40.2837	-1.32631	1.40372
C3_04570C	DUR35	-0.314396	-0.0788089	-1.53695	0.566489	-1.42108	0.891037	0.108641	-0.938931	0.157675	0.535991	0.240096	0.812231	-1.80514	-0.126571	-0.590555	0.364023	0.639002	35.2722	-1.80514	0.891037
C4_00480W	DUR4	-0.352432	-0.146126	-0.959578	-0.0607666	0.634089	0.994292	0.843304	-0.331253	1.59146	-0.506729	0.633324	-0.374759	0.211804	0.57825	-1.17345	-0.246764	-0.100356	35.3304	-1.17345	1.59146
C1_13980C	DUR7	-0.0151262	0.0617637	-0.0961235	0.00220051	-0.212157	0.518347	0.154979	-0.150631	0.066291	0.368251	0.169302	0.225804	-0.451017	0.236461	-0.132043	-0.162484	0.0981236	221.722	-0.451017	0.518347
C5_00290W	DUS4	-0.135807	0.110624	-0.0889206	-0.107016	-0.161456	0.184497	0.133592	-0.168278	-0.0744981	0.314398	0.0105657	0.487535	-0.0173	0.226843	0.419276	-0.213325	-0.0848759	909.343	-0.213325	0.487535
C1_01330C	DUT1	-0.156874	-0.014955	0.0825157	-0.341325	0.0049559	0.0728705	0.00536769	0.368129	-0.865648	0.104415	-0.191139	-0.173691	0.263337	0.102931	0.265153	0.254587	-0.838582	1269.81	-0.865648	0.368129
C3_05210C	DYN1	0.40403	-0.194857	0.297417	0.178035	0.189743	0.109136	0.0695176	0.416957	-0.238556	0.0497348	0.0790963	-0.506828	0.0007905	-0.109811	-0.303774	0.0210083	-0.461831	1542.33	-0.506828	0.416957
C2_08280W	EAF3	0.00711459	-0.118664	0.411612	-0.0828025	0.103558	-0.262111	0.110027	0.468486	-0.361441	0.186868	-0.180282	-0.756543	0.154822	0.185086	0.131756	-0.0092257	-0.149966	443.325	-0.756543	0.468486
C1_08510W	EAF6	-0.534475	0.314233	-0.0143199	-0.409018	-0.262442	0.0818749	-0.0480492	0.0298011	0.0878495	-0.213538	0.0606599	-0.279347	-0.0203494	0.329868	0.326388	-0.0307131	0.0117975	1233.93	-0.534475	0.329868
CR_04130C	EAF7	-0.241569	0.201012	-0.287806	0.198896	-0.214712	0.22342	0.074065	-0.1205	-0.0530805	-0.16823	0.0520169	0.56858	-0.0394614	0.105312	0.11169	-0.0494562	-0.330752	1673.84	-0.330752	0.56858
C2_09530W	EAP1	-0.391008	0.108693	0.790806	1.14946	0.0205548	0.597671	-0.689799	0.267468	1.17386	0.330102	-0.383096	-0.848952	0.58916	-1.14816	-1.26142	-1.26783	0.152977	3554.85	-1.26783	1.17386
C6_01180C	EBP1	-0.731747	0.393748	-0.585492	0.409555	-1.25107	1.47988	1.02572	0.00121374	1.01023	-0.384577	1.24865	-1.29296	-1.01033	1.20201	-0.45693	-0.588191	1.08769	160.842	-1.29296	1.47988
C2_02880C	EBP7	-0.456887	0.450348	-0.550745	-0.223928	-0.542658	-0.0255205	0.102315	-0.0823744	0.091824	-0.155693	-0.0479413	0.776176	-1.20757	0.289108	0.100193	0.320608	1.42456	1302.36	-1.20757	1.42456
C4_03470C	ECE1	5.42664	3.21065	0.124566	1.28533	5.26598	-0.723425	-1.04851	2.77438	-1.86482	0.148438	-1.75559	1.31152	2.76174	-3.2133	-2.45005	0.00572661	-4.28162	154297	-4.28162	5.42664
CR_08690C	ECI1	0.198279	0.226844	0.257287	0.648778	0.106561	-0.09995	0.00209404	-1.53814	0.839548	0.00378111	0.466571	2.10054	-0.533879	-0.563523	-0.496152	-0.197234	-1.33642	744.659	-1.53814	2.10054
C4_04100C	ECM1	-0.607076	1.0778	-0.164683	-0.719211	-0.386851	0.16523	0.982425	-0.300844	-0.474527	-0.553666	-0.235309	1.19585	0.453977	0.583223	0.000145975	0.439506	0.262709	254.37	-0.719211	1.19585
C3_03030C	ECM14	0.193018	-0.0718688	0.0187769	-0.0440412	0.0277696	0.0411074	-0.300876	-0.230583	0.13945	0.146133	0.194757	-0.0913033	-0.0055441	-0.0735102	-0.0687723	0.0988647	-0.206179	2613.18	-0.300876	0.194757
C3_06480C	ECM15	-0.56397	-0.00799491	-0.178217	1.28984	-1.0906	-0.0517605	-0.345073	-0.761188	0.105661	-0.21676	0.230962	0.441515	-0.495935	0.261409	0.110079	0.167447	0.44334	2049.56	-1.0906	1.28984
C2_06170C	ECM17	-0.268813	0.531275	-0.101592	0.751912	-0.106109	0.386454	-0.484294	-0.349036	0.896956	0.57112	-0.414987	1.82422	-0.232668	-0.33165	0.329915	-0.189949	0.876682	2221.43	-0.484294	1.82422
C3_03630W	ECM18	0.177481	-0.0334989	-1.0837	-0.621196	-0.391784	0.308229	0.382623	0.19242	0.885126	-0.869201	-0.230526	0.0813414	-1.81583	0.383028	-0.0775309	0.0269168	0.956768	294.42	-1.81583	0.956768
C1_10180C	ECM21	-0.000404001	-0.30803	-0.0386161	0.173822	0.0479274	0.230761	-0.177502	-0.327274	0.475789	-0.049614	0.306731	0.126602	-0.501461	0.348391	-0.315833	-0.143125	0.15446	489.367	-0.501461	0.475789
CR_07530C	ECM22	-0.082056	-0.148139	-0.269623	0.312948	0.0438644	-0.0403423	-0.00186069	0.39557	0.400626	-0.243521	0.196405	0.189787	-0.487859	0.429502	0.049885	-0.265228	-0.0791531	616.964	-0.487859	0.429502
C1_13310W	ECM25	-0.056535	0.0698324	-0.0440158	0.402184	0.198352	0.173646	0.015096	0.160902	-0.0946319	0.11548	-0.0414408	-0.264209	-0.126486	-0.262621	0.00911548	-0.134416	-0.0666727	669.798	-0.264209	0.402184
C3_07260C	ECM29	-0.100391	-0.362635	0.00408276	0.0882064	-0.112941	0.14672	0.243062	0.14794	-1.22136	-0.250728	0.251179	0.141861	-0.282968	0.36896	-0.077667	-0.354471	0.354921	2510.4	-1.22136	0.36896
C2_02400W	ECM3	0.026276	0.222127	-0.381059	0.648218	0.177595	-0.460542	-0.62219	0.14054	1.06658	-0.305141	-0.163269	0.370887	0.583687	-0.443175	0.30441	-0.142918	-0.455682	329.75	-0.62219	1.06658
C1_03190C	ECM33	0.568889	-0.301604	0.0954558	0.585767	0.77624	-0.0578605	0.0314772	0.200207	-0.574837	-0.0784434	0.0805323	-0.811036	0.3233	0.0358708	-0.465717	-0.417067	-0.760857	29806.1	-0.811036	0.77624
C5_02460C	ECM331	1.84885	-1.21594	-0.735163	1.7847	2.35185	0.0464226	0.0793134	0.131091	0.103413	-0.444762	0.0907229	-3.27272	0.408449	-1.52559	-0.725871	-3.8494	-2.96436	15178.3	-3.8494	2.35185
C4_03540C	ECM38	-0.141357	0.385939	-0.43227	0.166689	-1.05759	0.261406	-0.103757	-0.748304	0.39022	-0.716342	0.18044	1.49873	-1.24586	0.0211649	0.632097	0.211334	0.463302	550.096	-1.24586	1.49873
C7_02970W	ECM39	0.0727742	-0.185585	0.0800721	0.0145661	0.440368	0.0571992	0.0374899	-0.0906758	-0.370062	-0.0418263	0.251501	-0.462944	0.591674	0.0915971	-0.054924	-0.00578283	-0.183949	2588.01	-0.462944	0.591674
CR_02130W	ECM4	-0.0468461	0.224434	0.187346	-0.471037	-0.100669	0.249432	0.177432	-1.29897	0.766451	-0.238717	0.371685	1.38938	-0.768766	-0.402145	-0.249851	-0.0331168	1.14605	5480.16	-1.29897	1.38938
C7_02150C	ECM42	-0.642469	1.22104	-0.62216	-0.157323	-1.60961	1.44488	1.18985	-0.0808069	-0.253974	-0.12424	2.34782	0.626187	-1.10369	1.67408	-0.0141797	-0.421394	0.307974	3383.28	-1.60961	2.34782
C4_00180W	ECM7	0.189593	-0.189281	0.0405478	0.382206	0.0593089	0.153443	-0.12334	-0.0494167	-0.0874207	0.11165	0.343426	0.567098	-0.0643893	-0.28615	-0.160782	0.552171	0.166899	839.178	-0.28615	0.567098
C4_05190C	EDC3	-0.0665898	0.0269315	0.0554965	-0.558278	0.0325929	-0.271531	0.222746	-0.0316025	-0.165493	-0.0381771	-0.222952	0.133697	0.0935813	0.0857719	0.259319	0.431455	-0.173219	375.814	-0.558278	0.431455
C4_04480C	EFB1	-0.217153	0.0327264	-0.137126	0.335211	0.08743	0.135371	-0.412349	-0.168422	0.57107	0.0735693	0.189796	0.718913	0.540493	-0.414643	0.698591	0.945649	-0.310514	60545.5	-0.414643	0.945649
CR_07890W	EFG1	-0.159203	-0.0476751	0.203902	0.858182	0.187431	0.115078	0.711834	-0.76238	-0.0424041	-0.0637065	0.39339	-0.0661736	-0.0141929	-0.120316	-0.0577197	-0.358853	-1.00054	6306.35	-1.00054	0.858182
C2_06340W	EFH1	0.077955	0.646884	1.38598	-1.05869	-0.922144	0.555966	-0.0966173	-0.500622	1.13045	0.227027	0.740086	-0.0464922	-2.11403	2.50731	2.33503	0.297724	-0.204678	20.0902	-2.11403	2.50731
C2_03100W	EFT2	0.223954	0.0369026	-0.00202852	0.19705	-0.00187597	0.101833	-0.0567338	-0.0924228	-0.110671	0.0730187	0.0604261	-0.13278	0.292271	-0.122161	0.208392	-0.317232	-0.175315	101114	-0.317232	0.292271
C1_11650W	EGD1	0.118215	-0.0507593	0.273605	-0.174684	0.0194703	0.0263931	-0.178041	-0.0467314	-0.0016703	0.279634	0.123466	-0.0595341	0.108175	0.00418342	0.250747	0.38029	-0.288362	16053	-0.288362	0.38029
C3_04140C	EGD2	-0.0265631	0.294849	0.175602	-0.12221	0.116749	-0.0437643	0.00789573	0.00925072	-0.267907	0.25982	-0.146935	-0.0568651	0.0267291	-0.00402727	0.184217	0.134682	-0.196954	18420.6	-0.267907	0.294849
C1_03320C	EHD3	0.0171539	-0.0545299	0.0490796	0.0434291	-0.342044	0.143835	-0.0852059	-0.836932	1.12477	-0.0774669	0.151361	0.498854	-0.856645	-0.619237	-0.567103	-0.0282553	0.883378	1752.42	-0.856645	1.12477
C1_03390W	EHT1	0.398091	-0.059564	-0.574791	-0.216985	-0.00587427	0.527327	0.639558	0.96683	-0.0566974	-0.457025	0.67909	-0.76599	-0.0122456	0.497546	0.0391886	-0.130802	-0.469996	2042.42	-0.76599	0.96683
CR_10490W	EIF4E	0.185948	0.155842	0.188537	-0.239331	-0.0880235	-0.380472	0.0414832	-0.0797483	-0.264371	0.0488722	0.0857225	0.253691	0.0876048	-0.0542856	0.0893069	-0.0247417	-0.0695471	1045.83	-0.380472	0.253691
C1_03810C	ELA1	-0.0753287	0.047584	0.101027	0.00748642	-0.147402	-0.0684195	0.022281	0.0648841	-0.327589	-0.117332	0.0971482	-0.112654	0.0193925	0.19685	-0.144839	0.108479	-0.0386352	240.025	-0.327589	0.19685
C1_04550W	ELC1	0.0620365	0.061945	-0.00585584	-0.0719753	-0.13616	0.0191365	0.194612	0.140458	-0.685345	-0.211642	0.140082	-0.0567597	-0.163955	-0.0546527	0.0512378	0.0933353	0.554752	251.427	-0.685345	0.554752
CR_09370W	ELF1	-0.310612	-0.15627	-0.218959	-0.33723	0.000649031	-0.123842	0.0998932	0.0423738	-0.0289927	-0.213789	-0.392141	0.494303	0.3287	0.374559	0.305387	-0.0363574	-0.254508	4936.11	-0.392141	0.494303
C3_06060W	ELP3	-0.176338	-0.0457413	0.0524539	0.102472	-0.0555559	-0.221464	-0.0388507	-0.370902	0.477307	0.168835	-0.227121	0.171096	0.338165	-0.00811997	0.43998	0.0288964	-0.177854	1617.7	-0.370902	0.477307
C2_00120C	EMC9	0.159377	-0.115689	-0.0864168	0.285396	0.0872522	0.265525	-0.0292872	-0.038132	0.0865386	0.0788893	0.0322254	-0.119103	0.194312	-0.191441	-0.153196	-0.0221765	-0.197222	2193.16	-0.197222	0.285396
CR_07590W	EMP24	0.272317	0.123034	-0.0355107	-0.183369	-0.0885671	-0.0650313	0.430347	-0.0739959	0.0511339	-0.146086	0.327522	0.331531	-0.152552	-0.132134	0.144201	-0.038919	-0.0192996	5865.97	-0.183369	0.430347
CR_07180W	EMP46	-0.152298	-0.538924	0.167408	-0.502404	0.0915738	-0.236042	0.215863	-0.0302017	0.119872	0.0865753	-0.0504565	-0.421564	-0.067007	0.240181	0.273068	-0.0589513	0.0478194	1465.74	-0.538924	0.273068
C4_02550C	EMP70	-0.198515	-0.0225185	0.0421247	-0.391826	0.228666	-0.0557922	0.190235	-0.0676357	0.247009	-0.451895	-0.381118	0.16606	-0.0707695	0.351484	0.133926	0.40539	-0.0593953	3716.25	-0.451895	0.40539
C1_00390W	ENA2	-0.150751	-0.081156	-0.402453	-0.0668412	0.493056	0.0130984	0.148306	-0.440468	1.12025	-0.385143	-0.399769	0.414732	0.0911214	0.213379	0.339299	-0.133904	0.286086	7663.93	-0.440468	1.12025
C7_02910W	ENA21	-0.178992	-0.269019	-0.566843	0.000723083	0.232104	-0.0449457	-0.36447	0.102582	0.0743986	-0.122283	-0.327626	0.597288	0.179317	0.291441	0.0201844	0.187547	-0.0181536	13982.6	-0.566843	0.597288
C3_01400W	END3	-0.0460966	0.0382495	0.405099	-0.357531	0.0779977	-0.122955	0.210484	0.100462	-0.521822	0.280886	-0.113198	-0.441567	-0.0346164	0.00254566	-0.305256	-0.00625247	0.848075	1035.55	-0.521822	0.848075
C1_03680W	ENG1	0.0341215	-0.071812	-0.286102	0.526872	-0.173713	0.293498	0.112622	-0.438153	0.449986	-0.479195	0.716408	0.163823	-0.0790958	1.69725	0.71876	-0.0372255	-0.715106	2926.3	-0.715106	1.69725
C1_08500C	ENO1	0.530283	0.313565	0.174557	0.26062	0.117505	0.410105	-0.217667	0.308957	-0.134737	-0.0252564	0.679513	-0.465293	0.208259	0.0713379	-0.0201794	-0.343132	-0.258811	272719	-0.465293	0.679513
C7_03700C	ENP1	-0.0700617	0.370306	-0.30177	-0.24394	0.454206	-0.435724	0.0571469	0.132479	-0.553161	-0.108733	-0.386204	-0.12991	1.06301	0.0147068	0.642802	-0.198001	-0.275298	2585.17	-0.553161	1.06301
C7_03540C	ENP2	0.00134463	0.0151946	-0.234434	0.0235678	0.252128	0.0130223	0.233427	-0.144878	0.782645	-0.067206	0.0323398	0.0128177	1.00556	0.217346	-0.126397	-0.137586	0.0179548	2003.62	-0.234434	1.00556
C2_02340C	ENT3	0.295209	-0.356012	0.0603948	0.257381	0.157611	-0.347574	-0.574877	0.203923	-0.219125	0.124474	-0.202726	-0.292698	0.162784	-0.682119	-0.0622984	0.30388	-0.0327563	1964.48	-0.682119	0.30388
CR_00100C	EPL1	-0.124231	-0.0239617	-0.223765	0.450136	-0.127132	0.383199	-0.0347544	-0.175617	0.102763	0.0911318	0.0661385	0.607791	0.00865984	0.111551	0.33197	-0.128061	-0.487174	2779.61	-0.487174	0.607791
C1_04130W	ERB1	-0.0660669	0.213884	0.104042	0.0491825	0.19974	-0.208864	-0.0706012	0.252794	0.0221714	-0.0100656	-0.236366	-0.302503	0.398262	0.00922315	0.351173	-0.0899779	-0.174952	5045.11	-0.302503	0.398262
C1_07930C	ERD1	-0.117753	-0.323026	0.230806	-0.617674	0.0601831	-0.401946	-0.152304	0.151166	0.263336	-0.356891	-0.269399	-0.385823	0.109133	0.270339	0.0115277	0.0504397	0.489241	475.999	-0.617674	0.489241
C2_05100C	ERF1	0.0992021	0.250245	-0.0355543	-0.247103	0.0853985	-0.257391	0.0544046	0.0076286	-0.270245	-0.0962019	0.0875112	-0.158007	0.214889	-0.201957	0.0809525	0.0660607	-0.052704	1364.55	-0.270245	0.250245
C1_08590C	ERG1	0.276294	0.324873	-0.175717	-0.115003	-0.0981973	0.916449	0.102483	0.845246	-0.89294	-0.466822	0.980253	-1.12687	-0.123807	0.095307	0.258272	-0.907557	-0.775429	7084.11	-1.12687	0.980253
C2_04310W	ERG10	0.632284	0.121888	-0.0484707	0.0103381	0.292475	0.350687	-0.0207056	0.407923	0.15487	-0.2489	0.391284	-0.433954	0.13234	-0.280858	-0.443905	-0.314907	-0.586203	15151.9	-0.586203	0.632284
C5_00660C	ERG11	0.400129	0.116343	-0.0825656	-0.201377	0.111002	0.453699	0.0517982	0.596059	-0.544575	0.167118	0.581681	-0.475932	-0.116007	-0.393917	0.418346	-0.892179	-0.727701	6084.75	-0.892179	0.596059
C1_09460W	ERG12	0.220517	-0.0760336	0.145662	-0.242131	0.0816585	0.477507	0.646067	0.0397251	-0.751742	-0.0580443	0.263047	-0.802437	0.0769159	0.119474	-0.460063	-0.0982282	-0.921471	3754.26	-0.921471	0.646067
CR_09160C	ERG13	0.331322	-0.175823	0.0856902	0.0904154	0.115724	-0.22199	0.0203287	0.00992776	-0.128486	-0.0429812	0.33201	-0.530955	-0.010124	0.0872751	-0.0263412	-0.213601	-1.15524	11281.5	-1.15524	0.33201
C1_00800C	ERG2	0.139919	0.0814681	0.0511538	-0.202968	0.279834	-0.0219547	-0.260287	0.180771	0.0772255	-0.47774	0.383506	-0.558983	0.157428	-0.107614	0.0329183	0.325246	-0.295951	5322.36	-0.558983	0.383506
C2_04580W	ERG20	-0.0215349	0.0166421	0.343614	-0.0537711	0.0657785	-0.289444	0.0963103	0.0434404	-0.379946	-0.0868234	-0.210619	-0.395509	0.0662802	0.0278408	-0.261925	0.0332887	0.836165	7576.62	-0.395509	0.836165
C2_09400C	ERG24	0.45355	0.070599	0.122823	-0.163019	0.0184891	0.497484	0.045499	0.421277	-0.616201	-0.164086	0.482348	-0.746157	-0.0370264	0.119479	-0.212764	-0.305516	-0.709309	3696.47	-0.746157	0.497484
CR_02370W	ERG25	0.394657	0.0691241	0.0810565	0.0008574	0.118285	-0.556115	-0.276268	-0.211783	0.612931	-0.0625788	0.182083	0.650571	0.345453	-0.421447	-0.094689	0.498146	-0.187706	1302.94	-0.556115	0.650571
C4_01530C	ERG251	0.542904	0.3862	0.197895	-0.0961065	-0.136723	0.46362	0.21621	0.726431	-0.917292	-0.416708	0.91573	-0.536714	-0.0485039	-0.162175	-0.0558566	-0.492175	-0.747507	30097.1	-0.917292	0.91573
C4_06270C	ERG26	0.521808	0.339295	0.12166	0.0573448	-0.0295242	-0.265394	0.0366702	0.440939	-0.452431	-0.176719	0.411932	-0.302203	-0.140959	-0.0600727	-0.0830529	0.232241	-0.0685831	1880.02	-0.452431	0.521808
CR_01140C	ERG27	0.223412	0.321232	0.0839408	0.0613267	-0.0631542	0.359272	0.0136524	0.505525	-0.18798	-0.122473	0.363833	0.0242488	-0.0504995	-0.184849	-0.0580153	-0.427815	-0.327389	1130.21	-0.427815	0.505525
C2_01090C	ERG28	-0.382199	0.331618	-0.511904	0.165444	-0.473828	0.736118	0.219043	0.438683	-0.300418	0.35197	0.975103	-0.170659	-0.68931	0.166146	-0.670799	0.136436	-0.244406	2587.26	-0.68931	0.975103
C1_04770C	ERG3	0.518301	0.364001	0.191479	-0.562622	0.0244373	0.53803	0.226919	0.665327	-0.986763	-0.441888	1.32037	-1.24336	-0.273256	-0.0410678	-0.239751	-0.83315	-0.811538	13364.5	-1.24336	1.32037
C3_00760W	ERG4	0.406891	0.070966	0.0363772	-0.167239	0.197208	0.213375	-0.0977388	0.610316	-0.332357	-0.197797	0.393054	-0.210521	-0.0425344	-0.134232	0.035423	-0.00926942	-0.234034	5885.21	-0.332357	0.610316
C7_02840C	ERG5	0.314128	-0.0412714	-0.114805	0.178504	0.571605	0.394027	-0.104203	0.138452	-0.450318	-0.385722	0.835017	-0.62861	0.444429	-0.137473	0.0885482	-0.641326	-1.08745	19070.5	-1.08745	0.835017
C3_02150C	ERG6	0.166173	0.364309	0.0944839	-0.320303	-0.0241402	0.646988	0.248659	0.516574	-0.190416	-0.39298	0.74797	-0.607859	-0.16238	0.246253	-0.125317	-0.279959	-0.594931	3137.61	-0.607859	0.74797
C2_02460W	ERG7	0.245379	-0.109738	-0.0646664	-0.10691	-0.0732056	0.523985	0.004508	0.479227	-0.137576	-0.194952	0.424861	-0.11653	-0.284951	0.167807	0.0186858	-0.271036	-0.238564	3455.83	-0.284951	0.523985
C4_01870C	ERG8	0.134042	-0.062311	0.0378143	-0.130247	0.00871173	0.0618211	0.0486265	0.0622255	-0.206957	0.0292095	0.145113	0.167546	-0.0374484	-0.124878	-0.935084	0.402926	0.0087744	2753.48	-0.935084	0.402926
C2_08610W	ERG9	0.471346	-0.142841	0.0325328	-0.178021	-0.00026246	0.231355	0.19254	0.293007	0.0165973	-0.443845	0.612498	-1.00235	-0.106183	0.310287	-0.252842	-0.323955	-0.0869571	2332.39	-1.00235	0.612498
C1_10040W	ERO1	0.00945315	-0.0284335	-0.0607046	0.147073	-0.224417	0.0414978	0.128911	0.606162	0.811183	-0.132693	0.499153	-0.37472	-0.0948305	0.395054	-0.0671743	-0.0535538	0.0850264	6146.83	-0.37472	0.811183
C1_10940C	ERP5	0.308317	0.267913	-0.0541893	0.133086	0.29576	0.0867793	0.494746	-0.0215801	-0.275335	-0.130643	0.382918	-0.208938	0.0456853	-0.0146725	-0.336627	-0.0927001	-0.16587	4117.08	-0.336627	0.494746
CR_03010C	ERV1	-0.952414	0.606754	-0.638209	-0.199979	-0.339898	0.52022	0.121666	-0.539492	0.705473	-0.252488	-0.207565	1.13733	-0.566194	-0.0576376	0.673551	0.140062	0.598431	982.315	-0.952414	1.13733
C3_06250W	ERV25	0.196543	-0.00213118	-0.014915	-0.398845	-0.041584	0.0877695	0.174842	0.0697026	-0.540529	-0.0365733	0.465286	-0.258942	-0.0379904	0.0755206	-0.123995	-0.0996712	-0.0715936	2737.11	-0.540529	0.465286
C4_02120W	ERV29	0.334303	0.0490081	-0.050035	-0.209983	0.238146	-0.110964	0.0363605	0.158682	-0.0616568	-0.523069	0.138357	0.141082	-0.380972	-0.0113368	-0.341615	0.373223	-0.091369	5233.79	-0.523069	0.373223
C5_00830C	ERV46	0.342063	-0.144822	-0.0555301	-0.0858594	0.338683	0.0468945	-0.1865	0.37731	-0.17911	0.356596	-0.335093	0.18516	-0.100691	-0.522612	0.205508	-0.00630583	0.041868	5448.72	-0.522612	0.37731
C3_00490W	ESA1	-0.0203562	-0.22478	0.0237285	-0.07161	-0.0503876	0.178046	0.0907048	0.113254	-0.147433	0.170505	0.172514	-0.139651	-0.0324341	0.0402939	-0.166533	0.122947	-0.243216	1109.09	-0.243216	0.178046
C2_01400C	ESC4	-0.315627	-0.191828	0.0435497	0.137667	0.0494067	0.190698	0.203558	0.366936	-0.440393	-0.0430168	-0.397817	-0.451488	0.172629	0.554567	0.318505	0.235684	-0.935929	405.988	-0.935929	0.554567
C1_01670C	ESP1	0.222252	-0.00431976	0.198458	0.0849559	0.0617518	0.144898	0.130675	0.31726	-0.207435	-0.025491	-0.100512	-0.391825	0.0168228	0.088446	-0.164595	-0.171479	-0.142901	757.468	-0.391825	0.31726
C1_04410C	ESS1	-0.045135	-0.0365537	0.249803	-0.297124	0.08114	-0.084484	0.0140985	-0.15465	0.0890969	-0.0442981	0.170065	-0.233653	0.0187928	0.0575584	0.140192	0.0452821	-0.00251323	1650.17	-0.297124	0.249803
C5_05470W	EST1	-0.153923	0.0206849	0.00830942	-0.0283439	-0.0100705	0.258819	-0.0793579	-0.111335	0.219997	0.713284	-0.0833055	0.586217	0.307688	0.017699	0.966376	-0.0687504	-0.42128	1724.4	-0.42128	0.966376
C3_00430W	EST3	0.683165	0.184586	0.104985	0.256872	0.0444762	-0.383288	0.435723	-0.140356	-0.356212	-0.414901	0.479593	-0.710875	-0.272744	0.289525	-0.239573	-0.998388	0.388834	91.8843	-0.998388	0.683165
C3_00200C	ETR1	-0.276072	0.134844	-0.0489505	-0.209864	-0.244215	0.517612	-0.228919	-0.332822	0.220007	0.00236221	0.30551	0.37884	-0.321154	0.195469	-0.0485115	0.122847	0.270693	2709.09	-0.332822	0.517612
C1_02630C	EXG2	0.307754	-0.692698	-0.16817	-0.256685	1.12368	0.250086	0.0806445	0.643562	0.226434	-0.304499	-0.141061	-1.22077	0.157019	-0.67009	-0.659099	-0.596216	0.285918	1974.88	-1.22077	1.12368
C4_06930C	EXM2	-0.0722536	-0.169105	-0.0534272	0.0384029	0.24689	-0.0607281	0.203419	0.264228	-0.214257	-0.144221	-0.110837	0.0820822	0.0210431	-0.191351	0.0572432	0.367498	-0.223187	297.947	-0.223187	0.367498
C5_00630C	EXO1	0.303202	-0.104301	-0.423698	-0.059674	0.156187	-0.0605829	0.130112	0.429464	-0.949739	0.756621	-0.232512	-0.148374	-0.463066	0.393554	0.818998	0.0917419	-0.815374	1966.13	-0.949739	0.818998
C7_02050C	EXO70	0.190184	-0.139947	0.067855	0.279432	0.895906	0.0681256	0.0149553	-0.0637673	0.173381	-0.188297	0.450893	-0.399424	0.298937	0.0286605	-0.421034	-0.337897	-0.0429084	1017.36	-0.421034	0.895906
C6_01280W	EXO84	0.00536474	-0.114256	0.0792586	-0.0836143	0.116616	0.198742	0.259581	0.346485	0.160054	-0.169509	-0.208818	-0.192622	-0.15943	0.304676	-0.043794	-0.0309108	0.545659	761.42	-0.208818	0.545659
C3_05980C	FAA2	0.170424	-0.0575238	-0.168141	0.23257	-0.416017	0.427281	-0.0981752	-0.613919	1.19746	-0.139337	0.663008	0.445773	-0.528016	0.099483	-0.561072	-0.0120319	0.478265	1090.77	-0.613919	1.19746
C3_02810C	FAA21	0.34355	0.286811	-0.148424	0.441036	0.871128	0.0188015	0.281088	-0.285727	0.300056	-0.515031	-0.11316	0.122237	0.00411208	-0.0969486	-0.658902	0.529847	-0.183374	577.872	-0.658902	0.871128
C2_06070W	FAA2-1	0.145782	-0.224595	0.0519026	0.0418806	-0.28412	0.442432	0.027234	-0.269177	0.926569	-0.343863	-0.0949745	1.00326	-0.763402	0.134082	0.633251	-0.135741	0.664518	1133.05	-0.763402	1.00326
C7_04180W	FAA2-3	-0.309072	-0.266125	-0.309913	0.00126889	0.205448	0.221313	-0.124999	-0.350224	0.160678	0.184035	0.140928	0.618822	0.129489	-0.146463	-0.362652	0.0216418	-0.0872998	757.786	-0.362652	0.618822
CR_10160W	FAA4	0.026427	0.0856487	-0.025222	-0.175511	-0.300817	0.00646825	-0.0844408	0.210653	0.637704	0.331554	-0.154072	0.861418	-0.246032	-0.0917205	-0.24265	0.280211	0.57729	12995	-0.300817	0.861418
C2_01990C	FAB1	0.0472191	-0.025579	-0.00606037	-0.0165292	0.106449	0.543119	0.435566	-0.0828858	-0.143978	-0.543802	0.266487	-0.0233198	-0.353705	0.560142	-0.0186289	-0.437544	0.0441419	1487.28	-0.543802	0.560142
C1_08650C	FAD1	-0.100353	0.0361891	0.0108872	-0.558055	-0.118772	0.101615	0.129486	0.0949613	0.168634	-0.353054	0.089242	-0.161789	-0.592245	0.167089	-0.0351737	0.35711	0.282357	461.226	-0.592245	0.35711
C6_01110W	FAD2	0.428863	-0.0151459	-0.0723872	0.0282554	-0.483671	0.73344	0.227149	0.511169	-0.0309855	0.180376	0.789956	-0.00929024	-0.218222	0.100887	-0.0558838	-0.162664	-0.344711	2503.41	-0.483671	0.789956
C1_13070C	FAD3	0.165504	0.245328	-0.138868	0.443035	-0.443282	-0.337135	-0.292432	-0.0603652	0.364294	0.231724	-0.541293	1.07596	0.573172	-1.09372	0.408136	-0.270224	0.0225297	1037.39	-1.09372	1.07596
C1_05640C	FAL1	-0.710881	0.0394514	-0.383436	-0.529431	-0.0209951	-0.0659493	0.251888	0.241271	-0.0896048	-0.343488	-0.201843	-0.636742	0.337679	0.155301	0.161176	0.0963643	0.0948466	489.522	-0.710881	0.337679
C7_00180W	FAR1	-3.08112	-3.50539	0.397199	-1.1526	0.389425	0.797836	-3.67225	-0.932822	-1.5185	0.665924	0.807405	-4.03745	0.398402	-1.59068	0.191704	0.0633632	1.11716	982.762	-4.03745	1.11716
C5_00190C	FAS1	0.596217	-0.145105	-0.184715	-0.152359	-0.202911	0.584579	0.131788	0.594674	-0.0821701	0.771388	0.400329	0.115407	-0.313615	0.229446	0.378059	-0.284642	-0.61501	37468.6	-0.61501	0.771388
C3_04830C	FAS2	0.833548	0.130836	-0.180207	-0.0312284	-0.18235	0.689227	0.261044	0.610403	-0.191633	0.467173	0.538201	-0.105264	-0.30713	0.315366	-0.0741746	-0.095537	-0.63629	31704.2	-0.63629	0.833548
C6_00740W	FAT1	0.0280138	-0.0618129	-0.0656968	-0.0819665	0.109756	0.0718419	-0.00189066	0.0142478	0.760166	0.0142049	0.133651	0.198994	-0.148419	-0.0883142	-0.265947	0.209177	0.376022	2373.56	-0.265947	0.760166
C4_04790W	FAV1	0.626326	0.0717684	0.391587	0.459697	0.632006	0.302016	0.0973057	0.513756	-1.52438	-0.191655	0.27384	-2.90375	0.000190765	-2.71198	-1.92526	-1.93705	-1.75917	1752.75	-2.90375	0.632006
C5_03750W	FAV2	0.615767	-0.258531	-0.100913	0.560986	1.35662	-0.121329	-0.0177463	0.220862	-0.0799456	-0.230676	0.780135	-4.34216	0.47813	-1.35653	0.139055	-1.642	-3.04912	1655.78	-4.34216	1.35662
C2_00080C	FAV3	0.848713	0.321639	-0.402043	0.299167	0.105966	0.836903	0.410724	-1.0872	-0.0157379	-0.364572	0.336139	0.367381	-0.189299	-0.286987	0.26039	-0.921859	-0.791739	298.904	-1.0872	0.848713
C4_01750C	FBA1	-0.335202	0.334613	-0.540725	-0.118266	0.0794581	0.246766	-0.398572	0.0849228	-0.0378909	-0.606784	0.263115	0.360383	0.0701768	0.0980967	0.194476	0.0232617	-0.175562	85489.5	-0.606784	0.360383
C3_07830W	FBP1	-0.0588471	-0.146166	0.229018	-0.32449	0.128998	0.228501	-0.0279354	-0.122774	-0.44918	-0.0237902	-0.492718	0.668974	-0.233379	0.281255	-0.000741955	0.0834407	0.234699	5181.01	-0.492718	0.668974
C6_00620W	FCA1	-0.183458	-0.17825	0.267399	-1.19509	0.877653	-0.201566	0.609669	0.446735	-0.249463	-0.114096	-0.017342	-0.715451	0.866186	0.80295	0.653492	0.784071	-0.21394	331.091	-1.19509	0.877653
C3_06850W	FCR1	0.219575	-0.277308	-0.268326	0.955958	0.407858	-0.589542	-0.882808	-1.58592	0.968934	-0.709678	-0.262818	2.20402	-0.00744647	1.2044	1.18052	-1.03983	0.155927	483.62	-1.58592	2.20402
C5_01810W	FCR3	-0.0258056	0.132401	0.188805	-0.0114237	-0.0660818	-0.319835	-0.0557955	0.0141741	-0.248994	0.73755	0.10535	0.566283	-0.540203	-0.223276	0.0157504	-0.104612	-0.0878334	2003.98	-0.540203	0.73755
C3_03360W	FCY2	0.262226	-0.4975	0.184334	-0.0634687	-0.03818	0.334596	-0.65626	0.437829	-0.400413	0.132375	0.225364	-1.43748	0.0350989	-0.314375	-0.00144036	-0.473728	0.196671	1291.67	-1.43748	0.437829
C2_09950W	FCY21	0.0977992	-0.073299	-0.0714763	-0.380198	0.0356263	-0.158817	-0.164037	0.662647	0.482472	-0.363827	0.0497836	0.635246	-0.0488336	0.778917	0.765275	0.111376	-0.459689	2639.24	-0.459689	0.778917
C1_10610W	FCY23	-0.375983	-0.121999	-0.285653	0.66305	-0.464957	0.176757	0.0115297	-0.58243	0.244528	-0.554885	-0.432482	-0.0826865	0.145188	0.248823	-0.0290763	0.0947235	0.115845	1229.24	-0.58243	0.66305
CR_09360W	FCY24	-0.259592	0.312522	-0.0228221	-0.48925	-0.718475	1.41687	0.15241	-0.767089	-0.949154	-0.100998	0.198064	1.0115	-0.413249	0.564971	0.372506	-1.11158	1.29938	90.0442	-1.11158	1.41687
CR_05170C	FDH1	-0.0887009	0.711766	1.39166	-0.391696	-1.35225	-0.828898	-0.082911	-0.198219	2.30024	1.44399	-0.440443	2.65206	-0.283028	-0.298154	-0.043772	1.48502	3.97001	28224.4	-1.35225	3.97001
CR_10250C	FDH3	-0.392581	0.217669	-0.279567	-0.172773	-0.615915	0.504989	0.0608863	-0.364126	0.840609	0.0207362	0.183722	1.17077	-0.316927	-0.0776688	0.286549	-0.106657	0.449355	20245.5	-0.615915	1.17077
C1_12790C	FEN1	0.395082	0.0288138	-0.0655525	-0.120287	-0.0314368	0.0785198	0.418847	0.0489642	-0.42197	-0.421681	0.529955	-0.259626	-0.022206	0.386978	-0.128913	-0.0771985	-0.666758	1933.75	-0.666758	0.529955
C2_03230C	FEN12	0.247697	-0.0315511	-0.0269137	0.131072	0.05489	-0.152667	-0.118406	0.0189933	0.0648902	-0.222737	0.256064	-0.0627229	-0.152347	0.0965719	0.292817	0.236611	-0.465161	2428.38	-0.465161	0.292817
C3_07060W	FESUR1	-0.14131	-0.00341294	-0.123378	0.329892	0.25277	-0.211151	-0.6264	-0.0952124	0.0734492	0.113349	-0.792855	0.648932	0.469015	-0.536463	0.25639	0.529462	-0.0606805	2695.75	-0.792855	0.648932
C6_00460C	FET3	-0.872104	-0.138142	0.149796	-0.35253	-1.92383	2.68777	-0.350231	1.08955	-1.01648	0.884577	1.12148	0.764888	-0.959715	1.57554	0.00706665	1.02675	-0.440431	2088.09	-1.92383	2.68777
C6_00480C	FET31	0.254581	0.0993091	0.249162	-0.0461261	-0.640141	-0.977131	-0.154552	-1.39024	0.549467	0.362447	0.0288856	-1.93919	1.19382	-0.609319	0.487976	1.54974	-0.531966	16906.3	-1.93919	1.54974
C5_00460C	FET33	-0.254474	-0.250419	-0.231083	-0.568209	-0.413451	0.283299	0.291632	-0.455519	0.248812	0.141253	0.226407	0.467111	-0.565555	0.317593	0.352089	-0.376335	-0.0543217	1115.63	-0.568209	0.467111
C6_00440C	FET34	0.364125	0.0148193	0.106662	0.185122	-0.261388	0.541693	0.30789	-0.501926	-0.827142	-0.223154	0.554973	-0.722351	-0.676382	0.569197	-0.136845	0.141201	-0.711073	88716.4	-0.827142	0.569197
C6_00470C	FET99	0.386873	-2.58294	6.12304	0.0146327	-0.980686	-2.46324	0.0809352	11.4709	0.483744	0.416734	0.240977	0.484448	-0.663812	0.154507	0.143373	-0.985573	-0.483942	12411.3	-2.58294	11.4709
C4_04880W	FGR10	0.126629	-0.0979383	-0.402021	-0.0425433	-0.144055	0.301802	0.173409	-0.145839	0.580476	-0.116676	0.548184	0.844697	-0.318899	0.178176	-0.269437	0.130728	-0.0884145	182.43	-0.402021	0.844697
C2_06180C	FGR12	1.96076	3.20343e-16	3.20343e-16	3.20343e-16	3.20343e-16	3.20343e-16	3.20343e-16	3.20343e-16	1.96819	3.20343e-16	3.20343e-16	2.41802	3.20343e-16	3.20343e-16	2.18601	3.20343e-16	3.20343e-16	1.40331	3.20343e-16	2.41802
CR_05250C	FGR13	-0.0994835	-7.05712	-0.0473929	-0.0666325	-0.460299	0.753691	-6.22488	-0.0385096	2.37746	-0.281539	0.17555	1.95704	-0.820945	-0.165888	0.586798	-0.537108	2.23143	868.658	-7.05712	2.37746
CR_05240C	FGR14	0.304682	-6.64263	0.271909	0.279189	0.0346951	-0.83519	-5.12008	-0.0356759	0.317923	0.223186	-1.36172	0.019716	-0.057711	-1.68114	-0.859847	0.171869	0.513448	3393.36	-6.64263	0.513448
C2_00720C	FGR15	-0.268811	-0.0814727	-0.0585052	0.268289	0.0527122	0.200488	-0.103863	0.159263	0.104293	0.0830449	0.142342	-0.0744513	-0.0228833	-0.104133	-0.0452034	0.0654542	-0.139455	701.933	-0.268811	0.268289
C1_11130W	FGR16	0.842799	-0.060143	0.665205	0.167417	0.273844	-0.110632	-0.053132	0.877724	-0.730329	0.703261	-0.1488	-0.647616	0.295343	-0.260036	-0.911213	0.138289	-0.447234	354.763	-0.911213	0.877724
C6_03610W	FGR17	-0.479417	-0.450947	-0.170528	-0.200328	-0.269677	0.266691	0.434398	0.089811	0.223681	-0.177074	0.665984	-0.117869	-0.0766056	0.627995	-0.133926	-0.434968	0.697832	373.105	-0.479417	0.697832
C2_09080C	FGR18	3.20343e-16	3.52098	3.20343e-16	3.20343e-16	3.20343e-16	3.20343e-16	3.20343e-16	3.20343e-16	1.96819	3.20343e-16	3.20343e-16	4.18901	3.20343e-16	3.20343e-16	3.20343e-16	3.20343e-16	2.72935	5.27192	3.20343e-16	4.18901
C7_00480W	FGR2	1.4637	-0.779523	-0.146102	-2.03449	2.22054	0.67963	-0.641169	3.63887	1.65595	-3.46376	-0.104572	2.30005	1.3926	1.18153	1.0611	-0.567361	0.47265	16.017	-3.46376	3.63887
C2_02600C	FGR22	-0.559792	0.010252	0.144655	-0.00640794	-0.460762	-0.400332	0.971534	-0.0517202	-0.0696443	0.387175	-0.87346	0.130282	-0.349619	0.363977	0.381962	0.0149242	1.70513	386.147	-0.87346	1.70513
C3_02300W	FGR23	-0.0258313	-0.564974	0.830909	0.0979485	0.502202	0.330739	-0.459216	0.834096	-1.15728	1.05527	1.36777	-2.26965	0.431716	-0.377233	-0.291894	0.00659248	-0.880993	940.408	-2.26965	1.36777
C1_14570C	FGR24	3.20343e-16	3.69352	3.20343e-16	2.00504	3.20343e-16	5.57762	6.74655	3.20343e-16	4.61599	1.65654	6.28062	3.20343e-16	3.20343e-16	6.65161	3.20343e-16	3.20343e-16	4.57925	12.1091	3.20343e-16	6.74655
C5_03680W	FGR27	-0.120798	-0.00142758	-0.283167	-0.0789269	-0.320535	0.316473	-0.161511	-0.238493	0.520827	0.429372	0.398354	0.934534	-0.268853	0.248046	0.0185147	-0.26865	0.354824	1418.74	-0.320535	0.934534
C4_03910W	FGR28	0.388551	-0.10346	0.0652066	1.17739	-0.279154	-0.528827	-0.922406	0.025617	1.291	0.0235847	-0.686802	0.0310484	-0.214661	-0.810021	0.498676	0.761029	0.462926	671.162	-0.922406	1.291
C2_10430C	FGR29	0.312343	-0.219975	-0.0553644	0.3025	0.642518	0.0887662	0.128827	-0.505979	-0.0972872	-0.222923	0.421339	-0.825906	-0.153136	0.135725	0.149469	-0.611989	-0.581524	417.693	-0.825906	0.642518
C4_04420W	FGR3	0.0476192	-0.0742371	-0.0565693	0.359412	0.201962	-0.207333	-0.271166	-0.296362	0.504293	0.10568	-0.202138	0.675565	0.188548	-0.557636	-0.189602	0.719285	0.414734	997.751	-0.557636	0.719285
CR_08030C	FGR32	0.259774	-0.0781674	0.0204641	0.370226	-9.95396e-05	-0.00351777	-0.418589	0.115631	-0.0236706	0.0890995	-0.408317	0.537928	0.058422	-0.502547	0.00850533	-0.136161	-0.0569485	1730.28	-0.502547	0.537928
CR_10030W	FGR34	0.19397	-0.0938413	-0.154465	-0.397392	0.173239	0.385762	0.121812	0.157634	0.119776	0.0371059	0.126209	0.249524	-0.224261	0.0432217	-0.265873	-0.109998	-0.0844275	1965.45	-0.397392	0.385762
C6_01730W	FGR37	3.20343e-16	3.20343e-16	3.20343e-16	2.00504	4.0283	2.05695	1.82773	3.20343e-16	2.06689	3.20343e-16	2.11914	3.2408	3.20343e-16	3.50816	3.20343e-16	3.20343e-16	1.88025	3.75241	3.20343e-16	4.0283
C1_01760W	FGR38	0.118894	-0.341614	-0.089097	0.427401	-0.020931	0.65941	0.289805	-0.0928013	0.372177	-0.252654	0.714986	-0.455467	-0.303822	0.183208	-0.471343	-0.124476	0.432117	1100.71	-0.471343	0.714986
C1_11230W	FGR39	0.0435077	-0.17862	-0.0585859	0.0813149	0.0200665	-0.303846	-0.0841433	0.618539	-0.086357	0.0199655	-0.169966	-0.531835	0.209735	-0.351686	0.0488217	-0.0330976	-0.377702	438.397	-0.531835	0.618539
C1_10400C	FGR41	0.638794	-0.0633299	-1.09105	-0.427465	1.11569	-0.190054	0.254756	1.05426	0.159973	-0.979832	-0.595307	-0.658949	0.822519	1.22998	1.00203	-0.527073	-0.0549957	1151.12	-1.09105	1.22998
C5_04020C	FGR42	3.20343e-16	3.20343e-16	3.20343e-16	3.20343e-16	3.32879	3.20343e-16	3.20343e-16	3.20343e-16	3.20343e-16	3.20343e-16	2.79021	3.20343e-16	3.20343e-16	3.20343e-16	3.20343e-16	3.20343e-16	3.20343e-16	2.81431	3.20343e-16	3.32879
C1_09270W	FGR43	0.299183	0.332549	-0.0684503	0.10757	-0.368528	0.134311	0.133387	-0.0398008	-0.27533	-0.172346	0.648747	-0.104002	-0.365582	0.111592	-0.189651	-0.252204	0.188742	363.369	-0.368528	0.648747
C3_04990W	FGR44	-0.0278194	0.202168	0.0748998	0.430163	0.363577	0.223361	0.140832	0.261565	-0.350961	-0.049036	-0.199864	-0.185673	0.214551	0.0187266	-0.0133115	-0.00895815	-0.816982	2257.43	-0.816982	0.430163
CR_09850C	FGR46	0.0359851	0.852257	0.40733	-1.20247	0.730948	-0.312991	0.235169	0.518098	0.430178	-0.315338	0.694421	0.831982	-1.17054	0.466698	-1.82011	-1.12103	-0.360021	4.2516	-1.82011	0.852257
C6_01570C	FGR47	-0.27728	-0.0818323	0.101407	-0.0975415	-0.206134	0.429511	0.472828	0.0292004	-0.0789272	0.0645189	-0.118114	0.0196924	-0.240592	0.423038	-0.295679	0.173204	0.424439	559.512	-0.295679	0.472828
CR_06300C	FGR50	-0.193002	0.410023	-0.144294	0.0323649	-1.02347	-1.49898	-0.824679	0.0311515	0.600141	0.0149961	-0.754187	1.83503	0.528831	1.11452	1.72173	0.639956	-1.41637	229.393	-1.49898	1.83503
C2_04720C	FGR51	-0.102787	0.553884	-0.120446	-0.0237964	-0.219735	0.722028	0.577647	-0.0894542	0.151451	-0.126054	1.0364	0.482737	-0.290221	-0.0710996	-0.467742	-0.326288	0.245139	2006.43	-0.467742	1.0364
C7_02750W	FGR6-1	0.12671	-0.0296412	-0.147325	0.0825878	0.649736	0.576858	0.463538	-0.379247	-1.44755	-0.143841	0.449245	-0.427682	-0.249361	0.597352	0.514556	-0.12581	-1.32121	394.488	-1.44755	0.649736
C4_05530W	FGR6-10	-0.108043	-0.243337	-0.186307	0.157521	0.141283	0.350764	0.192491	0.0517044	-0.62989	-0.0869811	0.466012	-0.791581	-0.0380189	0.498222	0.527722	-0.47606	-0.593084	700.248	-0.791581	0.527722
C1_07770W	FGR6-3	0.0931845	0.426825	-0.0232893	0.43884	0.412471	-0.357737	-0.221939	-0.0649046	0.0236829	0.272853	-0.0556597	-0.0311837	0.289984	-0.0148843	-1.06131	-0.149486	-0.0850808	402.48	-1.06131	0.43884
C2_10420W	FGR6-4	0.00318984	-0.39152	-0.187408	0.268179	0.125398	0.440003	0.318015	-0.450021	-0.0440085	0.0238265	0.624976	-0.92491	0.0233038	0.472484	-0.148723	-0.0498042	-0.268928	390.977	-0.92491	0.624976
C2_06830C	FHL1	0.0639188	0.11329	-0.0856219	0.393548	0.0417782	-0.0291244	0.0401952	-0.1911	-0.153968	-0.0819676	0.0210978	0.109584	0.248344	0.13919	0.426437	-0.134146	-0.724901	1013.23	-0.724901	0.426437
C6_01310W	FIG1	1.96076	3.20343e-16	2.11018	3.3653	3.20343e-16	3.49494	1.82773	3.20343e-16	3.8642	3.20343e-16	3.36763	5.84654	3.20343e-16	3.43878	3.57075	2.96058	1.83417	6.37741	3.20343e-16	5.84654
C3_00670C	FKH2	0.103862	-0.169304	-0.0495954	0.405805	0.131184	0.119561	-0.0629262	-0.125952	0.145906	0.040707	0.185531	-0.0979015	0.0880748	0.0442443	0.175365	-0.114461	-0.480993	2646.06	-0.480993	0.405805
C3_00980W	FLC1	0.281356	-0.025602	-0.229785	0.334204	0.495593	0.113941	0.30752	-0.119244	0.187282	-0.28203	-0.0135281	-0.126179	0.0595088	0.0845061	-0.392557	-0.377791	-0.433894	3467.23	-0.433894	0.495593
CR_07100W	FLC2	-0.176517	-0.463236	-0.0752981	-0.102705	0.0605382	0.191153	0.0580487	0.0651689	0.425803	-0.306002	0.311296	-0.016505	-0.144167	0.221972	-0.05579	-0.321096	0.299809	3895.15	-0.463236	0.425803
C2_07830W	FLC3	-0.0629566	0.0524147	-0.334381	-0.34047	-0.102468	0.210391	0.158041	-0.140416	0.907306	-0.203819	-0.487017	0.741964	-0.126055	0.0829441	-0.0249393	-0.0266742	0.0816864	1766.52	-0.487017	0.907306
C6_04350C	FLO8	0.0837831	-0.0196296	0.237335	0.442649	-0.0198946	-0.0741199	-0.28065	-0.134548	-0.0221543	0.492943	-0.0930656	-0.123048	0.148452	-0.0135129	0.0728694	0.250351	-0.273596	4009.02	-0.28065	0.492943
C3_00580W	FLO9	0.269861	-0.18054	0.316595	0.502554	-0.05812	1.85213	0.0245096	-0.0342868	-0.381122	0.476408	0.664356	-0.642941	-0.176681	-0.258566	0.134519	-0.271755	-1.41867	4229.92	-1.41867	1.85213
C7_01520W	FLU1	-0.298081	0.0666287	-0.536383	0.139219	1.07993	-0.229095	0.318167	-0.559119	0.00134397	-0.918298	0.131616	0.340443	0.579149	0.705847	-0.00934251	-0.340889	-0.900773	2370.59	-0.918298	1.07993
C1_04450C	FMA1	0.962453	1.53374	-1.76756	-0.245126	0.33906	0.323693	-0.0237884	1.10194	-0.484726	-1.64746	-0.608523	1.59022	-1.37955	0.702098	0.426393	-1.23485	-0.195123	312.361	-1.76756	1.59022
C2_02060C	FMO1	0.228563	0.992117	0.387419	0.755584	0.0352929	0.686438	-1.16272	-3.28467	4.69294	-0.553508	-1.38774	-1.76466	-0.100261	-2.23877	-0.688616	0.850005	3.19476	12513.7	-3.28467	4.69294
C2_03610W	FMO2	0.605071	-0.386822	-0.663561	0.0697508	-0.320636	1.25947	0.279715	0.0927757	2.34646	-0.393798	0.641037	-0.469217	-1.02146	0.462424	-0.141403	-0.0359302	0.472325	1315.65	-1.02146	2.34646
C6_01650C	FMP27	0.136211	0.126338	-0.151888	-0.00484421	-0.312573	0.731339	0.706809	-0.259486	0.0943998	-0.228962	0.445938	0.246033	-0.425098	0.511323	-0.226351	-0.270405	-0.0208872	2075.67	-0.425098	0.731339
C7_02240W	FMP45	-1.29683	-0.326727	0.976692	-0.257212	0.265009	-0.584237	-1.22583	-2.63847	1.47713	0.420951	-0.104352	2.56572	-0.0680463	0.240132	0.117863	0.646194	3.49825	620.967	-2.63847	3.49825
C4_06070C	FMT1	-0.0564509	0.355627	-0.202017	-0.300437	0.0303278	0.00792676	0.0875635	0.153141	-0.773163	0.0252765	-0.472552	0.20205	-0.132818	0.225611	0.025408	0.415536	-0.124489	706.481	-0.773163	0.415536
C5_00770C	FOL1	-0.0635482	-0.230349	-0.0112898	-0.39305	-0.136399	0.0993539	-0.0353954	-0.0188665	0.136841	0.521761	-0.0604089	0.152368	-0.0833671	0.0789965	0.454837	0.063423	-0.115867	3126.3	-0.39305	0.521761
C3_00810C	FOX2	0.0598337	0.214313	-0.21665	0.228862	-0.497886	0.166435	-0.166627	-1.0299	1.5379	0.0342867	-0.160075	2.03126	-0.621706	-0.0793351	0.116061	0.0571592	0.808719	5624.45	-1.0299	2.03126
C3_01460C	FOX3	-0.137952	0.0866361	-0.281661	0.315949	-0.0981496	-0.279921	-0.00696603	-1.1324	1.19173	-0.394991	0.242049	0.900763	-0.853641	0.609449	-0.101932	0.315822	0.771235	1036.87	-1.1324	1.19173
C6_01820C	FPG1	-0.155723	0.0145029	-0.286294	-0.278584	-0.135028	0.618834	0.309461	-0.00299962	0.143852	-0.122806	0.0865718	0.0342918	-0.106734	0.543863	0.120542	0.0148406	0.0478734	1578.76	-0.286294	0.618834
C4_04320W	FRE10	-0.229146	-0.631989	-0.35593	0.876143	0.07871	-0.178839	0.242539	-0.602295	0.700988	0.776869	-0.18614	1.70119	-0.375772	0.54329	0.168563	1.20879	-0.856097	4311.13	-0.856097	1.70119
C4_05840W	FRE3	-0.203631	0.222756	-0.91561	-0.409373	-0.787725	-0.028212	0.211761	0.71108	1.04668	-0.438474	0.204897	0.695721	-1.16287	0.210227	-0.573701	-0.359598	0.115703	134.717	-1.16287	1.04668
CR_07280W	FRE30	0.0294668	-0.254724	0.268129	-0.308804	0.141486	0.434562	-0.332285	-0.323628	1.31833	0.281438	-0.297607	0.187339	0.556118	-1.12317	-0.478814	-0.188777	1.49133	17302.4	-1.12317	1.49133
CR_07290W	FRE7	-0.0190804	-0.189387	0.0589027	-0.379517	0.158608	0.459319	-0.359919	-0.3842	1.31611	0.210575	-0.143799	0.346654	0.465108	-1.22736	-0.63319	-0.102767	1.30812	15509.7	-1.22736	1.31611
C2_05070W	FRE9	-0.29611	-0.227103	-0.237329	0.396507	-0.393402	-0.181321	-0.0592696	-0.0836937	-0.0453622	-0.545474	0.186317	0.396429	-0.240625	0.400877	0.138269	0.572616	0.645857	794.907	-0.545474	0.645857
C4_00110C	FRP1	-0.222692	-0.421415	-0.292798	0.118718	-0.639258	0.049806	0.0921315	0.1379	-0.0383298	-0.163735	-0.164473	0.60452	0.0718216	0.217028	0.624644	0.033462	0.349077	3008.69	-0.639258	0.624644
C7_00100W	FRP2	0.160033	-0.53612	0.079224	0.617486	0.753175	0.0473136	-0.297371	0.130964	0.135371	-0.0607288	-0.264809	-0.907981	1.30616	-0.201442	-0.110701	-0.0892905	-0.0264916	17222.8	-0.907981	1.30616
C2_06680W	FRP3	0.252093	0.092719	0.0494503	0.497329	0.640813	0.636977	0.111035	-0.552021	1.2338	-0.213191	-0.0182869	-0.0753897	0.00765095	-1.12692	-0.798367	-0.217495	1.31195	4071.67	-1.12692	1.31195
C6_01440C	FRP5	0.827268	0.178414	-0.223724	-1.12363	0.409413	2.98083	0.800303	-1.67372	5.0109	-0.502194	1.05735	-0.70973	-0.63468	-2.39337	-2.21494	-0.108504	3.75656	207.426	-2.39337	5.0109
C6_01430C	FRP6	-0.0518674	-0.022468	-0.21433	0.172569	0.101324	0.320528	0.415069	-0.0569302	0.77044	-0.503954	0.68365	-0.21034	-0.105469	0.0638073	-0.638974	-0.232878	0.246706	1711.78	-0.638974	0.77044
CR_01760C	FRS1	0.0543971	-0.214447	-0.172531	0.0710032	0.0108915	-0.00129424	-0.0156844	-0.145093	0.0599405	0.073046	0.0449395	0.207767	0.227643	-0.172121	0.195449	-0.325608	-0.293338	10138.1	-0.325608	0.227643
C1_02710W	FRS2	0.00521636	0.155754	0.0604849	0.148992	-0.792353	-0.100644	-0.0638898	0.0276923	0.0369531	0.0617178	0.100351	-0.192005	0.128284	-0.101532	0.172003	-0.0985794	0.0262896	6557.8	-0.792353	0.172003
C1_09400C	FTH1	0.178198	-0.259088	-0.0777901	-0.00574627	-0.575691	0.0883436	0.107628	0.271864	-1.29904	-0.596725	0.338904	-0.4066	-0.525554	0.22101	-0.616214	0.0883657	0.613464	743.594	-1.29904	0.613464
CR_01270C	FTH2	0.0822986	-0.0163443	0.395345	-0.102373	-0.0730295	-0.0199607	0.287515	-0.0860314	-0.429258	-0.10424	-0.100438	0.0681104	-0.0223175	0.194169	-0.344576	-0.191281	0.0394005	246.14	-0.429258	0.395345
C1_14130W	FTR1	0.28973	-0.0661177	0.0626098	0.113416	-0.430721	0.0879254	0.228252	0.0335457	-0.935914	-0.283902	0.685993	-0.892502	-0.325411	0.265605	-0.333688	0.275229	-0.547494	43216.6	-0.935914	0.685993
C1_14220C	FTR2	0.508822	-0.378871	0.319486	0.70699	0.665616	-0.658223	-0.725255	0.153989	1.24918	0.103932	-0.316544	-0.870904	1.06263	-1.22662	-0.34513	0.913067	-0.517416	2225.81	-1.22662	1.24918
CR_04530W	FUM11	-0.0834057	-0.0866168	0.242825	-0.186312	0.353328	-0.292191	-0.616635	-0.0862587	-0.00417335	0.134312	-0.158762	0.696808	0.0737838	-0.496704	0.0616279	0.0790258	0.400199	7416.48	-0.616635	0.696808
C3_07640C	FUM12	0.0553098	-0.061048	0.243961	-0.0452183	-0.461785	0.0527576	0.045478	-0.208147	-0.633572	0.404097	-0.481939	0.552348	-0.0446449	0.0977791	-0.0354686	0.857113	0.600887	15688.1	-0.633572	0.857113
C1_08090C	FUN12	-0.159217	0.151334	-0.0815127	0.019906	0.0373781	0.0862652	0.0367573	-0.0380703	0.0625821	-0.0538692	-0.432572	-0.0625103	0.303654	0.0948262	0.288748	-0.191053	-0.165683	6824.21	-0.432572	0.303654
C3_06620W	FUN31	-0.143277	-0.164253	-0.0584119	0.0543872	0.163269	-0.0146704	0.16236	-0.344233	0.268696	-0.0577991	0.133727	0.178861	-0.349612	0.734435	0.348586	-0.163468	-0.133997	1193.36	-0.349612	0.734435
C5_03390C	FUR1	-0.124902	0.333356	0.144034	-0.69925	-0.156625	-0.308273	0.295124	-0.0508155	-0.214199	0.438884	0.014977	0.481721	0.00485898	-0.0640615	0.946245	-0.111983	0.1823	2967.57	-0.69925	0.946245
C3_03610W	FUR4	0.127343	-0.768234	-0.727235	0.977097	0.672036	-0.26027	0.000765229	-0.290564	1.29497	0.454707	0.84023	3.25296	-1.474	-0.00823989	1.1053	-1.14928	0.0345867	57.9911	-1.474	3.25296
C1_11630C	FUS1	-1.18123	0.399854	-0.733445	-0.0397481	0.337713	-1.28938	-1.34916	0.399413	0.471165	0.30311	0.492285	0.862824	0.0271335	-0.183237	-0.808559	0.192573	-0.588669	46.3091	-1.34916	0.862824
C5_01480W	FYV5	-0.376327	0.506759	0.198668	-0.515619	0.101832	-0.246825	0.334907	0.145448	-1.01276	0.283292	-0.951207	0.201519	0.664683	0.0360825	0.560187	-0.196246	-0.569778	363.347	-1.01276	0.664683
C4_04260C	FZO1	0.0826781	-0.318548	0.0380034	0.179256	0.134169	-0.0175826	-0.194342	-0.0746423	0.308916	0.0554187	0.119469	0.441006	-0.111709	-0.23116	-0.230843	0.49508	-0.0696766	2276.16	-0.318548	0.49508
C7_00660W	GAC1	0.486256	0.348323	0.0651173	-0.680708	0.536996	-0.00911203	-0.140326	-0.594782	0.283918	-0.226929	0.488312	0.00587878	0.257652	-0.0706276	-0.760404	-0.00267773	-0.652403	4927.71	-0.760404	0.536996
C1_11660W	GAD1	-0.682618	-0.177012	0.409832	0.170251	0.0661987	-0.211578	-0.545921	-0.500577	0.249377	0.333462	-0.213221	0.442866	0.0419894	-0.740989	-0.688744	0.0661429	1.53858	22585.3	-0.740989	1.53858
C1_02130C	GAL1	0.0489318	-0.417045	-0.0681907	0.0204538	1.02005	0.726909	0.440893	-0.050346	-0.213008	-0.379742	0.798084	-0.657427	-0.177605	0.569331	-0.242069	-0.50147	0.551664	1259.19	-0.657427	1.02005
C1_02150W	GAL10	0.261355	-0.68681	-0.20626	0.635042	1.28258	0.884695	0.700521	-0.142432	-0.104428	-1.00019	1.59929	-1.11938	0.0878251	0.626364	-0.190354	-0.637559	0.44849	2400.6	-1.11938	1.59929
C1_02170C	GAL102	-0.969016	-1.18602	-0.875135	-0.396447	0.3446	0.591728	0.508629	-1.45354	0.643351	-1.65446	1.06959	0.0558924	-0.735012	0.911764	0.186877	-0.992028	0.398655	263.464	-1.65446	1.06959
C2_10590W	GAL4	0.60007	0.272037	-0.103303	0.108676	0.165561	0.634852	-0.0208504	0.690624	-0.140141	0.0172385	0.749659	-0.0347964	0.00403461	-0.175242	-0.0328945	-0.0413565	-0.438265	2515.39	-0.438265	0.749659
C1_02180W	GAL7	-0.186026	-0.343504	-0.226158	0.304085	0.488138	0.453523	0.136529	-0.200698	0.39023	-0.278346	0.797764	0.000473367	-0.16267	0.410473	-0.173973	-0.179941	-0.0654488	898.093	-0.343504	0.797764
C5_02790C	GAP1	-0.0845463	-0.0724229	-0.1382	-0.313258	-0.0749232	0.112914	0.0284812	-0.157573	-0.0296009	0.0641117	0.517086	-0.140388	-0.058929	0.522892	0.685418	0.218406	-0.147696	3319.48	-0.313258	0.685418
C3_05580C	GAP2	-0.035181	0.169129	-0.278148	-0.130491	0.637715	-1.35099	-0.813056	-1.91995	1.03859	0.107232	-0.444895	2.07352	-0.517039	-0.194289	0.0369886	0.801916	-0.270054	1332.88	-1.91995	2.07352
C1_07120W	GAP4	-0.588147	0.246081	0.148691	-0.0311839	-0.935694	-0.643694	-0.21671	-0.493722	0.454006	0.349316	0.196135	0.56588	0.0674162	-1.12124	-0.577729	0.160886	0.718292	25206.5	-1.12124	0.718292
C4_05430C	GAP5	-0.119553	-0.178101	0.0804098	0.506897	-0.0864007	-0.0648606	-0.22187	0.00747048	-0.361826	-0.274428	-0.0297015	0.50145	0.1299	0.0985849	0.0750957	0.695539	0.136954	1772.1	-0.361826	0.695539
C5_03500W	GAP6	-0.371804	-0.106722	-0.252987	0.04875	-0.099494	0.147734	0.0338027	0.180197	-0.226073	0.00521761	-0.316827	0.17335	0.0623154	0.255129	-0.138711	0.0857233	0.414555	4158.04	-0.371804	0.414555
C1_11550W	GAR1	-0.0572998	0.174904	0.00108721	-0.129812	-0.0864053	-0.121334	0.0209408	0.0127171	-0.0713461	-0.0341179	-0.0823273	-0.066657	0.336252	0.0339949	0.148511	0.107692	-0.485444	8294.37	-0.485444	0.336252
C4_05880W	GAT1	-0.41884	-1.15395	0.745567	0.720551	-0.338588	-0.890566	-0.678385	0.0283136	0.606407	0.886703	-1.12011	1.68665	-0.106794	-0.315431	0.0824058	1.74764	1.36697	670.868	-1.15395	1.74764
C7_00440C	GBP2	0.163235	0.0665367	-0.0895442	-0.20232	0.234504	0.297228	-0.0107693	-0.234897	-0.395248	0.140477	0.137621	0.0110454	0.410024	0.0316486	-0.0572076	0.0483144	-0.276303	4765.32	-0.395248	0.410024
C1_10290W	GCA1	0.823399	-0.213032	0.903684	0.191831	2.59667	1.07676	-0.504854	0.859149	-0.566387	-0.198025	2.41685	-1.12863	-0.282082	0.0834869	-0.983492	-0.687132	0.0956053	3430.7	-1.12863	2.59667
C1_10550C	GCA2	0.483872	-0.881877	0.613424	0.015729	2.01657	1.49559	-0.108831	0.354187	-0.117891	-0.239657	2.42948	-1.34978	-0.616058	0.117161	-1.80689	-0.551982	0.0929463	3070.47	-1.80689	2.42948
CR_03990C	GCD1	0.0821748	-0.0516994	0.142772	-0.158231	-0.0444666	-0.159925	0.173842	0.113739	-0.398673	0.051994	-0.0492697	0.0906648	0.0871186	0.0711497	-0.159767	-0.180806	-0.0293348	1146.19	-0.398673	0.173842
C5_02170C	GCD11	0.0688966	-0.039423	-0.0815012	0.552159	0.127936	-0.0325358	-0.158911	-0.127083	0.180886	0.755021	-0.246368	0.342331	0.441866	-0.320817	0.686868	-0.169724	-0.358086	11428.3	-0.358086	0.755021
C3_07250W	GCD2	0.114461	-0.212537	0.1147	-0.597703	0.297871	-0.0387902	-0.26788	0.363526	-1.01414	0.0912418	-0.386823	-0.694981	0.396662	0.184565	-0.0508221	0.11581	-0.289458	3305.88	-1.01414	0.396662
C1_08600C	GCD6	-0.000747012	-0.0760884	-0.00107698	0.148546	0.00958951	0.0112039	0.119416	0.09796	0.0219431	0.0799068	0.00537752	-0.559221	0.0785281	0.0286256	0.141611	-0.170212	-0.0242076	1857.24	-0.559221	0.148546
C2_03990W	GCD7	0.0303747	-0.244749	0.0132485	0.153021	-0.16695	-0.0249389	0.0296148	-0.107398	0.0695386	0.134221	0.145593	-0.704224	0.193657	-0.0581323	0.304091	0.103161	-0.52425	3469.78	-0.704224	0.304091
C1_08550C	GCF1	-0.0892847	0.0574009	0.0938712	-0.467884	0.218546	0.00822754	0.413405	0.246625	-0.643792	-0.195318	-0.248024	-0.438701	0.0526688	0.324091	0.078918	-0.431302	-0.074035	1958.79	-0.643792	0.413405
C2_10550C	GCN1	0.183932	0.0672106	-0.0875607	-0.197753	-0.129108	0.365109	0.10874	-0.120972	-0.0096953	0.0757562	-0.0637002	0.136443	0.0595116	0.165193	0.0667047	-0.295557	-0.566486	7122.8	-0.566486	0.365109
C7_01330C	GCN2	0.29002	0.0394755	0.0152409	-0.224084	0.586437	-0.0548517	0.0789915	0.0848458	-0.0101459	-0.427344	0.0558172	-0.339021	0.40068	-0.0707038	-0.275854	-0.540261	0.637953	931.871	-0.540261	0.637953
C1_00480C	GCN20	-0.0268379	0.0780518	-0.070237	-0.265157	-0.075072	0.308402	0.104411	0.010145	-0.0223991	-0.0573835	-0.0596537	0.0520117	0.0247032	0.00672427	0.0484017	-0.218867	0.00802543	1851.33	-0.265157	0.308402
C7_01220W	GCN3	-0.0907111	0.093154	0.0661756	-0.40528	0.564761	-0.0548126	-0.00593191	-0.0142938	-0.211405	0.0841636	0.0398361	-0.281047	0.767792	0.0501403	0.258022	0.0740325	-0.114343	1025.53	-0.40528	0.767792
C2_09940W	GCN4	0.201924	0.0752584	-0.112601	1.18141	-0.0401537	0.171766	-0.0659572	-0.180168	-0.161116	-0.048784	0.485393	-0.137593	0.197765	0.699665	0.075155	0.045699	-0.822252	9963.45	-0.822252	1.18141
CR_06710C	GCN5	-0.224743	0.12301	-0.0322171	-0.302898	-0.110123	0.0338399	0.180203	0.190548	-0.17229	-0.0479215	-0.477824	0.320986	0.017416	0.115263	0.230314	-0.0582894	0.0985688	706.438	-0.477824	0.320986
C1_08420W	GCR3	0.0850335	-0.130884	0.0295244	0.292017	0.00455851	0.015785	0.174851	-0.167832	-0.121318	0.0545693	0.260116	-0.473334	-0.0336305	0.339089	0.146727	-0.121764	-0.0982175	2603.18	-0.473334	0.339089
C1_07880C	GCS1	-0.164363	0.224821	0.00787889	0.292647	-0.140338	-0.309348	-0.0843095	-0.179216	-0.0650598	-0.18841	-0.0960159	0.178348	0.177717	0.222004	0.000756882	0.0752349	0.0485486	956.89	-0.309348	0.292647
C6_02500C	GCV1	0.100931	-0.252356	0.0585789	0.3655	0.102844	-0.53715	0.171905	-0.366706	-0.17513	0.233059	0.286524	-0.511851	-0.0449179	0.773648	-0.188528	0.78706	-0.138437	1332.97	-0.53715	0.78706
C1_08400C	GCV2	0.196365	-0.0987979	-0.311048	0.596598	0.375519	-1.0981	-0.120959	-0.525128	0.146391	0.0178508	-0.360691	-0.400256	0.0907254	0.354813	0.495096	0.581131	-0.784273	9967.71	-1.0981	0.596598
C1_13680C	GCV3	0.217673	-1.07022	0.395416	0.241413	-0.0648365	-0.693413	-0.190631	0.234597	-0.355695	0.320681	-0.424477	-0.328774	0.3289	-0.0332166	0.374261	0.847809	-0.885178	9163.66	-1.07022	0.847809
C3_07340W	GCY1	0.133504	0.0668955	-0.227631	-0.0485005	0.592042	0.0742171	0.0114226	-0.380669	0.21394	-0.383845	0.536564	0.49799	-0.178891	-0.584902	0.0738422	-0.224226	0.123435	510.913	-0.584902	0.592042
C3_06120C	GDA1	-0.156624	0.0259453	-0.0906567	-0.00141374	0.0254048	-0.194594	-0.0395662	0.28249	0.0255112	0.0457326	-0.249964	-0.171926	0.197308	0.257114	0.464421	0.121307	-0.172094	2352.46	-0.249964	0.464421
C4_05140C	GDB1	-0.278707	0.229545	-0.000435608	-0.635245	0.051355	0.0728115	0.0107597	-0.855764	0.535881	-0.577801	0.250927	1.52673	-0.538405	-0.699972	-1.04855	0.10143	1.45779	18572.8	-1.04855	1.52673
C5_04510W	GDE1	0.094277	-0.222246	-0.22856	0.204459	0.0338592	0.0223757	-0.0537759	-0.0162333	-0.00764101	0.64617	-0.0464472	0.685008	-0.0276574	-0.391785	0.366591	-0.101429	-0.212417	5033.66	-0.391785	0.685008
C2_07900W	GDH2	0.252893	-0.719392	0.144144	-0.53276	0.342483	0.352004	-0.000616882	0.336123	1.11742	-0.607509	-0.173603	0.158649	-0.491978	0.218969	-0.6826	-0.366677	0.855971	22211.8	-0.719392	1.11742
C4_06120W	GDH3	-0.616834	0.517975	-0.771525	0.233652	-0.486378	-0.722677	-0.897034	-0.603976	0.872868	1.13824	-0.673172	2.10253	-0.00658744	-0.264268	1.58192	1.55091	-0.0164437	15919.9	-0.897034	2.10253
C1_14440C	GDI1	0.208169	0.0310038	-0.00274233	0.573167	0.427754	0.647848	-0.235189	0.204118	0.400203	0.0649417	0.00329106	0.0811183	0.0695414	-0.32796	-0.348416	-0.411821	0.0156898	8744.53	-0.411821	0.647848
C5_01080C	GDS1	-0.5608	-0.0206674	-0.0489387	-0.718332	-0.378742	-0.126127	-0.0248966	-0.23226	0.109748	0.210163	0.0141215	0.0600844	-0.165099	0.604526	0.811287	0.281607	0.168033	1900.05	-0.718332	0.811287
C2_04540C	GDT1	-0.0864564	0.222978	0.0164668	-0.239951	-0.0887745	0.0021383	0.151413	-0.151984	0.0525343	-0.174826	0.444417	-0.23917	0.0701128	0.109131	-0.0491674	0.084644	-0.0991393	1241.22	-0.239951	0.444417
C3_01390C	GEA2	0.238963	0.0140664	0.185302	0.0241688	0.25392	-0.417358	-0.0626824	0.319316	-0.167885	-0.085804	-0.2106	-0.415111	0.031167	-0.0437932	-0.292181	-0.160008	0.501731	2065.68	-0.417358	0.501731
CR_02350C	GEF2	0.206106	0.00916368	0.13478	-0.169566	0.168648	0.0792996	-0.0450926	0.179991	-0.0712162	0.0768707	0.445117	0.996817	-0.0859605	-0.0352983	-0.257159	-0.314593	0.0973501	1418.74	-0.314593	0.996817
C3_02280C	GFA1	0.745572	0.131296	-0.125859	0.129709	0.790599	0.309464	-0.121273	0.642657	0.261419	-0.395006	-0.586352	-0.856464	-0.0417711	-0.795959	-0.923645	-0.920301	0.20866	17230.5	-0.923645	0.790599
C1_03130C	GGA2	0.0083942	-0.299611	0.094927	0.199114	-0.0144499	-0.0013448	-0.0924877	-0.0065793	0.183717	0.0986901	0.257948	-0.263173	-0.0707788	-0.142723	-0.189837	-0.142326	0.290885	3974.61	-0.299611	0.290885
C1_04310C	GIG1	0.42873	-0.120155	-0.122447	-0.492107	0.177432	0.466014	0.33929	-0.0714186	0.554973	-0.155923	0.3303	-0.391277	-0.229369	0.349568	-0.369479	-0.362072	1.06411	300.631	-0.492107	1.06411
C1_05810W	GIM5	-0.0410999	0.328824	0.261497	-0.0424823	0.301643	-0.80892	-0.464856	0.198863	-0.105907	0.00204749	-0.746755	-0.357098	0.413682	-0.552814	0.262558	0.146394	-0.0886831	3015.41	-0.80892	0.413682
C1_11440C	GIN1	0.0740105	-0.181828	0.0289871	0.0109732	0.195579	0.147519	0.331323	0.593426	-0.772845	-0.0216513	-0.410692	-0.754676	0.191753	0.54138	0.0201134	0.0412856	-0.501159	930.176	-0.772845	0.593426
C1_11400C	GIN4	0.164496	-0.00872305	-0.194581	0.197547	0.0200728	0.224947	0.143029	-0.0922497	0.0572056	-0.160084	0.150285	0.0599149	-0.0955334	0.0348652	-0.105926	-0.27	-0.782045	2941.96	-0.782045	0.224947
C7_01420W	GIR2	-0.206916	0.300216	0.238756	-0.29395	0.937423	-0.492885	0.172881	0.412811	-0.321219	-0.00944875	-0.768618	-0.617914	0.968253	-0.0474519	-0.213647	-0.124926	0.576433	1173.69	-0.768618	0.968253
C5_01910W	GIS2	-0.14047	-0.038354	-0.171416	0.0478456	0.320675	0.0156407	0.144536	-0.233056	-0.863368	0.472206	0.0585036	-0.222686	0.337372	0.469612	0.389037	-0.0566326	-0.666854	4623.31	-0.863368	0.472206
C2_06590C	GIT1	1.01875	1.80878	-0.890039	-2.38354	-0.266085	-0.959935	-0.690324	1.88034	0.857937	0.235662	-3.75151	4.4431	-0.544983	-1.70109	2.68987	0.26902	2.84751	297.501	-3.75151	4.4431
C5_00890C	GIT2	-0.0131091	-0.0504896	-0.350147	-0.116641	-0.33765	0.272617	0.508329	-0.530143	0.519457	0.153494	0.341462	0.786564	-0.514812	1.08243	0.13643	-0.0231257	-0.862704	5202.42	-0.862704	1.08243
C5_00880C	GIT3	0.134551	0.484092	-0.373923	-0.475958	-0.534141	-0.186451	-0.314159	0.0884635	-0.025128	0.673909	0.319928	0.975877	-0.461817	0.0307791	0.374982	0.309353	-0.397058	2178.95	-0.534141	0.975877
C5_00870C	GIT4	-0.482193	-0.091259	-1.03828	-0.246253	-1.59143	0.475672	0.0156939	-0.35983	0.149375	0.542758	0.793723	1.39404	-0.939009	-0.247447	0.511051	-0.643945	1.44249	72.2773	-1.59143	1.44249
C6_03340C	GLC3	0.0362022	-0.0188778	0.243996	-0.273508	-0.292974	0.45046	0.104256	-0.268827	0.287286	0.0271649	0.540894	-0.341092	-0.145687	-0.344574	-0.930318	0.174128	0.257111	3913.82	-0.930318	0.540894
CR_07650W	GLC7	-0.0436566	-0.0352388	0.0525982	0.157712	0.136781	0.133206	-0.102744	-0.0639731	0.2817	0.146925	0.128008	0.257234	0.261455	0.073987	0.371721	0.0391853	-0.319672	8357.24	-0.319672	0.371721
C2_07670C	GLE1	0.0549472	0.167869	0.401163	0.410934	0.599449	-0.505264	-0.492415	0.822146	-0.759368	-0.156408	-1.08629	-0.0805597	0.648611	-0.592379	0.0901327	0.0557185	-0.449816	1416.54	-1.08629	0.822146
C6_04360C	GLE2	-0.0704628	0.00570795	0.117081	-0.160071	-0.162926	-0.169028	-0.0395884	0.0902709	0.0788063	-0.136282	-0.0307914	-0.12926	-0.0483795	0.175907	-0.00747141	0.136534	-0.0681234	2934.86	-0.169028	0.175907
C3_06450W	GLG2	0.876918	-0.169075	-0.144849	0.366462	0.306067	0.114691	0.100596	-1.81417	1.30037	-0.850817	0.439993	0.214824	-0.795163	-0.255551	-0.554058	-0.807558	0.366538	634.939	-1.81417	1.30037
CR_07150W	GLK1	0.196304	0.00384333	0.0781376	-0.366886	-0.168577	0.965096	-0.058812	0.255278	0.111127	-0.244319	0.77637	0.145812	-0.432467	-0.148442	-0.36438	-0.678247	0.699327	12412.1	-0.678247	0.965096
CR_07490C	GLK4	0.0138839	-0.394782	-0.0968655	-0.448494	-0.294213	1.09467	0.354854	0.139443	0.387773	-0.264729	1.22566	0.0166678	-0.455225	0.516802	-0.895182	-0.764345	0.858824	7428.64	-0.895182	1.22566
CR_05050W	GLN1	-0.115447	0.257361	-0.136172	0.306042	0.0594575	-0.0365553	-0.122199	-0.289909	0.920685	-0.164256	0.112182	1.19448	0.199708	-0.0772012	-0.193528	-0.0726402	0.762082	13729.5	-0.289909	1.19448
C5_04280C	GLN3	0.0172629	0.00171852	-0.0216255	0.498779	0.0681139	0.0272353	-0.0865162	-0.354866	0.0325679	0.744085	0.073963	0.674876	0.0920214	-0.266664	0.408785	-0.0957813	-0.662555	3100.95	-0.662555	0.744085
C7_00550C	GLN4	0.121133	-0.251617	-0.0344773	-0.0219875	0.796788	-0.102	0.174167	0.0456804	-0.0434736	-0.0747946	-0.294643	-0.564765	0.944885	0.0521763	0.474463	-0.042356	-0.33433	8036.31	-0.564765	0.944885
C1_00500C	GLO1	0.05902	0.116766	0.292407	-0.160664	-0.198226	-0.0812316	-0.0565625	0.274512	0.165036	-0.0490165	0.329568	-0.0832218	-0.031912	-0.0617664	-0.215493	0.0402393	0.774902	5280.82	-0.215493	0.774902
C2_09260C	GLO2	-0.11787	0.113617	0.108075	0.168872	0.0519065	-0.17117	-0.42215	-0.548212	0.157577	0.0717079	0.102281	0.0559017	0.0839517	-0.463781	-0.250609	-0.180962	0.616505	1180.18	-0.548212	0.616505
C3_00240C	GLO3	0.30226	-0.132193	0.0176456	0.0764565	0.110763	0.174513	-0.230823	0.204758	-0.315419	-0.0942184	0.0461089	-0.4364	-0.00797516	-0.0295851	0.00291844	-0.367235	-0.083414	2882.88	-0.4364	0.30226
C5_01520C	GLR1	-0.0904986	0.399402	-0.0412199	-0.106871	-0.117962	-0.247498	-0.0737631	-0.302806	0.277099	0.523521	0.031025	0.880235	-0.107894	-0.156854	0.800592	0.0535257	0.731742	3194.79	-0.302806	0.880235
C1_06550W	GLT1	-0.0767016	-0.380459	-0.149494	0.192226	0.396868	0.185394	-0.338478	-0.921592	1.75752	-0.0838633	-0.345419	1.41283	0.0815769	-0.169517	0.587757	-0.0181564	0.982844	6340.2	-0.921592	1.75752
C3_02610C	GLX3	0.0356688	0.103567	0.619448	-0.626614	0.202245	-0.399474	-0.107046	-0.588714	0.893154	-0.0734851	0.0182119	0.395789	-0.0369699	-0.913008	-1.84086	-0.03767	0.883189	8795.29	-1.84086	0.893154
C1_10450W	GLY1	0.379854	-0.351078	-0.0824012	0.739888	0.464478	-0.0588929	-0.478614	0.226314	-0.12666	-0.598238	0.0903359	-0.297799	0.25873	0.0721426	-0.168131	0.136668	0.0782985	6403.38	-0.598238	0.739888
C2_03870W	GNA1	-0.312549	-0.0475732	-0.132865	-0.552889	0.363448	0.340178	0.615677	0.760808	-0.0808988	-0.458518	-0.347743	-0.869038	0.153386	0.247498	0.171769	0.143643	0.195286	807.954	-0.869038	0.760808
C1_13860C	GND1	0.109947	0.0415865	0.047609	-0.16858	-0.259723	0.244992	0.00416741	-0.0955897	0.277945	0.000824656	0.407808	0.115049	-0.128763	0.000872458	-0.0438081	-0.0319932	0.589028	36977.9	-0.259723	0.589028
C6_00330C	GNP1	0.0589123	-0.331969	-0.0622849	0.029256	0.565615	0.265527	-0.0330125	-0.30763	0.232373	-0.413262	0.321656	-0.295924	0.194693	0.133356	-0.0557458	-0.343718	-0.274784	6854.08	-0.413262	0.565615
CR_09910W	GNP3	-0.304496	-0.136346	-0.293629	-0.0509163	-0.649375	0.0717509	-0.115895	-0.168184	0.179099	0.316014	0.18762	0.804241	-0.15107	0.489719	0.0409096	0.19033	0.117878	370.473	-0.649375	0.804241
C4_04640C	GOA1	-0.179265	-0.323212	0.000342339	0.342813	-0.144044	0.0121297	-0.00339733	-0.0805151	0.0922951	0.0980912	0.377966	-0.115709	0.161516	-0.0520697	-0.16361	0.63023	0.215447	437.081	-0.323212	0.63023
C1_02980W	GOR1	0.0938453	-0.415553	-0.112443	2.30409	-0.355235	-0.0274162	-0.0376397	-0.948966	0.576174	-0.0873432	-0.071481	0.919412	-0.14346	0.482171	0.46076	1.15335	-0.113746	860.492	-0.948966	2.30409
C3_02240C	GPA2	0.644727	0.0513642	0.212832	0.178158	0.563015	-0.0172956	-0.0536018	0.166065	-0.0521534	-0.0591533	-0.0249843	-0.413296	0.128243	-0.439054	-0.35778	-0.203677	-0.257601	4236.33	-0.439054	0.644727
C2_10240W	GPD1	-0.235843	-0.0973145	-0.391235	0.309164	-0.556978	-0.106696	-0.129355	-0.0323076	0.37722	0.0309048	-0.0349771	0.454185	-0.293776	0.183978	0.0726481	0.125185	0.210065	3490.57	-0.556978	0.454185
C6_02010C	GPD2	-0.0805846	-0.162238	-0.832568	-0.292025	1.17183	0.046092	0.168621	0.550352	0.149717	-0.61125	0.00201927	0.218921	-0.0310808	0.463196	-0.119823	-0.573304	0.539586	11229.7	-0.832568	1.17183
C7_00930W	GPH1	0.161735	0.134837	0.172676	-0.466293	0.87802	-0.257317	-0.362608	0.151327	0.0149576	-0.468282	0.394103	-0.187075	0.341779	-0.147665	-0.979138	-0.0225669	0.545451	24330	-0.979138	0.87802
C3_05390C	GPI1	0.725415	-0.265777	0.138628	0.0991086	0.0277608	-0.480959	-0.323519	0.184369	0.272995	-0.588007	0.753543	-0.6838	-0.244836	0.310029	-0.745973	-0.153979	0.200007	321.89	-0.745973	0.753543
C2_03920C	GPI13	0.129226	0.0173135	-0.126052	-0.191031	0.0361473	0.049117	0.0900307	0.195779	-0.108558	-0.244851	0.204765	-0.60795	-0.090421	0.0808448	-0.186744	-0.0395611	-0.440347	1410.82	-0.60795	0.204765
C4_02100C	GPI14	-0.0220017	0.125626	-0.0111971	-0.435758	-0.161086	0.494923	0.259963	-0.0639544	-0.0227474	-0.305327	0.727811	0.372383	-0.203606	0.373044	-0.079799	0.320818	-0.233951	1843.63	-0.435758	0.727811
C2_05280C	GPI19	0.544494	0.429989	0.275111	-0.363857	0.00508131	-0.304249	-0.172037	0.253149	-0.0571127	-0.0144207	-0.229386	-0.134165	0.082059	-0.20822	-0.02405	0.243868	0.361437	343.599	-0.363857	0.544494
CR_04470W	GPI2	0.0665924	0.116762	0.0533097	0.10629	-0.119155	0.150704	-0.184912	-0.102413	0.0927555	-0.362269	0.431076	0.201755	-0.0511384	-0.213943	0.184453	-0.30147	-0.211282	240.929	-0.362269	0.431076
C1_05070C	GPI7	0.271664	-0.204393	0.062224	0.0276443	-0.0533593	0.44132	0.456076	-0.152835	0.180273	-0.0396319	0.505109	-0.0893825	-0.218236	0.33419	-0.171091	-0.330633	0.0824928	1341.62	-0.330633	0.505109
C1_07460C	GPI8	0.18067	-0.0268046	0.0255236	-0.364563	0.0602195	0.132967	0.288823	-0.0140186	-0.105405	-0.118042	0.162775	-0.446498	-0.157615	-0.0237958	0.0142243	-0.149034	0.0257443	717.98	-0.446498	0.288823
C2_03270W	GPM1	0.47345	0.209877	0.246875	-0.328316	0.0208738	0.211368	-0.0240359	0.756156	-0.953598	-0.112772	0.493947	-0.782912	-0.0434902	0.18898	0.0163144	-0.191709	-0.555089	111467	-0.953598	0.756156
C1_04320W	GPM2	0.0334443	-0.176234	0.102393	-0.0157562	-0.230009	0.177332	0.294967	0.264652	-0.0659679	-0.498312	0.649728	-0.371705	-0.492647	0.685694	-0.0823935	-0.208948	0.621533	579.237	-0.498312	0.685694
C5_01250W	GPR1	0.0553329	-0.237498	-0.348392	-0.23462	0.0923643	-0.236031	-0.0616543	-0.462678	0.314181	0.109805	-0.113995	0.419942	0.030743	0.396445	0.990379	0.0868066	-0.435624	1635.85	-0.462678	0.990379
C1_05080W	GPT1	0.915107	1.2117	-2.15054	-0.979987	0.608689	0.681925	-0.643398	-0.473245	1.6672	-0.0176866	-0.109556	3.34118	-1.41134	-0.705471	1.11461	0.100294	0.423606	112.028	-2.15054	3.34118
C6_00860W	GPX1	0.197077	0.188006	0.0515157	-0.990482	-1.98245	0.290253	0.501894	0.155567	0.243166	0.457325	-0.139108	0.199108	-1.28777	-0.502808	-0.0873837	-0.0178496	-0.744421	211.909	-1.98245	0.501894
C6_00840W	GPX2	0.605072	0.114381	0.0188257	-0.359981	0.0880715	0.401188	0.1163	0.123674	0.322905	-0.513986	0.219042	-0.841858	0.231142	-0.646667	-0.587057	-0.698232	-1.3569	15910.6	-1.3569	0.605072
C1_07350C	GPX3	-0.011165	0.207536	0.278813	-0.515329	0.342807	-0.351479	-0.151903	0.33565	-0.567073	0.114434	-0.35447	-0.550046	0.605488	0.0491438	0.073024	0.138554	-0.247556	761.601	-0.567073	0.605488
C2_06720W	GRE2	-0.118985	0.249506	0.4476	-0.389192	0.0892829	0.132578	-0.569034	-0.921162	0.670664	-0.479873	0.446616	0.889519	-0.597171	-0.260663	-0.261455	-0.394501	2.40442	1140.18	-0.921162	2.40442
C5_02930C	GRE3	-0.0358001	-0.00989822	0.117839	-0.0665402	-0.00809014	0.176013	0.193474	-0.602279	0.244749	0.262724	0.128039	-0.426836	-0.548389	-0.134947	-0.220524	-0.279825	0.719608	5813.58	-0.602279	0.719608
C5_05080W	GRF10	0.236734	-0.0883456	-0.102801	0.5504	0.307958	-0.353077	-0.566981	-0.260236	0.436054	0.439655	-0.334511	0.890315	0.493602	-0.3378	0.982946	-0.0398547	-0.391228	1773.34	-0.566981	0.982946
C1_09230C	GRP1	0.0780862	0.205631	0.265056	-0.236632	-0.311671	-0.165412	0.0490671	0.205784	-0.00146466	0.407671	-0.316864	-0.0735438	0.0923963	-0.0731079	0.00533564	0.12119	0.34775	820.922	-0.316864	0.407671
C5_02860C	GRP2	0.0572663	0.320272	0.3643	-0.50344	0.116906	-0.380899	-0.00642917	-0.18793	-0.977383	0.537218	0.189769	0.755589	-0.089253	-0.32753	-1.00845	0.0544959	-0.373854	5861.9	-1.00845	0.755589
C5_04600C	GRR1	-0.0562627	-0.239987	-0.0775941	0.0864406	-0.0027057	0.261152	-0.0744967	-0.0669104	0.195746	0.417945	0.177777	0.419351	-0.294974	0.0375399	0.634161	-0.361795	0.00940933	4288.87	-0.361795	0.634161
C1_05290W	GRS1	0.0497882	-0.00630504	-0.199267	0.479253	0.165935	-0.00711968	0.127146	-0.223249	0.198567	0.0150811	0.104307	-0.356433	0.245395	-0.290685	0.0960387	-0.26205	-0.0587224	7440.08	-0.356433	0.479253
C7_02070W	GRX1	-0.433015	0.138079	-1.70563	0.829934	-0.0336572	0.605746	0.492065	-0.564846	0.54742	-0.801108	0.339737	0.685627	0.253823	0.624813	0.0714604	-0.859059	-0.741849	33.6794	-1.70563	0.829934
C4_02710C	GRX3	-0.0193203	-0.00632219	-0.00632166	0.101667	0.12645	-0.216938	-0.156819	-0.060521	0.226039	-0.0818672	0.22538	0.00980225	0.138075	-0.166469	0.313567	0.524535	-0.126242	1777.11	-0.216938	0.524535
C1_02420C	GSC1	0.0940632	-0.201807	-0.0585679	0.0806295	0.270176	0.212184	0.201296	0.0549501	0.12865	-0.235054	0.00868404	-0.135985	-0.0278563	0.117208	-0.187688	-0.290769	0.189106	13672.7	-0.290769	0.270176
C1_12520W	GSG1	-0.0647344	0.266632	0.25811	-0.353077	-0.0748831	-0.311331	-0.231612	0.201186	-0.179447	-0.20144	-0.188656	-0.0848105	-0.15655	0.17696	-0.472144	-0.0251684	0.333484	506.472	-0.472144	0.333484
CR_08370W	GSH2	-0.375811	0.145168	-0.0445983	-0.216023	-0.325704	0.234832	-0.0910002	-0.042702	0.17345	0.130809	-0.160777	0.766027	-0.038566	0.091382	-0.00742199	-0.0478359	0.110134	2441.75	-0.375811	0.766027
C1_05600W	GSL1	-0.0306985	0.0451954	0.0718586	0.240714	-0.203986	0.0242842	-0.319994	-0.169879	-0.0479952	0.368594	0.265633	0.251965	-0.138614	-0.0901577	0.00245622	0.00957211	0.0158465	424.518	-0.319994	0.368594
CR_00850C	GSL2	0.33207	-0.451097	-0.00952751	0.257017	-0.215072	0.0717787	0.0524328	-0.197665	-0.104072	0.357964	0.353239	0.474102	-0.284127	0.147039	0.190897	-0.132959	-0.0507981	1184.11	-0.451097	0.474102
C2_06310C	GSP1	-0.177054	0.257676	-0.268289	0.128772	0.201242	0.220472	-0.0097159	0.0784543	0.0557749	-0.109766	0.0265617	-0.115627	0.351328	-0.222257	0.222108	0.202172	-0.524419	8426.32	-0.524419	0.351328
C4_06900W	GST1	-1.45935	0.509343	1.87459	1.84724	-0.0891315	1.33626	-1.59239	-0.269469	2.25615	2.23315	-3.42011	2.05565	-0.519119	-3.42011	-3.42011	1.5515	-0.140522	10.629	-3.42011	2.25615
C4_02990C	GST2	-0.70479	0.106801	0.396482	-0.0693803	-0.768473	-0.127075	0.0301755	-1.25458	0.499304	0.197501	0.480645	1.48203	-0.318276	-0.108028	-0.79072	0.842299	2.27042	842.74	-1.25458	2.27042
CR_06460W	GST3	-0.232287	0.071335	-0.34399	-0.572448	-0.140591	1.25703	0.112956	0.241318	1.55839	-0.455318	0.894861	1.26997	-1.16598	0.184465	-0.317307	-0.627402	2.35098	494.715	-1.16598	2.35098
CR_00780C	GSY1	0.0517397	-0.0440428	0.105892	0.122798	0.0942386	0.338771	-0.0735264	-0.505659	0.284419	0.0515032	0.574559	0.266273	-0.412218	0.0350539	-0.716021	-0.586776	-0.504508	12529.1	-0.716021	0.574559
C2_08600W	GTR1	0.142648	-0.273442	0.302069	-0.156899	0.302016	-0.565211	-0.271972	0.534578	-0.281768	-0.155129	0.317962	-0.653939	-0.132005	-0.0993268	-0.0688191	0.15706	0.844109	227.263	-0.653939	0.844109
C3_05630W	GTT1	0.405141	0.537513	-1.92516	-0.241758	0.406798	0.0961627	0.52058	-0.657561	1.86674	-0.337162	-0.258004	1.32775	-0.320977	0.258858	0.454278	-2.59805	-0.803323	88.7836	-2.59805	1.86674
C3_03720W	GTT11	-0.1789	-0.0382606	0.430487	0.123293	-0.630362	0.0854231	-0.220202	-0.98324	0.796863	0.38016	0.706903	0.841788	-0.397393	-0.310392	-0.085569	0.226957	1.93872	4445.91	-0.98324	1.93872
C3_03600C	GTT12	-0.354586	-0.0107388	0.346975	-0.557327	-0.784698	0.307211	0.0389573	-1.07487	0.0429763	0.0094313	0.584018	0.995552	-0.938139	0.045284	-0.694774	-0.284974	1.74067	220.904	-1.07487	1.74067
C3_03580C	GTT13	1.14739	-0.0959537	-0.723196	0.34835	0.0707814	1.18642	0.29862	-0.754884	2.72406	0.324569	0.00569184	1.96457	-0.728754	-1.47107	-1.58864	-0.790978	0.295127	133.175	-1.58864	2.72406
C1_09490C	GUA1	-0.0162022	0.0488203	-0.014921	0.116157	-0.0947775	-0.333437	-0.185414	-0.242311	0.252592	0.14533	0.0234781	-0.213433	0.387915	0.131023	0.295432	0.189133	-0.414191	17500	-0.414191	0.387915
C5_03790W	GUK1	-0.0473671	0.231956	0.0296398	-0.332153	0.0639361	-0.315377	0.291122	0.288759	-0.458383	0.383123	-0.326204	0.0763399	0.0410709	0.104075	1.04688	-0.00700523	-0.844251	1699.75	-0.844251	1.04688
C1_13540W	GUP1	0.331094	-0.121364	0.181098	0.305165	0.081357	0.160542	0.583726	-0.0558316	-0.235253	-0.0782301	0.40918	-0.615395	-0.14336	0.443073	-0.260675	-0.395839	0.420496	267.2	-0.615395	0.583726
C7_00620W	GUS1	0.0572082	-0.340269	0.0804171	0.140718	0.286866	-0.105695	-0.0965611	-0.219055	0.184199	0.14826	-0.00923591	-0.188976	0.340367	-0.187384	0.343623	-0.136967	0.0395679	7448.13	-0.340269	0.343623
CR_05220C	GUT1	0.117186	-0.942439	0.25555	0.0815548	-0.916972	-0.57574	-0.696579	0.174442	0.577787	0.556789	-0.747017	0.724795	0.476232	-0.470452	-1.07348	0.382653	-0.307606	1051.08	-1.07348	0.724795
C4_06760W	GUT2	-0.100974	0.153084	-0.559574	-0.150571	0.241183	-0.118561	-0.0289589	-0.181671	0.50422	-0.300186	-0.181646	0.741514	0.005412	0.133851	-0.00509666	0.599179	0.244702	11104.4	-0.559574	0.741514
C4_05550C	GVP36	-0.0477079	-0.0167069	0.22134	-0.158889	0.0310136	-0.0219242	0.205806	0.0819598	-0.0203786	-0.257523	-0.0805309	-0.00935248	-0.0239001	0.149257	-0.315504	0.44942	0.618749	4935.39	-0.315504	0.618749
C2_05730C	GWT1	0.102834	-0.0742295	0.0124918	-0.0183162	-0.155925	0.0350596	-0.052966	0.056739	0.170047	0.140919	0.14815	-0.532822	-0.14989	-0.150825	-0.0846987	0.0294872	0.0771356	1353.77	-0.532822	0.170047
C4_04710W	GYP1	-0.258168	0.0621151	-0.317587	-0.118719	-0.192435	0.303712	0.0724346	-0.00254786	-0.142254	-0.0122328	0.377535	0.341414	-0.382893	-0.218824	0.00230717	0.300274	-0.00866983	662.911	-0.382893	0.377535
C4_05600W	GYP2	0.164416	-0.146802	0.148924	-0.145934	-0.0399583	0.0911347	0.0668813	-0.226369	0.154249	-0.0120789	0.117457	0.319728	-0.176909	-0.0728551	-0.350052	0.433984	-0.0363336	1979.66	-0.350052	0.433984
C2_10610W	GYP5	0.569396	0.041839	-0.0335296	0.244922	-0.109916	-0.105258	-0.0615589	0.134177	0.0639581	0.016274	0.058416	-0.348221	0.0350045	-0.401041	-0.0293598	-0.445619	0.0460279	1887.21	-0.445619	0.569396
C7_03490W	GYP7	-0.514738	-0.50094	-0.0037341	0.0470704	-0.247168	0.121858	-0.439283	0.28607	0.810447	-0.254007	0.160486	0.238274	-0.144314	0.0833152	-0.220155	-0.352032	1.31533	911.65	-0.514738	1.31533
C5_02910C	GYP8	-0.259969	-0.38903	0.0282221	-0.021736	-0.265986	-0.196422	0.0333739	-0.632923	0.165504	0.506188	0.400907	0.463132	-0.169219	0.221754	0.0153204	-0.165519	0.420444	646.244	-0.632923	0.506188
CR_02850C	GZF3	0.0655735	-0.0707402	0.418295	0.316257	-0.0790395	-0.206309	-0.228425	0.179928	-0.35058	0.309262	-0.239694	0.19535	-0.100711	-0.147644	-0.042887	0.51618	0.776343	1833.25	-0.35058	0.776343
C1_06130C	HAC1	0.407247	0.169665	-0.613116	0.0509454	0.772931	-0.307621	-0.109765	0.306438	0.0730327	-0.627345	-0.764168	0.0148985	0.0585931	-0.407663	-0.132652	-1.02776	0.104361	1126.06	-1.02776	0.772931
C1_06610C	HAK1	-1.60655	-0.550257	-0.994551	-0.853131	-1.06233	0.77592	0.126313	2.0156	1.43615	-0.207056	0.658076	-0.656967	1.03639	0.327794	0.932054	-1.09799	0.12165	119.357	-1.60655	2.0156
C6_00970C	HAL21	4.84539	-0.215047	4.93741	4.50208	5.29371	-4.12044	-1.62449	5.01903	-1.28537	5.75731	-2.76714	-0.618394	5.39209	-7.327	-1.22307	5.49119	-0.0152869	1065.51	-7.327	5.75731
C6_01030W	HAL22	2.77397	-1.52044	2.86586	3.9169	0.0729653	-3.26392	-3.5586	-0.0182753	-0.309001	1.00519	-3.49008	-1.52851	0.669715	-4.07452	0.231456	0.534207	0.398214	635.292	-4.07452	3.9169
C5_01830C	HAL9	-0.148741	0.403074	-0.368262	0.840846	0.0171368	-0.363579	-0.0840364	-0.247601	-0.0416455	1.1781	0.147965	0.876845	-0.623367	-0.0886455	0.727711	0.289816	0.0107814	1519.55	-0.623367	1.1781
C5_03860W	HAM1	-0.182011	0.0269159	0.0577057	0.71532	-0.0643782	-0.52935	-1.68007	-0.213742	-1.69298	0.658107	-0.13282	0.308278	0.157654	-0.358956	0.864631	0.357053	-2.0382	3538.12	-2.0382	0.864631
C1_07680W	HAP2	-0.147797	-0.10812	-0.102255	-0.285939	0.284292	0.14811	0.359758	0.337474	-0.588218	-0.166967	-0.20514	-0.254052	0.033996	0.4571	-0.0203317	0.54758	-0.231294	138.263	-0.588218	0.54758
C4_01390W	HAP3	0.480611	0.131338	-0.39819	0.229236	-1.21937	-0.105647	0.586429	0.528023	-1.5327	-0.451895	-0.212532	-0.549192	-0.414228	0.500383	-1.26028	1.00728	1.20884	852.863	-1.5327	1.20884
CR_04290W	HAP31	0.316512	0.46021	0.136738	-0.154086	-0.284255	-0.551063	0.33958	0.0120974	-0.75673	0.335908	-0.65038	0.498177	-0.00227887	-0.053699	0.0123067	-0.860487	0.791089	143.802	-0.860487	0.791089
C4_05110C	HAP41	-0.0725789	-0.142342	-0.0354742	0.279318	0.00824028	0.318863	-0.305387	-0.0212455	0.76606	-0.0115304	-0.158392	0.682884	-0.123191	-0.143031	-0.0767567	0.645646	1.00735	1383.26	-0.305387	1.00735
C2_01700C	HAP42	-0.119664	-0.291481	0.176667	-0.0789065	-0.106473	0.0641825	-0.0741757	0.0369576	0.306157	0.104136	-0.039859	-0.0636116	-0.277437	0.0530216	-0.0308973	0.130115	0.377846	648.465	-0.291481	0.377846
C1_11210C	HAP43	0.29429	-0.098229	0.014619	0.300027	-0.17641	0.250679	-0.0125469	0.224819	-0.357486	0.0185582	0.204996	-0.190841	0.0206132	0.0170411	-0.1344	0.538566	-0.382025	5021.98	-0.382025	0.538566
C5_00940C	HAP5	-0.0465502	-0.127023	-0.0544051	0.0762098	0.0519795	-0.0057847	-0.166606	0.175971	-0.613603	0.752497	-0.34089	0.223341	0.105253	-0.331645	0.748161	0.124865	-0.625713	1872.38	-0.625713	0.752497
C5_04750C	HAS1	0.0700098	-0.128873	-0.0673719	0.413131	-0.0159869	-0.202622	0.00658917	-0.0673227	0.146906	0.517884	0.119567	0.151564	0.540415	-0.113429	0.706594	-0.138054	-0.438708	5043.88	-0.438708	0.706594
C1_04670W	HAT1	0.0373476	0.121133	0.216819	-0.223909	0.0412491	-0.250108	0.334616	0.184147	-0.66252	-0.0927304	-0.0687872	-0.871692	-0.112651	0.154857	0.159443	-0.171636	-0.0494713	616.935	-0.871692	0.334616
C6_04540C	HAT2	0.0612562	0.0728425	-0.161727	0.118796	0.207269	0.406111	-0.0821288	0.18392	-0.213524	0.0431328	0.0155517	-0.666653	0.356814	0.0405645	0.333718	0.0379874	-0.861963	1234.5	-0.861963	0.406111
C1_00340W	HBR1	-0.187757	0.0970719	-0.000406053	-0.322133	-0.0815507	0.167558	0.428087	0.148843	-0.0740143	-0.119415	-0.0246978	-0.229415	0.362577	0.193369	0.147035	-0.0627412	0.00436128	623.286	-0.322133	0.428087
C6_04220C	HBR2	-0.527218	0.504651	0.19823	0.0957421	-0.894463	-0.132424	-0.246978	-0.813744	0.521421	-0.0936637	-0.0253827	1.30237	-0.427596	0.293853	-0.250369	1.31221	2.00863	2289.98	-0.894463	2.00863
C3_03650W	HBR3	0.157641	-0.0142186	-0.0430711	0.136354	0.0848108	-0.22043	-0.0312439	0.0261749	-0.0323436	-0.116101	-0.239668	-0.206959	0.661698	-0.0411931	0.39865	0.47052	-0.402858	1133.68	-0.402858	0.661698
C4_02830C	HCA4	-0.546391	0.115916	-0.307112	-0.0561599	-0.0487356	-0.120481	0.105438	0.0133032	-0.129506	-0.156684	-0.579362	0.382394	0.542026	-0.0307781	0.0994288	0.483346	-0.401782	1949.55	-0.579362	0.542026
C6_01860C	HCH1	0.102006	-0.399593	0.14026	-0.148026	0.294351	-0.285931	-0.243676	0.218541	0.0173618	0.0392918	-0.448573	-0.826041	0.520701	-0.384858	0.236847	0.303275	-0.445554	1916.34	-0.826041	0.520701
C1_09870W	HCM1	0.233517	-0.297087	-0.191894	0.284705	0.251407	0.0944152	0.290299	0.0690123	-1.01435	-0.0894544	0.0091183	-0.263045	0.107554	0.337608	0.25834	-0.0366431	-1.2964	418.328	-1.2964	0.337608
CR_10370W	HCR1	-0.155729	0.106051	0.0198957	-0.229456	-0.0381146	0.0495799	0.00589402	0.134585	-0.318713	-0.0631724	-0.402214	0.238334	0.212231	-0.0239768	0.0931709	0.0413998	0.0167718	4953.95	-0.402214	0.238334
CR_02050C	HDA1	-0.0237825	-0.236825	-0.203424	0.0324653	-0.0276472	0.299818	0.0893058	0.0133344	-0.0479435	-0.257541	-0.227281	-0.180763	0.0255311	0.174381	0.115978	0.0468624	-0.780987	2083.13	-0.780987	0.299818
CR_02000C	HEM1	0.109115	0.193129	-0.163199	0.368716	-0.416515	0.431658	-0.22833	0.0505267	-0.0310424	0.178326	-0.052485	0.748153	0.197897	-0.255623	0.203467	-0.0694457	-0.601557	5858.81	-0.601557	0.748153
C3_04060C	HEM13	0.334281	-0.343749	0.0571564	0.135629	-0.0478973	0.314419	0.0371749	0.624264	-0.549963	-0.135753	0.868044	-0.87625	-0.0533093	-0.196192	0.0456691	-0.839654	0.152692	9755.66	-0.87625	0.868044
C1_08880W	HEM14	0.163339	0.427088	0.304255	-0.194688	0.186695	0.0562009	-0.207283	0.379481	0.274281	-0.0410014	-0.098835	-0.333151	-0.154278	-0.450348	-0.596525	-0.273059	0.957417	785.936	-0.596525	0.957417
C2_07490W	HEM15	-0.171026	0.24765	-0.258504	0.176097	-0.276788	0.0549054	0.0623681	-0.0892653	0.0521715	-0.0680639	0.291988	-0.0269325	-0.247436	0.0897288	-0.0325801	-0.0711138	0.19718	3297.52	-0.276788	0.291988
C2_03300W	HEM2	0.212782	-0.102429	0.0416507	0.24431	-0.199531	0.0879631	0.000370743	0.183569	-0.272792	0.236468	-0.0868402	-0.303202	0.15445	-0.0981183	0.116619	0.0850449	-0.187776	1626.38	-0.303202	0.24431
C2_10360C	HEM3	0.112683	0.0403641	-0.153453	0.086477	0.213757	-0.151982	-0.369985	-0.182935	0.834424	-0.14891	-0.17644	0.761062	-0.0478496	-0.206313	0.0151313	0.100595	0.332022	991.687	-0.369985	0.834424
C2_10340W	HEM4	0.05014	-0.0193387	0.104778	0.20768	0.281794	-0.330923	-0.229898	0.0744291	0.296114	-0.167227	-0.461048	-0.174018	0.304871	-0.366896	-0.22649	0.0775528	-0.281685	244.761	-0.461048	0.304871
C6_00100C	HET1	0.318178	0.00409833	-0.229877	0.319414	0.437872	-0.396526	-0.169019	0.329705	0.0160667	-0.0802323	0.0635635	-0.375992	0.269677	-1.01924	-0.0494101	0.0242531	0.240504	3037.33	-1.01924	0.437872
C5_03610W	HEX1	0.426605	-0.588255	0.0916923	0.0983808	0.472084	0.0181694	0.0367154	-0.03699	-0.479777	0.561421	0.429416	-0.689657	-0.366234	-0.481695	0.0647388	-0.553088	-0.223584	1640.44	-0.689657	0.561421
C2_02240C	HEX3	0.142998	-0.173685	0.0299328	0.288423	0.055876	0.0146795	-0.160473	-0.30288	0.124052	0.166214	-0.0870649	-0.0579634	-0.104498	-0.316031	-0.317209	-0.0586846	0.508472	1343.69	-0.317209	0.508472
C1_03640C	HFL1	-0.244911	-0.00636112	-0.148214	-0.0820248	-0.0556441	0.144294	0.0595746	0.06302	-0.350371	0.0404246	0.207108	-0.654234	-0.0601773	0.225094	0.429511	0.195491	-0.558816	1680.73	-0.654234	0.429511
C4_02630C	HFL2	0.0799665	0.0929043	0.0147746	0.321831	0.29564	0.00466201	-0.397395	-0.0135181	-0.17758	-0.0603052	-0.289153	0.551618	0.341119	-0.431252	-1.39233	0.639562	-0.211345	1109.29	-1.39233	0.639562
C1_00780C	HGC1	0.739931	-0.233922	0.239804	0.0479729	0.889503	0.183044	0.283084	0.205095	-0.2647	-0.151738	0.36784	-0.67776	0.0171731	-1.07993	-0.98971	-0.761755	-0.874093	3146.13	-1.07993	0.889503
C4_02050W	HGH1	0.0331806	-0.270437	0.318068	-0.030219	0.0705032	-0.740219	0.162447	0.0207584	-0.170796	0.00396356	-0.225864	-0.945233	0.640752	0.14797	0.0591141	0.659855	-0.136803	1860.26	-0.945233	0.659855
C1_01980W	HGT1	0.452837	-0.343173	-0.779604	0.261839	1.10157	0.677013	0.790391	-0.127571	0.876321	-0.554548	0.462481	-0.747152	0.115319	-0.23794	-0.515265	-1.80987	0.61417	13862.4	-1.80987	1.10157
C6_03790C	HGT10	-0.158656	0.631607	-0.727038	-0.255146	1.49603	-2.45647	-0.563342	0.0354014	1.82339	-0.360507	-2.18319	1.91068	0.241775	-0.16411	1.75414	-0.22114	1.48677	480.911	-2.45647	1.91068
C7_00280W	HGT12	-0.216787	0.116219	-0.367067	0.118529	2.70566	1.27218	-0.271852	-0.390987	2.02596	0.914977	0.336557	2.47198	0.843753	-0.754082	-0.895548	-0.614981	-1.36302	4370.62	-1.36302	2.70566
C7_00290C	HGT13	0.244649	0.0243877	0.0714888	-0.304466	1.83555	-0.421293	0.115778	-0.333556	0.310206	0.208366	-0.208857	0.330081	0.384215	-0.0426163	0.255864	-0.832825	-0.764541	274.798	-0.832825	1.83555
CR_07730W	HGT14	0.0595966	0.137408	-0.0725026	0.460197	-0.0455308	0.0306158	-0.0436571	-0.789203	0.0460782	-0.650022	0.314772	1.30766	-0.135831	-0.0465079	-0.116038	0.469846	0.25819	538.87	-0.789203	1.30766
CR_07270C	HGT16	0.398757	-0.803719	0.0892255	0.147218	-0.71181	1.26263	-0.297441	-0.134791	0.947269	-0.270994	0.259206	0.526078	-0.349275	-1.07578	-0.251454	0.409633	1.13401	344.896	-1.07578	1.26263
C4_01070W	HGT17	-5.2538	-1.18334	-0.20586	-0.109778	0.20345	0.327835	-0.751524	-0.365691	1.7899	0.444465	-0.724367	2.51899	-2.00351	-1.39119	0.6736	1.07233	0.568836	36.486	-5.2538	2.51899
CR_03040C	HGT18	0.593549	-0.202043	0.551145	0.260189	-0.666879	0.169095	-0.111515	-0.19589	-0.696657	0.433732	-0.0176614	0.98854	-0.613752	-0.324091	-0.517976	0.690369	1.04507	672.279	-0.696657	1.04507
C3_00220W	HGT19	0.0431035	0.549199	0.283832	0.510207	0.368317	-0.126205	-0.0119351	-1.81004	1.08918	0.274355	-0.0820788	0.370458	0.0260058	-1.36848	-0.130656	-0.177922	0.0280981	1836.98	-1.81004	1.08918
C1_02110C	HGT2	0.292854	1.434	-2.42	0.395519	-0.106254	1.11072	-0.813622	0.590293	1.87739	-1.62501	0.595532	2.80486	-1.06859	-0.926774	-1.85787	-2.08802	-0.0302118	3342.82	-2.42	2.80486
C2_02610C	HGT20	0.553253	-0.706021	-0.0714082	0.116335	-0.239749	-0.0199713	-0.22932	0.609407	-0.247603	-0.115472	-0.267919	-0.0434892	-0.608661	0.357509	1.06853	0.120926	0.20383	146.807	-0.706021	1.06853
CR_03850W	HGT3	-0.280291	0.161345	-0.0585725	-0.0113731	0.0380017	0.61609	0.300753	-0.402452	0.281432	-0.178964	0.460556	0.756165	-0.65651	0.185276	-0.335667	-0.0442093	0.920994	1231.12	-0.65651	0.920994
C3_04930C	HGT4	0.0795069	0.088609	-0.0334313	0.669959	0.373205	-0.143772	0.0639982	-0.167578	0.311547	-0.137928	-0.053398	0.267422	0.0450752	-0.21138	-0.512452	-0.0586544	-0.0601717	805.668	-0.512452	0.669959
C3_05270C	HGT5	-0.141579	0.63525	-0.116467	-0.197879	-0.396026	0.607546	0.505996	-0.458577	-0.00555849	-0.843476	0.403057	0.403962	-0.508439	0.290484	-0.360934	0.0210568	0.424366	889.574	-0.843476	0.63525
C2_01020W	HGT6	0.575198	-0.0209389	-0.049756	-0.245496	0.870741	0.849316	0.515369	0.371689	-0.287704	-0.763069	0.990187	-1.34727	-0.0146269	0.28743	-0.814839	-1.20104	-0.67531	72944.7	-1.34727	0.990187
C2_01000W	HGT7	0.215796	0.244221	-0.171148	0.0542674	0.00458086	0.810606	-0.191767	0.415914	-0.616479	-0.40738	0.457776	-1.25711	0.0789884	0.512251	-0.296974	-0.798693	-0.0343964	104610	-1.25711	0.810606
C2_01010W	HGT8	-0.663286	1.13198	-0.520211	-0.661398	0.120567	-0.423483	-0.0367788	0.12631	1.20542	-0.276287	-0.474901	1.9041	-0.253695	-0.0816173	0.603485	0.239634	0.709617	7771.51	-0.663286	1.9041
CR_05090C	HGT9	1.54922	0.311949	0.832225	0.458685	-1.37063	1.70318	-1.47759	3.78735	1.19762	0.993232	0.676261	0.7416	0.919758	-1.33798	-1.28464	0.377709	-3.42105	19.7133	-3.42105	3.78735
C1_04240C	HHF1	-0.0392656	0.229688	0.0110125	-0.459256	0.00500733	-0.185956	0.252288	-0.0768092	-0.795626	0.0502851	0.268749	-0.229366	-0.111039	0.304863	0.67232	0.272811	-1.29245	2383.45	-1.29245	0.67232
CR_06800C	HHF22	0.0399304	0.250733	0.112487	-0.416823	-0.0751411	-0.501857	0.179408	0.219755	-1.31435	0.170642	-0.323154	0.0329299	-0.0881754	0.201191	0.788145	0.243429	-1.41244	5588.25	-1.41244	0.788145
C7_03180C	HHO1	0.130852	0.227728	-0.0702454	0.0535316	0.664885	-0.342761	-0.189128	-0.0908839	-0.74875	-0.0188337	-0.460608	0.11169	0.727391	0.0445641	0.632388	0.149622	-1.69291	6496.94	-1.69291	0.727391
C3_07090W	HHT1	-0.0579303	0.0903734	0.16835	0.0801434	0.197953	0.0743304	-0.149945	-0.0874717	-1.02667	-0.350652	0.28049	0.411629	-0.0467862	-0.0245477	-0.41318	-0.154825	0.584744	5245.17	-1.02667	0.584744
CR_06810W	HHT2	-0.0813452	0.321281	0.0031214	-0.297466	-0.122735	-0.158043	0.319422	0.0759807	-0.831807	0.103533	-0.0051414	0.0110342	-0.0577638	0.51977	0.85295	0.292457	-1.5705	18645.8	-1.5705	0.85295
C1_04260W	HHT21	-0.0259867	-0.193807	0.165338	-0.178506	0.140983	-0.232951	-0.0907815	0.158095	-0.788844	0.159755	0.311423	-0.305909	0.155257	0.302495	0.613816	0.340008	-1.77112	31089.4	-1.77112	0.613816
C5_01800C	HIP1	-0.172352	0.216582	-0.300426	-0.156983	-0.315547	0.0477538	-0.293821	-0.293254	-0.117519	0.271786	0.0609891	0.499674	-0.341476	0.165721	0.520244	0.0661862	0.135259	2592.43	-0.341476	0.520244
C2_00330C	HIR1	0.0174528	0.281082	-0.0748984	0.367575	-0.0152911	-0.64311	0.06244	-1.06958	0.205238	0.408873	-0.857589	-0.669236	-0.269443	0.0230603	-0.621724	0.190412	0.121967	1113.31	-1.06958	0.408873
C5_05320C	HIS1	0.212399	0.0238727	-0.256618	1.41581	-0.180925	0.03532	-0.147327	-0.251128	-0.0964013	0.709939	-0.0371094	0.753912	0.329746	0.156027	0.661703	0.000173036	-0.321171	5151.52	-0.321171	1.41581
C2_04810W	HIS3	-0.203798	0.118931	-0.136844	0.672545	-0.271643	0.0402921	-0.398942	-0.941713	0.543812	-0.309259	-0.00273057	0.997581	0.188875	0.195037	0.0703556	0.301691	-0.295931	1037.04	-0.941713	0.997581
C4_00140C	HIS4	0.284852	-0.184376	-0.259461	1.69659	-0.345939	-0.0148072	-0.360303	-0.706094	0.0384198	-0.199633	0.0598472	0.863738	0.336268	0.194944	-0.0081873	0.239421	-0.624827	5583.33	-0.706094	1.69659
C4_00650W	HIS5	0.303024	0.0198812	-0.0866619	1.37401	-0.522601	-0.0432731	-0.184196	-0.192704	-0.262035	0.154416	0.160357	0.521346	0.131184	0.161907	0.0644694	0.515109	-0.18703	1842.7	-0.522601	1.37401
C7_03720C	HIS7	0.13926	-0.0840594	-0.187027	1.27377	0.304861	0.0791927	-0.143554	-0.264008	-0.397199	-0.0905612	0.281008	-0.0401581	0.476759	0.30826	-0.0238238	0.0548142	-0.166292	5984	-0.397199	1.27377
C4_02750W	HIT1	-0.339597	0.544644	-0.206139	-0.227797	-0.618936	0.227812	0.363699	-0.408404	0.375117	-0.307014	1.26076	1.36109	-0.188061	0.451298	-0.305965	0.0467615	0.187013	1038.45	-0.618936	1.36109
C7_04050W	HLJ1	-0.0031197	0.0400106	0.0651998	0.255161	0.620035	0.0307311	0.00993327	0.0229377	-0.129122	0.145484	-0.0523774	-0.175348	0.625825	-0.214381	-0.306506	-0.246681	-0.03864	1670.21	-0.306506	0.625825
C1_03780C	HMG1	0.045792	-0.0506536	-0.0146276	0.0205552	-0.0199539	0.236456	0.158188	-0.0152267	0.453693	-0.00910983	0.344968	-0.172632	0.1086	0.0669593	-0.138131	-0.188549	-0.144887	9304.61	-0.188549	0.453693
CR_10720W	HMI1	0.0501551	-0.102322	-0.143533	0.199637	-0.109801	0.373394	-0.0575693	-0.00780912	-0.375777	0.265493	0.591835	0.401992	-0.141989	0.119754	-0.378335	-0.318236	-0.566387	397.336	-0.566387	0.591835
CR_05670C	HMO1	-0.169085	0.209604	-0.220392	0.0863155	-0.416005	0.13847	0.462289	-0.519081	-0.684057	-0.0756917	0.0881016	0.279015	-0.0633163	0.273776	0.750174	-0.239553	-0.800297	5157.43	-0.800297	0.750174
C5_00670C	HMS1	-0.050017	-0.451793	-0.00930857	-0.120571	-0.108437	0.231228	0.247648	0.640226	-1.19312	0.0116166	0.23301	-0.277177	-0.157035	0.276867	0.548789	-0.917573	0.646539	1532.08	-1.19312	0.646539
C1_01030W	HMT1	0.200297	0.179386	0.0847443	0.0371692	-0.142495	-0.107943	0.119766	-0.0230421	-0.087263	0.0207735	0.172644	-0.178382	0.300981	-0.0949787	0.46159	-0.168609	-0.773164	1652.75	-0.773164	0.46159
C1_00350C	HMX1	0.159188	-0.678365	0.0660816	0.369286	0.66233	-0.439046	-0.429494	0.184033	-0.124701	-0.0328661	-0.542359	-0.766696	0.501317	-0.268381	0.56218	0.0801356	-0.359797	3932.67	-0.766696	0.66233
C2_01210C	HNM1	-0.0787941	-0.047362	-0.0916508	-0.0461008	-0.307469	0.15712	0.162769	-0.623436	0.518334	-0.305957	0.273955	0.72448	0.085197	0.235854	0.506391	-0.242447	-0.270378	1796.23	-0.623436	0.72448
CR_01900C	HNM3	3.03829	3.20343e-16	2.41104	2.21393	2.2442	5.19325	1.82773	3.20343e-16	4.65146	3.20343e-16	2.83519	3.20343e-16	3.20343e-16	3.50816	2.1364	4.10242	3.2012	7.76243	3.20343e-16	5.19325
C1_02580W	HNM4	0.0510228	-0.864277	-1.45095	-0.0988241	0.0797947	-0.098261	0.328107	-0.722794	1.86491	-0.861523	0.965744	1.34137	-0.876655	0.296224	-0.24691	-0.342179	1.05623	65.5308	-1.45095	1.86491
C1_10780C	HNT1	-0.0783075	-0.0211168	0.00740702	-0.278176	-0.401745	0.341381	-0.0541028	-0.0534694	0.0606141	0.0389353	0.413983	0.504645	-0.302427	0.105978	-0.242144	0.213898	0.642178	2178.6	-0.401745	0.642178
C3_06340W	HNT2	-0.0785821	0.282948	-0.116569	0.0302543	-0.185928	0.104322	-0.228009	-0.303459	0.172398	0.110519	0.0467057	0.565798	-0.0857255	-0.208332	0.398584	0.0285521	-0.0127952	655.344	-0.303459	0.565798
C6_01390W	HOC1	-0.269943	-0.201126	-0.264552	-0.184618	0.206546	0.292651	-0.0987196	0.211744	0.0517201	0.211991	0.210634	-0.442887	0.22616	-0.0924508	-0.0553191	0.279053	-0.301803	3240.65	-0.442887	0.292651
C4_00370W	HOF1	0.0723298	-0.0564704	-0.346249	0.374524	0.125377	0.170235	0.200294	-0.216239	-0.551139	-0.144444	0.23364	-0.159425	-0.254339	0.266763	-0.062387	0.151094	-0.916768	1123.69	-0.916768	0.374524
C2_03330C	HOG1	0.05757	-0.15764	-0.0958909	0.303697	0.156637	0.0154296	-0.0380917	-0.194462	0.372731	-0.00439307	-0.0348984	-0.0350282	0.149813	-0.438439	-0.162372	-0.127536	0.344074	2970.96	-0.438439	0.372731
C1_03000W	HOL1	0.346352	-0.295604	-0.201938	0.913509	-1.06167	1.33451	0.74641	-0.504994	0.644953	-0.322707	1.17909	-0.136604	-0.818174	0.62359	-1.19402	0.0306786	0.0506973	624.099	-1.19402	1.33451
C1_01780C	HOL4	0.0642684	0.0482586	-0.0866454	0.0274893	0.166954	0.603652	0.149721	0.177143	-0.0461118	-0.235283	0.0728711	-0.406395	-0.117709	-0.228305	-0.214665	-0.487147	0.674379	2209.19	-0.487147	0.674379
C2_02370C	HOM2	0.145544	0.00921303	-0.109195	1.1578	-0.178991	-0.126379	0.000764537	-0.227094	-0.239144	0.00572711	0.0799233	-0.167735	0.0677987	0.139682	0.0758233	-0.0920678	0.0398365	6749.3	-0.239144	1.1578
C4_05540W	HOM3	0.187943	0.000897742	-0.408863	1.56041	-0.11228	-0.245727	-0.457115	-0.343766	-0.0297408	-0.214384	-0.0721198	0.608484	0.220204	0.469435	0.27375	0.544716	-0.12615	3066.81	-0.457115	1.56041
C1_02620C	HOM6	-0.22785	0.153616	-0.280864	0.917887	-0.363325	-0.580637	-0.723161	-0.496925	0.222413	-0.436537	0.0547406	0.193723	0.182908	-0.325999	0.0625107	0.210642	0.0719851	9178.35	-0.723161	0.917887
C4_06010C	HOS1	-0.272129	-0.180214	0.125184	-0.239778	-0.467984	0.0852426	0.20558	-0.111571	0.0982378	-0.109981	0.0321185	0.503256	-0.722849	0.193436	-0.281143	0.604857	0.328444	263.868	-0.722849	0.604857
C3_00780W	HOS2	-0.249121	-0.115544	-0.0425422	-0.0763723	-0.00994505	-0.071389	0.137401	0.20721	-0.132756	-0.0247256	-0.201991	-0.122027	0.00609737	0.240154	0.158252	0.232781	-0.282623	443.993	-0.282623	0.240154
C4_02300W	HOS3	-0.567356	-0.249534	0.00633244	0.167578	-1.10962	-0.188959	0.0577534	-0.0239643	-0.110946	0.137046	-0.0431857	0.406178	-0.365232	0.54764	0.189585	0.619123	0.390637	958.38	-1.10962	0.619123
C6_00140C	HPA2	0.600995	-0.135032	0.346811	-0.0436951	0.251563	-0.644655	-0.0443145	0.163584	0.0469594	0.512421	-0.0972306	0.0155651	-0.16339	-0.503435	-0.441174	0.043675	0.594739	1017.72	-0.644655	0.600995
C1_13970C	HPC2	-0.29669	0.0346016	-0.191022	0.244934	-0.0968647	0.290804	0.139793	-0.154968	0.461084	0.086125	-0.0727309	0.487242	0.168582	0.0426886	-0.0347212	0.059477	-0.377032	1162.64	-0.377032	0.487242
C6_02890C	HPD1	0.732363	0.563973	-0.0305336	0.55289	-0.0928233	0.787913	-0.388078	-1.12721	3.1785	-0.352219	-0.215484	2.21554	-0.672253	-0.553545	-0.171836	-0.197135	0.729022	968.164	-1.12721	3.1785
C2_02740C	HPT1	-0.083579	0.0587423	-0.00632217	-0.0323805	-0.107361	0.0931407	0.11204	-0.298655	-0.234478	0.017533	0.194145	-0.590596	0.388297	0.0444575	0.18829	0.213734	-0.348823	5638.04	-0.590596	0.388297
C3_00550C	HRK1	-0.156295	-0.0608243	-0.00915964	0.241834	-0.0469308	0.23568	-0.109025	0.0502734	0.437133	-0.0345267	0.0864223	0.111541	0.149948	0.0159136	-0.0164527	0.0209686	-0.150859	4583.98	-0.156295	0.437133
C4_03820C	HRQ2	-0.659708	-0.096083	-0.0408842	-0.189897	0.0702929	-1.20638	0.17315	-0.769084	1.38896	-0.565443	0.45687	1.85726	-0.498906	0.171167	0.0534597	0.979411	1.74051	1472.18	-1.20638	1.85726
C6_02340W	HRR25	0.267302	-0.165745	0.118311	0.17429	0.435481	-0.593805	0.0665124	0.0391691	-0.704075	0.170796	0.0783754	-0.274593	0.291429	-0.243335	-0.485434	-0.0886297	-0.21534	2768.32	-0.704075	0.435481
C3_02450W	HRT1	-0.0654164	-0.0612278	0.0377298	0.019159	-0.0371578	0.171218	-0.486444	0.428507	0.394361	-0.0511548	0.265081	-0.213076	-0.023948	0.0657666	-0.0386061	-0.0677674	0.663603	765.894	-0.486444	0.663603
C4_01690C	HRT2	0.16771	-0.0739483	0.0826301	-0.573282	-0.199834	0.220134	-0.130577	0.348445	-0.192068	0.0629095	0.236439	0.122754	-0.300268	-0.291423	-0.211336	0.541514	0.120183	1550.1	-0.573282	0.541514
CR_01210C	HSE1	0.0616338	-0.131364	-0.0645154	0.413283	0.197631	-0.0576274	-0.437173	0.0461184	-0.189401	0.204892	0.1728	0.111687	-0.192958	-0.48884	-0.273876	-0.103887	0.0374426	1603.7	-0.48884	0.413283
C2_01710W	HSK3	0.1655	0.268453	0.334908	-0.136035	0.0290065	-0.11623	0.274018	0.0533819	-0.365682	-0.0596553	0.280737	-0.381407	-0.208429	0.338419	-0.0163685	-0.415869	0.241644	193.87	-0.415869	0.338419
C5_02840C	HSL1	-0.136183	-0.141786	-0.151818	0.0950718	-0.183592	0.130504	0.197811	0.0163777	-0.563176	0.436616	0.186707	0.182628	-0.292858	0.115745	0.0898309	-0.211707	-0.616611	3798.17	-0.616611	0.436616
C7_03450C	HSM3	-0.0459742	-0.218057	0.501448	-0.0946833	0.118651	0.0358017	0.00422597	-0.0715721	0.325924	0.11705	0.419407	-0.269413	0.217319	-0.215574	-0.251494	-0.0687635	1.76192	5965.2	-0.269413	1.76192
CR_08250C	HSP104	-0.0761904	0.129341	0.0495086	0.0527047	-0.356531	0.381476	0.170914	-0.483713	0.207905	0.0771521	0.0272941	0.550603	-0.151707	-0.363388	-0.5619	-0.398788	0.586592	8681.48	-0.5619	0.586592
C5_02080C	HSP12	-1.33782	1.28928	0.324971	-0.679773	0.363042	-1.13718	-0.333843	-3.61554	2.33573	0.104189	-0.249166	3.02082	-0.521759	-0.644572	1.95722	1.20023	2.90938	10193.6	-3.61554	3.02082
C2_04010C	HSP21	-0.825897	-0.329309	1.3201	-0.567008	-0.957839	0.043653	-0.290675	-1.00477	3.33189	0.272613	-0.286329	1.45004	-0.97959	1.19488	0.772998	0.147795	3.91109	31162.3	-1.00477	3.91109
C1_01990W	HSP30	-0.74828	1.50277	1.00692	-0.402908	0.0973134	-0.350963	-0.178306	-1.34922	0.807629	0.0740208	-0.828574	3.39533	-0.565757	0.0650615	1.36783	-1.084	1.92525	97.5306	-1.34922	3.39533
C1_02070W	HSP31	-0.207586	-0.693923	0.557018	0.164136	-2.41548	0.623566	-0.467422	1.91599	-1.78212	-0.286301	-0.75215	2.8104	-0.382421	0.690673	1.39616	-0.834309	1.88665	100.976	-2.41548	2.8104
CR_06490C	HSP60	-0.0282291	-0.0363962	0.0594825	0.2363	0.186908	0.233364	-0.173307	-0.178376	0.425749	0.231536	-0.413689	0.260614	0.0661032	-0.940568	-0.143428	0.107776	-0.0434511	12557.3	-0.940568	0.425749
C1_13480W	HSP70	0.042648	0.235799	0.268995	0.164151	-0.0623097	-0.00964206	-0.264849	-0.375189	0.94693	-0.171467	0.206058	0.700786	-0.14646	-0.114864	-0.126005	-0.0518069	1.03533	55641.7	-0.375189	1.03533
C2_03390C	HSP78	-0.384406	-0.378526	-0.0969714	0.397862	-0.166076	0.233692	0.140467	-0.158766	0.694772	-0.0896057	0.178528	-0.0304886	-0.384339	0.189196	0.0149638	0.00715668	0.864508	4109.66	-0.384406	0.864508
C7_02030W	HSP90	0.116809	0.1001	0.023859	0.47915	0.974461	-0.111979	-0.00603585	0.120027	-0.318807	0.109284	-0.0966412	-0.673895	0.7353	-0.17887	-0.0446016	-0.255088	-0.458857	87066.9	-0.673895	0.974461
C1_09050W	HST1	-0.164685	0.0136709	-0.231754	-0.285011	0.629668	0.497824	0.730621	0.20051	-0.292318	-0.255516	0.042598	-0.491064	0.145168	0.418812	0.0590069	-0.124544	-0.797851	922.018	-0.797851	0.730621
CR_01800C	HST2	-0.183287	0.0565398	-0.359554	-0.335903	-0.23417	0.356922	0.199234	0.0908141	0.578596	-0.251397	0.462569	0.73188	-0.149142	0.453477	-0.170338	-0.26178	0.342618	430.815	-0.359554	0.73188
C5_01340W	HST3	-0.0447283	-0.0474604	-0.227876	-0.0108985	0.023498	-0.0667956	0.102681	-0.239407	0.0454893	0.456554	0.133477	0.45307	-0.037606	0.0503383	0.652532	-0.207213	-0.312968	980.237	-0.312968	0.652532
C3_06510C	HST6	-1.89825	0.60265	-1.98632	0.0326385	-0.699505	2.20497	0.793057	-1.25983	1.12772	-0.0655497	0.339426	0.531734	-1.01868	1.18276	-1.14413	-0.540897	1.37435	38.8121	-1.98632	2.20497
CR_03900W	HST7	0.000520461	-0.183872	0.0307105	-0.0120462	0.0245637	0.0357615	-0.0496096	-0.0402347	0.163616	0.0834241	-0.165021	0.555287	-0.0874011	0.00862212	-0.00399036	0.143832	-0.150687	1077.74	-0.183872	0.555287
C4_02010C	HSX11	-0.0554903	-0.185198	-0.375252	-0.396317	0.119488	0.0254248	0.552011	0.0126986	-0.123635	-0.155034	0.295361	-0.0790814	-0.161931	1.05712	0.266993	0.566176	-0.763075	505.568	-0.763075	1.05712
C3_03910W	HTA1	0.0418577	0.0989992	-0.153783	-0.283845	0.112861	-0.101463	-0.113682	-0.0450289	-0.493317	-0.041567	0.177655	-0.0317141	0.156578	0.258208	0.861723	0.275228	-1.04742	6440.92	-1.04742	0.861723
C1_04170C	HTA2	-0.157014	0.232601	-0.126272	-0.154162	0.117183	-0.0418292	0.230243	-0.0498571	-0.490973	-0.0529656	0.0483951	-0.0435653	0.200932	0.315793	0.737347	0.377578	-1.41939	21400.7	-1.41939	0.737347
C3_03280C	HTA3	0.204024	0.105163	-0.0537864	-0.110942	0.151811	-0.132918	0.0842447	0.0465483	-0.593665	-0.0871985	-0.0130835	-0.307611	0.000876886	0.169995	0.429508	0.162378	-1.20242	1651.63	-1.20242	0.429508
C3_03900C	HTB1	-0.243536	0.0824567	-0.255544	-0.0291862	0.11453	-0.17745	-0.219672	0.0344129	-0.465509	0.0249798	0.144363	0.00350375	0.210696	0.2956	0.764598	0.303531	-1.25355	15824.9	-1.25355	0.764598
C5_05490C	HTS1	-0.0247131	0.11245	0.0175651	0.00886711	0.0691464	-0.0643747	-0.439547	0.168684	0.0423578	0.486894	-0.123308	0.366893	0.25457	-0.739331	0.765857	-0.19689	-0.461491	6078.52	-0.739331	0.765857
C3_06980W	HUT1	0.531204	-0.134133	0.161252	0.104372	0.300404	-0.274846	0.0746965	0.585563	-1.80645	-0.171895	0.0569777	-0.722066	0.233848	-0.15399	0.00749084	-0.0707943	-0.385341	405.444	-1.80645	0.585563
C4_03570W	HWP1	0.895906	0.391803	-0.0467769	1.12793	1.46708	0.355216	-0.126708	0.0421267	-0.23155	-0.238381	0.381717	-0.814401	0.556081	-1.91745	-0.569823	-1.18218	-2.60915	468647	-2.60915	1.46708
C4_03510C	HWP2	0.536845	0.330905	-0.464892	-0.153972	0.708215	-0.336463	-0.746702	0.55431	2.9037	-0.531229	0.591917	-4.09834	-0.0560402	0.382026	-1.00103	-1.40848	2.05994	212.447	-4.09834	2.9037
C6_04580W	HXK1	0.0730155	0.0168872	-0.246103	0.212991	0.0765361	0.586018	-0.1373	0.291078	-0.0935655	0.155882	-0.318193	0.239837	-0.0944825	-0.0510854	0.0049613	-0.170377	0.0421461	858.524	-0.318193	0.586018
CR_04510W	HXK2	0.518462	0.00813999	-0.240403	-0.406323	0.301019	0.926206	0.129926	0.785815	-0.393528	-0.52991	0.962352	-0.613221	0.0477816	0.316611	-0.528613	-0.625364	0.150319	62762.3	-0.625364	0.962352
CR_03450W	HXT5	0.0394659	-0.703697	-0.412876	-0.15818	0.919098	0.584632	0.0292589	0.212399	1.47442	-0.221873	0.181292	-0.0791703	-0.246369	-0.232159	-0.640612	-0.529648	-0.109798	1152.07	-0.703697	1.47442
C2_04240C	HYM1	-0.119969	0.0111206	0.198541	0.109199	0.0550168	0.0152031	-0.410821	0.159168	-0.271299	0.153194	0.149733	-0.0611504	0.208096	-0.231378	0.0968869	0.134057	-0.0478092	1105.62	-0.410821	0.208096
C1_13450W	HYR1	3.64818	1.88961	-0.717682	-0.168456	5.77226	1.06615	1.1415	4.93357	-0.153389	0.325995	4.28108	-2.6238	0.0508472	-1.33564	-1.5238	-1.36406	-1.90708	51408.3	-2.6238	5.77226
C5_00730W	HYR3	0.435879	-0.185316	-0.255434	0.592976	0.0324112	-0.174086	-0.516075	-0.31434	0.000641795	0.69461	0.201419	0.514626	0.106886	-0.107376	0.237259	-0.348035	-0.614991	3375.06	-0.614991	0.69461
CR_00760C	HYR4	0.245467	-0.0968391	-0.0272821	0.461532	-0.190492	0.239936	-0.0868588	-0.354782	0.192661	0.191691	0.472319	0.51106	-0.21312	0.156131	-0.1334	-0.351016	0.0048412	1150.93	-0.354782	0.51106
C5_04740C	HYS2	0.225795	-0.255136	0.0076344	-0.318435	0.14932	-0.032585	0.31057	0.361482	-0.438845	0.690963	-0.0990671	-0.218748	0.296927	0.026135	0.291061	-0.137094	-1.17769	930.836	-1.17769	0.690963
C2_02990C	HYU1	0.139562	-0.173144	0.113812	0.390925	-0.197793	0.16074	-0.11252	6.35225e-05	0.682098	0.113673	-0.389788	0.222374	-0.267935	0.18494	-0.199969	-0.0224723	0.431404	1481.84	-0.389788	0.682098
CR_10780C	IAH1	-0.0880418	0.132173	-0.169066	0.0509784	-0.343625	0.331065	-0.0453481	-0.35079	0.552699	0.167058	0.325478	1.15465	0.00125347	-0.547621	0.188901	-0.106682	0.0886899	1860.78	-0.547621	1.15465
C1_04500W	ICL1	0.140576	-0.654517	0.234396	0.49641	-0.024661	-0.350049	-0.296278	-0.911759	1.45052	0.272331	-0.488528	0.875285	-0.695242	-0.0245165	0.302208	0.305037	0.201369	13331.3	-0.911759	1.45052
C1_09630W	IDH1	-0.0457187	-0.211503	0.188226	-0.122001	-0.285181	-0.154628	0.0723363	-0.257239	0.0914071	0.172402	0.174756	-0.200539	0.0566846	-0.0692813	-0.135729	0.382212	0.239725	18545.1	-0.285181	0.382212
C2_03080W	IDH2	-0.0848223	-0.0382066	0.0593022	0.330086	-0.0137351	0.0337952	-0.15914	-0.0018116	0.457178	0.268137	-0.260765	0.131308	0.373224	-0.156119	0.0472417	0.431539	0.268093	28318.3	-0.260765	0.457178
C4_02280W	IDI1	0.0979538	-0.0453513	0.0961264	-0.245038	0.162664	-0.76006	-0.194748	0.367526	0.482383	-0.0420692	-0.353096	-0.0019775	0.141815	-0.383505	0.075061	0.593293	-0.455941	3778.08	-0.76006	0.593293
C2_05890C	IDP1	-0.413773	0.0188382	-0.146591	0.374146	-0.792012	0.0903217	-0.27895	-0.284972	0.163647	-0.0918828	-0.0442609	0.374452	-0.394131	0.083688	-0.0274719	0.148884	0.280742	6535.2	-0.792012	0.374452
CR_02360W	IDP2	0.345118	-0.0302882	0.421284	-0.52177	1.295	-0.454778	-0.354212	0.367938	0.750176	-0.0731668	-0.179806	2.00469	0.330531	-0.680489	-0.605399	-0.926775	0.230987	10202.8	-0.926775	2.00469
CR_09780C	IFA14	0.361051	0.147247	2.52307	0.238934	-1.47715	0.00559693	-0.320126	-0.539366	1.57813	1.46031	0.345254	-1.15937	0.248376	-1.64128	-1.34501	-0.669747	0.238486	579.162	-1.64128	2.52307
C7_03170W	IFA21	0.32745	-0.191355	0.173572	0.164123	0.375415	0.105799	0.0326572	-0.495349	-1.22527	-0.253609	0.168527	-0.067997	0.572329	0.117684	-0.37465	0.0361879	-0.770037	948.685	-1.22527	0.572329
C2_04420W	IFA4	-0.234193	-0.0557609	-0.618201	0.0287428	-0.3995	0.755504	0.438053	-0.0300867	1.13396	-0.272767	0.259393	-0.0455779	-0.95364	0.899535	-0.180759	0.0708563	1.18477	197.688	-0.95364	1.18477
C1_01240W	IFD3	0.103816	0.15566	0.146861	-0.104533	-0.719214	0.0932447	-0.0363308	-0.651674	1.04136	0.142217	-0.0802623	0.635204	-0.571601	-0.141966	-0.750195	0.148581	1.35672	411.369	-0.750195	1.35672
C1_04140W	IFD6	-0.072569	1.84662	1.48268	0.477403	0.642046	-2.31749	-2.24804	-0.654149	0.770786	-0.118955	-3.33716	-0.331011	-0.0723732	-2.39727	-0.0855896	1.15057	3.05714	209.368	-3.33716	3.05714
C1_04750W	IFE1	0.0801424	0.239307	-0.526877	-0.446214	-0.355265	0.0666358	-0.351087	-2.74242	1.16902	-0.518073	0.733032	0.996482	-0.141587	1.00436	1.4344	0.0673666	-0.280734	79.4484	-2.74242	1.4344
CR_05340C	IFE2	0.948533	-0.135456	0.303474	-0.770309	0.460379	0.922196	-0.0929726	0.911716	0.100985	-0.317477	-0.227964	0.0777755	0.11896	0.552606	-0.0180085	-0.613046	-0.617407	2487.6	-0.770309	0.948533
C3_00600W	IFF11	0.681311	-1.19675	0.922532	-0.405454	-0.26672	6.70824	0.846861	-1.35045	-2.62094	-0.306155	1.7613	-3.4521	-0.122635	0.23203	2.50463	-1.8158	-0.0313322	4094.77	-3.4521	6.70824
CR_03630W	IFF3	1.0473	0.12088	0.277109	0.50831	0.5705	0.282433	-0.946308	-1.03397	-0.315789	0.501023	-0.340399	1.64007	-1.28466	-1.4947	0.771133	-0.084167	-0.539035	42.516	-1.4947	1.64007
CR_00610W	IFF4	0.245438	-0.680106	-0.398369	0.120261	-0.97853	0.403612	0.305618	-0.0383633	0.30088	-0.172121	1.10036	0.333817	-1.39464	0.20888	-0.830655	-0.104918	-0.176396	508.176	-1.39464	1.10036
C4_06550C	IFF5	-0.635288	-1.20217	-0.415041	0.691419	-0.844628	2.63392	2.50831	-1.39276	1.84691	-0.656639	2.64608	0.308882	-1.30506	3.06161	-2.41065	0.712653	-0.235183	37.4758	-2.41065	3.06161
C2_09130C	IFF6	0.508187	-0.635202	0.274683	0.9373	-0.288284	0.141861	-0.664906	-0.24897	0.651739	0.492515	0.568241	0.0252488	0.0174968	-0.120692	0.52245	-0.0358742	-0.264795	568.375	-0.664906	0.9373
C5_00710W	IFF8	1.83756	-2.88004	-0.06933	2.02119	0.77885	-5.39572	-0.992688	1.66921	-0.852076	3.36533	-1.29335	-0.493377	0.183733	-3.31266	0.241547	2.32759	-0.470496	59.0389	-5.39572	3.36533
CR_03880W	IFF9	1.41323	-0.299225	-0.00663396	0.473812	0.104824	1.14984	-0.306192	-3.02691	0.311431	-0.0615455	0.4433	1.95205	-0.958739	-0.119775	0.939723	-0.572055	-0.0924013	45.7048	-3.02691	1.95205
C5_00450C	IFG3	0.77903	0.156852	-0.264953	2.63803	-0.121866	-1.09359	-0.931347	-0.987716	0.816972	-0.44362	0.252532	1.61431	0.30071	0.954228	0.899232	-0.34364	-0.654254	2184.6	-1.09359	2.63803
C5_02650C	IFH1	-0.414383	0.114103	0.0813583	-0.0142582	-0.194034	-0.0495641	0.2298	-0.569763	-0.210548	0.4181	0.187614	0.877901	0.0394995	-0.108494	0.0521724	0.0218492	-0.0764043	2193.12	-0.569763	0.877901
C1_04060W	IFI3	0.587153	-0.28439	-0.0548251	0.42197	-0.029483	0.926465	0.969749	-0.434071	0.335073	-0.586256	0.777804	-0.375172	-0.528011	0.645786	-0.710007	-0.0202116	0.0718327	1055.69	-0.710007	0.969749
C2_03620W	IFK2	-0.102752	-0.528812	-0.0706931	0.0349687	-0.0773052	0.326096	0.0189401	-0.0177132	0.803151	0.0341368	0.25216	-0.178619	-1.19874	0.534234	-0.289614	0.132248	0.314021	956.538	-1.19874	0.803151
C7_02940C	IFM1	-0.242777	-0.0112919	0.0885049	0.114084	0.917608	0.104377	-0.215331	-0.0524428	0.173969	0.124422	-0.555347	-0.0878201	0.543705	-0.215764	0.15878	0.104026	-0.149492	1320.25	-0.555347	0.917608
C2_08080C	IFM3	0.424782	-0.253871	-0.284784	0.240177	0.418371	-0.405146	-0.00555901	0.15268	0.997073	-0.0131983	-0.397912	0.286018	-0.343965	-0.535447	-0.342161	0.256196	0.598137	168.087	-0.535447	0.997073
C2_10180W	IFR1	0.549114	-0.686982	-0.0164127	0.69758	0.3877	0.731229	-0.302185	0.0244775	0.247856	-0.00608405	0.367802	-1.09159	-0.570293	-0.839742	1.33374	-0.438395	-0.66304	175.936	-1.09159	1.33374
CR_03280W	IFR2	0.161431	-0.202615	0.42215	-0.0943301	-0.019521	0.135489	-0.0893862	-0.163997	-0.000688954	0.0467775	0.145345	0.359718	-0.343815	0.155623	-0.520732	0.771708	0.832523	7262.87	-0.520732	0.832523
CR_01730W	IFU5	0.486629	-0.621589	0.192568	1.11037	1.68167	-0.232496	-0.757769	1.33125	-0.0738585	0.258288	-1.01213	1.30795	0.878377	-0.97304	-0.421814	-0.387741	-0.232057	910.26	-1.01213	1.68167
C6_03850C	IHD1	1.38389	-0.0700779	0.0780906	1.33423	1.53623	0.654618	-0.107861	0.467483	-0.517533	0.0917605	0.310278	-1.85149	0.2803	-0.891474	-1.1599	-0.469343	-2.46735	43956.6	-2.46735	1.53623
C1_00850W	IHD2	-0.212645	-0.285823	0.598364	-0.18813	0.397806	0.028761	-0.615212	-0.0543237	0.604542	0.380424	0.0978435	-0.446785	0.0105857	-1.32517	-1.00456	0.0252477	0.99583	4324.15	-1.32517	0.99583
C6_04520W	ILS1	0.192661	-0.319939	0.0909995	0.685311	0.23	0.0217349	-0.13566	0.0923764	-0.230657	0.105438	-0.119136	-0.616193	0.447331	-0.0565836	-0.0279397	-0.264765	-0.650651	12950.2	-0.650651	0.685311
C2_06190W	ILV1	-0.0111934	0.21815	-0.271821	1.02022	-0.00589639	0.267244	-0.0764614	-0.236285	-0.209614	-0.0258307	0.0730307	-0.0420209	0.153234	0.153051	0.143339	-0.225597	-0.376692	4853.28	-0.376692	1.02022
C3_02320W	ILV2	-0.10791	0.181884	-0.28247	0.815688	-0.341434	0.127362	-0.314191	-0.314181	0.191489	-0.266218	-0.151786	0.150802	0.000398549	0.248445	0.0848502	0.124783	0.102543	11418.8	-0.341434	0.815688
C5_05410C	ILV3	-0.083565	0.607876	-0.182383	1.58073	-0.207704	0.291687	-0.638409	-0.813125	0.961639	-0.324986	0.0433701	1.43153	0.273137	-0.252676	0.907922	-0.610487	0.0790369	8776.67	-0.813125	1.58073
C6_00870C	ILV5	-0.253251	0.212626	0.0056605	0.322774	-0.0409844	-0.071516	-0.659866	-0.465322	0.234352	0.0834035	-0.527257	-0.238427	0.114467	-0.446231	0.555301	0.119941	0.543638	15425.9	-0.659866	0.555301
C4_01370W	ILV6	-0.142699	-0.0134983	0.272811	0.53026	-0.170483	-0.26953	-0.504489	-0.582817	0.152637	-0.150368	0.1369	0.194506	-0.477168	0.103156	0.0828538	0.48188	-0.168337	7800.59	-0.582817	0.53026
CR_03290C	IME2	-0.095658	0.653446	-0.807782	0.602703	-1.432	0.242446	-0.215915	-0.0582446	1.69909	0.0263359	0.209347	2.07503	-1.69924	0.907801	0.131092	-0.686179	1.16799	68.762	-1.69924	2.07503
C4_05020W	IMG2	0.0290153	0.32364	0.182659	-0.591748	-0.00992012	-0.606605	0.0992029	0.287771	-1.08524	-0.163367	-0.750977	-0.196903	0.0184871	0.127481	-0.306551	0.177152	0.0989999	1096.54	-1.08524	0.32364
C2_06390C	IMH3	0.0667517	-0.338856	0.123156	0.0856573	0.148337	-0.30619	-0.218719	0.0872811	0.109556	0.320351	-0.334863	-0.618004	0.503354	-0.088472	0.113153	0.215602	-1.03059	12460	-1.03059	0.503354
C1_02610W	IML1	0.104001	-0.161988	0.0373841	0.248913	-0.0674464	-0.0567902	0.00162024	-0.139356	0.153347	0.0392594	0.0761563	-0.284766	0.025275	-0.0311255	0.099787	-0.034359	-0.238796	2226.87	-0.284766	0.248913
C1_14210C	IML2	0.0102562	-0.0594376	-0.0515405	-0.206056	-0.0813656	0.496447	0.068487	0.262089	0.298165	-0.0579541	0.0337655	0.0826674	-0.442889	0.0388768	-0.000289198	-0.0758985	0.379099	2306.99	-0.442889	0.496447
C1_03610C	IMP1	0.174152	0.367284	-0.275911	0.114931	0.00702191	0.0676199	0.188529	-0.0544514	-0.378245	0.148802	0.0535176	-0.304057	0.194166	-0.200668	-0.00746279	0.106037	-0.0861361	268.677	-0.378245	0.367284
C5_00860W	IMP2	0.174652	-0.179868	0.958361	-0.105153	0.528827	-0.397634	-0.499112	0.656172	-0.599149	0.723751	-0.757363	0.433595	0.834517	-0.196158	-0.108744	0.569838	-0.283758	1363.57	-0.757363	0.958361
CR_07950W	IMP4	-0.12882	0.489078	-0.0640752	0.158581	-0.0400384	-0.076739	-0.0352319	-0.107412	0.168909	-0.0084854	0.14388	0.520003	0.415226	-0.173111	0.347959	-0.140664	-0.197709	1754.34	-0.197709	0.520003
CR_02740W	INN1	0.224525	-0.336564	-0.0263946	0.255482	0.0745209	0.0958942	0.0634319	0.176499	-0.439987	0.0178573	0.0670278	-0.244619	-0.34879	0.0582754	-0.195347	-0.188218	-0.293446	1862.71	-0.439987	0.255482
CR_10100C	INO1	3.2352	1.26743	-0.715936	-2.4559	3.93859	2.16679	1.94472	3.10495	-0.152507	-3.78139	1.21616	0.236494	-0.654084	0.958257	-1.29557	-3.09239	-0.381685	1015.03	-3.78139	3.93859
CR_00050W	INO2	0.19579	-0.594372	-0.245161	0.251607	0.179246	0.533419	-0.039704	0.617218	1.5224	-0.209489	-0.100388	1.09868	-0.142988	-0.448181	-0.924776	0.38522	0.184775	1008.33	-0.924776	1.5224
C2_03840C	INO4	-0.295054	0.0737843	-0.12248	-0.0236897	0.448417	0.160564	0.112262	0.253621	0.0812478	-0.0129611	-0.347217	0.0187654	-0.248214	0.190102	-0.0904989	-0.0431712	0.123415	555.748	-0.347217	0.448417
C2_09770C	INP51	0.0694385	0.267252	0.0068639	0.195648	0.175613	0.183139	0.206162	0.204087	-0.13792	-0.126264	-0.0821337	-0.0546928	-0.119611	-0.0696056	-0.0260876	-0.106806	0.137307	435.736	-0.13792	0.267252
C5_02470W	INT1	0.134245	-0.636225	-0.451147	0.189188	0.302802	0.0151518	0.128086	-0.21001	-0.515664	0.136536	0.01167	-0.577108	-0.345757	0.499685	1.0164	-0.872404	-1.33366	6776.82	-1.33366	1.0164
C4_03330W	IPK1	0.0473144	0.00272218	0.0744617	-0.196294	0.118655	-0.222868	-0.0960614	0.144849	0.27639	-0.180388	-0.15949	-0.0113226	0.174811	-0.0898124	0.178248	0.448688	-0.822991	1041.53	-0.822991	0.448688
C2_09730C	IPK2	0.235819	-0.232852	0.163107	-0.216719	0.0630245	0.0647978	-0.00651301	0.146935	-0.0344907	0.198434	0.125158	-0.53336	-0.073785	-0.911891	0.0520042	-0.00280302	-0.189574	839.196	-0.911891	0.235819
C6_02320C	IPL1	-0.03682	0.15568	0.0437591	0.195207	0.533132	-0.402465	-0.00364894	0.49723	-0.311899	0.0900759	-0.468181	-0.0982979	0.176856	-0.0974364	0.035801	0.0845657	-0.128884	615.548	-0.468181	0.533132
C2_08810C	IPP1	0.0178076	0.0803262	0.00111385	0.236537	0.0425893	-0.0669584	-0.238617	0.137635	-0.0707684	0.148019	0.247088	-0.01229	0.124171	-0.472116	-0.166807	-0.0272027	0.0925889	19695.3	-0.472116	0.247088
C1_09120W	IPT1	0.356798	-0.119083	-0.0662777	0.134281	1.27432	0.132038	0.315346	0.474715	0.536022	-0.555601	0.476938	-0.786656	-0.0484939	0.00307946	-0.696844	-0.0651866	-0.776851	6374.95	-0.786656	1.27432
C7_01840W	IQG1	0.431079	-0.091673	0.0201021	0.458732	1.07611	0.215345	0.18669	0.129857	-0.238905	-0.0960497	0.469341	-0.770713	0.421571	-0.130825	-0.311635	-0.548979	-0.467481	5507.6	-0.770713	1.07611
C1_12450C	IRA2	0.471695	0.0443428	0.542006	-0.294763	0.114077	-0.308228	-0.0339519	0.513257	-0.111299	0.0515019	0.113219	0.346744	-0.119567	-0.14248	-0.248976	-0.2814	0.11247	2666.34	-0.308228	0.542006
C1_07970C	IRE1	0.01688	-0.0815857	0.24593	0.248648	0.19321	-0.103351	0.191518	-0.23107	0.00501192	-0.148966	-0.179263	-0.214927	0.0606678	-0.0114633	-0.0328503	-0.100336	0.932812	2608.15	-0.23107	0.932812
C3_01360C	IRO1	0.523725	0.0629161	-0.0467109	0.290795	0.770313	0.0619456	0.0341257	0.23981	-0.0806645	0.0739523	0.194329	-0.611634	0.0683471	-0.70567	-0.564825	-0.353308	-0.317671	6365.56	-0.70567	0.770313
C1_14230C	IRR1	0.080426	0.0413157	-0.0499639	-0.216228	-0.18435	0.123762	0.272808	0.0709454	-0.00264328	0.0193275	0.306199	-0.0617696	-0.171144	0.414273	0.398777	-0.15097	-0.499777	756.755	-0.499777	0.414273
C3_03660W	IRS4	-0.126789	0.0355548	-0.16771	0.249412	0.084894	0.237943	0.0216416	0.201018	0.238437	-0.0381683	-0.314351	-0.0716137	-0.007665	-0.0289498	-0.0259746	-0.235776	0.120215	948.965	-0.314351	0.249412
C6_02520W	ISA1	-0.437873	-0.0380001	-0.102181	0.43236	0.112884	-0.126767	-0.251017	-0.219352	0.80971	0.022141	-0.455376	0.436199	-0.105803	-0.513887	0.0673366	0.165957	0.385214	539.043	-0.513887	0.80971
C3_06900W	ISA2	-0.220045	0.0258139	0.0233239	-0.156614	-0.0390702	0.129041	0.216202	0.0727958	0.00112133	0.0246389	-0.100366	-0.197346	-0.0990427	0.371942	-0.121783	0.136018	0.258036	83.3743	-0.220045	0.371942
CR_05830C	ISC1	-0.100768	-0.207027	-0.292238	0.110614	-0.00414781	0.195848	-0.0896891	0.219738	0.143819	-0.194089	-0.114917	0.390282	-0.0618626	0.158194	0.296067	0.154085	-0.240914	293.291	-0.292238	0.390282
C1_01650W	ISN1	0.35258	0.351776	0.251516	-0.240579	0.191555	0.0909925	-0.12717	0.574938	0.341784	-0.0281375	-0.101245	-0.101976	-0.0921834	-0.461711	-0.340952	-0.206215	0.46088	639.449	-0.461711	0.574938
C3_00540C	IST1	-0.169146	-0.0508259	0.168691	0.219875	-0.160149	0.0594908	-0.0286792	0.0530875	-0.214015	0.0468654	0.370566	-0.0839275	-0.143562	-0.00981231	0.10022	-0.102261	0.491605	363.535	-0.214015	0.491605
C1_07520C	IST2	0.41102	0.132013	0.0456549	0.312486	0.500473	0.180326	0.0683622	-0.020873	0.144212	-0.258827	0.29472	-0.390002	-0.0947625	-0.381042	-0.54624	-0.575296	-0.203572	9665.64	-0.575296	0.500473
C7_01760C	ISU1	-0.0672686	-0.175754	-0.18715	-0.186272	0.48151	-0.00471543	-0.340238	-0.235017	0.591431	0.181294	-0.135907	0.437118	0.613292	-0.162965	-0.0235879	0.642031	0.208577	1580.76	-0.340238	0.642031
C3_06310C	ISW2	-0.0788373	0.131087	-0.17838	-0.160462	-0.0987404	0.127769	0.358689	0.153142	-0.122906	-0.192533	0.0360919	-0.0271582	0.0434143	0.250721	0.203002	-0.0661363	-0.351713	1062.62	-0.351713	0.358689
C7_03530C	ISY1	-0.471679	0.0507519	0.0508142	-0.150296	0.465751	-0.487327	0.573843	-0.236995	0.348254	-0.309893	-0.162202	-0.91819	0.669748	0.407029	-0.59197	-0.48943	0.629002	105.579	-0.91819	0.669748
C2_04940C	ITR1	0.143415	-0.0557417	0.169975	-0.121925	-0.0716346	0.0238048	0.0925799	0.273851	0.81549	-0.458018	0.318989	0.616915	-0.118088	-0.182407	-0.176967	-0.0507082	-0.550959	1145.73	-0.550959	0.81549
CR_08780W	ITS1	0.178758	-0.0410978	0.289997	-0.934734	-0.207133	0.802095	-0.0246758	0.0906583	-0.433848	0.120666	-0.813089	0.504204	0.0519507	0.455544	0.459089	-0.272479	-0.458787	20545.6	-0.934734	0.802095
CR_08800W	ITS2	0.171744	-0.100074	0.330621	-0.763609	-0.141266	0.806488	0.0503709	0.381044	-0.345468	0.251086	-1.01094	0.517564	0.400919	0.546425	0.566704	-0.0571379	-0.378112	17656.4	-1.01094	0.806488
C4_03450C	JAB1	-0.271041	-0.0553569	-0.0652936	-0.35255	0.105905	0.11887	0.243217	0.255013	-0.393686	-0.0690818	-0.574308	0.0562983	-0.0689217	0.0783506	-0.0281264	0.516353	0.356087	1400.79	-0.574308	0.516353
C2_08790W	JEM1	0.135809	0.000572427	-0.154933	0.132214	-0.04941	-0.0389329	-0.0734088	0.281185	-0.280406	-0.488796	0.139036	-0.053019	-0.0418995	0.149569	0.00638378	-0.253205	0.316503	1296.47	-0.488796	0.316503
C3_06580W	JEN1	-0.530765	1.30671	-0.361699	-1.29426	3.77541	-1.6896	0.0286322	-3.19919	5.37269	0.680046	1.61656	2.48254	0.549811	-0.586725	-0.670359	-1.7798	1.30981	708.155	-3.19919	5.37269
C4_04030W	JEN2	-3.38091	-0.47591	-0.773847	0.681722	-0.0181516	-1.79436	0.0584569	-0.299004	2.54379	1.28428	-1.81156	3.6021	-0.196098	0.0130498	1.73063	1.87547	2.21469	1391.79	-3.38091	3.6021
C1_08870C	JIP5	-0.22075	0.142115	-0.0970457	-0.440606	-0.081938	0.163341	0.180897	-0.00333336	0.128236	-0.0011806	-0.0822972	0.0706234	0.468256	0.431376	0.50066	-0.0598065	-0.140806	1640.28	-0.440606	0.50066
C7_04030C	KAP120	0.00680169	-0.0967877	-0.0547373	0.243938	0.532777	-0.00171076	0.0885836	0.0686847	0.0600688	-0.0817589	0.471662	-0.427791	0.629591	-0.0396681	-0.0317803	-0.0893809	-0.115155	3518.67	-0.427791	0.629591
C2_01120W	KAR2	0.176371	0.0496112	-0.261407	-0.111214	0.202862	0.352259	0.01228	0.336008	0.362077	-0.408942	-0.106359	-0.646894	-0.099005	0.0242951	-0.302459	-0.00598324	0.160231	32780.2	-0.646894	0.362077
C2_09370C	KAR3	0.131622	-0.0136176	0.0536285	0.306266	0.00896923	-0.0115981	0.0767756	0.148541	-0.0859189	0.037486	-0.0468714	-0.320465	-0.00141807	-0.0411997	0.0670132	-0.0266183	-0.111542	641.197	-0.320465	0.306266
CR_02330C	KAR4	0.458392	-0.291826	-0.0680003	-0.17015	-0.467134	1.41146	0.417158	0.304821	1.46579	0.525634	-0.0813304	1.78749	-0.329272	-0.124846	-2.27428	-0.85307	-0.103751	28.0661	-2.27428	1.78749
C6_01010W	KAR5	2.17835	-4.45263	1.67919	3.2805	-6.12739	0.631564	0.275348	-6.12739	-0.334416	-6.12739	1.0063	-6.12739	-6.12739	0.700017	0.499427	-6.12739	0.451376	72.7008	-6.12739	3.2805
C1_13740W	KAR9	0.524333	0.0184145	-0.0253643	0.245879	0.377456	0.174086	0.250248	0.213987	0.132004	-0.307852	0.638497	-0.488099	-0.0746346	-0.292075	-0.456378	-0.279387	-0.672906	1346.04	-0.672906	0.638497
C7_01620C	KCH1	0.359974	0.0560864	0.0703447	0.181918	0.957082	0.115525	0.0927027	-0.0351257	-0.0145174	0.0230265	0.23041	-0.2576	0.640816	-0.246626	-0.517149	-0.344311	-0.240632	2344.99	-0.517149	0.957082
CR_05260C	KCS1	0.128412	-0.0800159	0.0684786	-0.0231145	-0.1061	-0.257063	-0.0388845	-0.119746	0.0861898	-0.044047	0.138038	0.444568	-0.0547227	0.126422	0.061655	-0.0287864	-0.495143	1268.59	-0.495143	0.444568
C1_00140W	KEL1	0.389932	-0.268954	0.125784	0.458772	0.213376	0.390356	-0.0516338	0.128524	0.111262	0.202701	-0.0357702	-0.16577	0.019295	-0.11367	0.010407	-0.0926576	-0.291595	5639.56	-0.291595	0.458772
C1_13420C	KEM1	-0.0303789	-0.208219	0.0318897	0.10495	-0.104669	0.191479	0.248731	0.0297476	0.00529795	-0.043407	0.0413693	-0.133704	-0.0226431	0.435949	-0.0541721	-0.0554589	0.0778706	2684.05	-0.208219	0.435949
C1_08990C	KEX2	0.274629	-0.0118235	0.0203637	-0.078203	0.5896	0.0305996	0.24727	0.140384	0.106298	-0.161952	-0.230183	-0.0977868	0.052898	-0.15032	-0.364632	-0.0784271	0.296557	2392.16	-0.364632	0.5896
C3_00880W	KGD1	-0.02211	-0.0931561	0.0093232	0.372933	0.471612	0.0860881	-0.268726	-0.11988	0.872909	-0.00739496	-0.297662	0.441395	0.216167	-0.346079	-0.124276	0.131225	0.416739	16558.1	-0.346079	0.872909
CR_07420W	KGD2	-0.100062	-0.0677256	0.0968334	0.504109	0.251598	-0.122033	-0.466963	-0.344425	1.14794	0.175954	-0.0686941	1.1689	0.218423	-0.509576	-0.0153532	0.367411	0.455561	8657.46	-0.509576	1.1689
C2_04760W	KIC1	0.0264215	-0.0285977	0.00215798	-0.256009	-0.178079	0.202529	0.185539	0.0224256	-0.0807505	0.0398461	0.159821	0.100086	-0.377004	-0.0740395	-0.373105	-0.0843203	0.200152	1876.95	-0.377004	0.202529
CR_00260W	KIN2	0.303047	-0.206313	0.0337751	0.382178	0.071483	0.150684	-0.233295	-0.0883054	0.0974516	0.233505	0.185371	0.643742	-0.0920416	-0.358071	-0.0991066	-0.346714	-0.0343094	4820.36	-0.358071	0.643742
C2_10530C	KIN3	0.253735	0.113475	-0.270558	-0.0910528	0.162859	0.278451	0.0597801	0.0589202	-0.412789	0.0303843	-0.0983906	0.170759	-0.122364	-0.0252162	-0.141906	0.0189688	-0.157812	986.215	-0.412789	0.278451
CR_06540W	KIP1	0.0340677	-0.385314	0.00408152	0.214794	-0.0916388	0.105699	0.132052	-0.0466102	-0.430025	-0.011138	0.120897	-0.265825	-0.00976885	0.351545	-0.248908	-0.264465	-1.11663	568.764	-1.11663	0.351545
C2_10310C	KIP2	0.113634	-0.18995	-0.0938218	0.12778	0.252382	-0.0460459	0.195588	0.0275796	-0.127669	0.148464	0.0639953	-0.619394	0.0184647	0.198932	0.335564	-0.194337	-0.551059	791.051	-0.619394	0.335564
C3_05720C	KIP3	0.239337	-0.184171	0.0576552	0.0144971	-0.12652	-0.0940056	0.0293507	0.106688	-0.0632655	0.0435714	-0.0238742	-0.243882	-0.0888502	0.0925739	0.0965337	0.157085	-0.0405237	949.413	-0.243882	0.239337
C1_12010C	KIP4	0.433758	0.0860255	0.223643	0.00457842	-0.0708364	0.443183	0.258073	-0.0852718	0.475435	-0.0557159	0.481805	-0.390098	-0.132042	-1.01853	-1.01338	-0.901792	-1.30239	4177.74	-1.30239	0.481805
C2_09230C	KIS1	0.0841397	-0.0586875	-0.0282202	-0.214684	0.102247	-0.0182917	-0.0849262	0.132195	-0.0489034	-0.122183	0.0690501	-0.287223	0.099735	-0.0636984	-0.0488064	0.105799	-0.0398649	1455.01	-0.287223	0.132195
C1_13610C	KIS2	0.290063	-0.40111	0.302038	0.250964	0.0154476	0.266876	-0.0242054	-0.307548	0.337491	0.0777068	0.0711774	-0.527482	-0.240932	-0.214825	-0.194502	-0.0146975	0.103915	1962.2	-0.527482	0.337491
C1_13470W	KNS1	0.210561	0.2007	0.108786	0.267689	-1.18897	-0.0859021	-0.10848	-0.975905	-0.311041	-0.492406	0.825298	1.28514	-1.09109	0.299961	-1.16222	-0.778608	0.246033	256.159	-1.18897	1.28514
C1_05460W	KOG1	0.0334341	0.029008	0.0304455	0.161237	-0.187754	0.25919	0.0566468	-0.179518	0.333354	0.118745	0.0816639	0.227482	-0.188238	-0.00050482	-0.120152	-0.0182017	0.339359	1929.74	-0.188238	0.339359
CR_03790C	KRE1	-0.486927	0.0722794	0.211108	-0.368604	-0.359001	-0.0327496	-0.660799	0.587652	1.55133	0.0909387	-0.250136	0.80697	0.0511896	-0.981641	-0.538298	0.79726	1.25839	5613.45	-0.981641	1.55133
C2_08000C	KRE30	-0.0233433	0.16061	-0.109577	0.0655936	0.166177	-0.104846	0.058587	-0.14779	0.265863	0.077491	-0.132857	-0.202181	0.322901	-0.143397	0.165748	0.0187086	-0.352158	5789.05	-0.352158	0.322901
C3_02960C	KRE5	0.383387	-0.0387431	0.0442193	0.15511	0.22959	-0.019544	0.19499	0.323176	-0.101054	-0.105648	0.107642	-0.246026	-0.0963451	0.0539795	-0.184216	-0.206198	0.455099	2794.26	-0.246026	0.455099
C3_05830W	KRE6	-0.512709	-0.259339	-0.351578	0.0497972	0.238464	0.130039	0.0579112	-0.561741	0.639697	-0.0703353	0.284169	-0.0563875	0.111547	0.199553	0.0397047	-0.114459	-0.935447	3051.26	-0.935447	0.639697
C5_00470C	KRE62	-1.8417	-0.472177	1.06251	0.485969	0.242594	1.16285	-0.616179	-0.22794	1.20707	-0.646116	0.120117	2.13921	-1.35281	0.116156	0.472423	-1.29521	-1.06065	13.1798	-1.8417	2.13921
C3_04180W	KRE9	0.538302	0.0369457	0.203928	0.451365	0.330513	-0.0608187	-0.216135	0.185973	0.0393354	0.159154	-0.175924	-0.202289	0.280849	-0.501553	-0.532426	-0.236434	-0.227622	4600.88	-0.532426	0.538302
C1_11420W	KRR1	-0.43735	0.434557	0.0530659	0.00521486	-0.0706195	-0.134239	0.0740729	-0.13407	-0.325286	-0.161411	-0.589648	0.261824	0.734901	0.175556	0.601297	0.0246486	-0.348992	4067.96	-0.589648	0.734901
C3_07410C	KRS1	0.117089	0.205629	-0.013361	0.446466	0.251582	-0.065421	-0.0873336	-0.0586581	-0.833102	0.108848	-0.202469	-0.12038	0.472394	-0.0421179	0.0548173	-0.0928035	-0.442715	22747.1	-0.833102	0.472394
C1_07380C	KSP1	0.333624	0.0987879	0.324152	-0.121091	-0.375295	0.0955854	-0.171706	0.363745	-0.248367	0.224664	0.0660539	0.385583	-0.282346	-0.0701538	-0.377979	-0.164233	0.376865	1430.97	-0.377979	0.385583
CR_07380C	KSR1	-0.0259678	0.0758638	-0.0421867	-0.0686714	0.101298	0.0842418	-0.128377	0.0807289	0.176294	-0.00961602	-0.200099	0.32357	0.0391578	-0.318453	-0.0802425	-0.102407	-0.0391499	1535.22	-0.318453	0.32357
C2_05620W	KTI11	-0.552287	0.0138371	-0.120981	-0.321203	-0.0653748	-0.0781663	0.397809	-0.426653	-0.190208	0.277041	0.39966	-0.0416478	0.492559	0.263479	0.368761	0.742106	-0.423311	482.921	-0.552287	0.742106
CR_03370C	KTI12	0.16154	0.328055	-0.101644	-0.438222	0.318891	-0.479924	-0.104765	-0.0355625	-0.0437824	0.0963018	-0.417611	0.271188	0.2465	-0.533162	0.830857	0.180683	-0.321281	1244.32	-0.533162	0.830857
C2_04560W	KTR2	0.0844104	0.0432541	0.210277	-0.14823	-0.134437	-0.353744	-0.31348	0.0933275	0.556468	0.0152188	-0.442548	-0.0840864	-0.0934465	0.0168095	-0.0709382	0.171277	0.50045	611.323	-0.442548	0.556468
C1_04000C	KTR4	-0.321868	-0.12145	0.30552	0.0725056	-0.0619741	-0.431583	0.149879	-0.196871	-0.141352	-0.17002	0.153301	-0.34754	0.0611111	0.253581	0.180664	-0.013823	0.641023	357.894	-0.431583	0.641023
C4_02290W	LAB5	0.0708419	-0.220861	0.00769039	0.116935	0.122937	-0.297379	-0.187369	0.160978	-0.172592	0.138203	-0.451919	0.0515823	0.303207	-0.199507	-0.27987	0.438963	-0.279815	1575.42	-0.451919	0.438963
C3_05730C	LAC1	0.0205399	0.273016	0.149097	-0.346359	0.182207	-0.19251	0.180876	0.359009	-0.491072	-0.327062	-0.207643	-0.0974634	0.184857	0.119462	-0.0246758	0.194121	-0.145988	271.191	-0.491072	0.359009
CR_01060W	LAG1	0.474579	0.0245164	-0.180703	0.0500376	0.166205	0.569059	0.609778	0.0426288	-0.581531	-0.778839	0.676747	-0.319444	-0.277699	0.803511	-0.12759	-0.310043	-0.517142	1728.76	-0.778839	0.803511
CR_04480C	LAP3	-0.0736995	-0.2298	0.584061	-0.589134	0.181495	-0.226765	-1.46959	0.816566	0.377032	0.363149	-0.229727	0.481171	-0.0771398	-1.12835	-0.526824	0.79562	1.93523	12255.8	-1.46959	1.93523
C5_03590W	LAP4	0.136897	-0.230006	-0.00307911	0.0398357	0.0252814	0.0391147	-0.222635	-0.058521	-0.0486497	0.787379	0.151086	0.244242	-0.184075	0.0875831	-0.357242	0.0697452	0.181971	792.809	-0.357242	0.787379
C3_02170C	LAP41	-0.12181	-0.188389	0.111822	0.0153858	-0.295032	0.28412	-0.104546	0.0816907	-0.144055	0.109894	0.315646	0.0163035	-0.221155	0.0728281	-0.141987	0.149562	0.73746	3995.41	-0.295032	0.73746
C2_06000W	LAS1	-0.112693	-0.0406477	-0.0583585	0.302037	0.0369083	0.0805421	0.133508	0.0411732	0.316803	0.0492222	0.025058	-0.151531	0.183993	0.179046	-0.0149725	-0.0902103	-0.216205	703.941	-0.216205	0.316803
C7_01640W	LAT1	-0.0550836	-0.0817172	-0.0501986	0.274472	0.443122	0.191644	-0.11537	-0.137957	0.170049	0.210312	0.10427	-0.246416	0.74239	-0.314104	-0.105275	0.273598	-0.14765	21625	-0.314104	0.74239
C1_13900C	LCB2	0.208899	-0.0166357	-0.0703558	0.291176	0.00505402	0.145326	-0.0963405	-0.00585856	0.385192	-0.269447	0.0474886	-0.0721017	0.199991	0.0576818	-0.00851535	-0.00793027	-0.469612	4722.49	-0.469612	0.385192
C1_12080W	LCB4	0.447573	-0.379346	0.172746	0.715624	0.347152	0.129784	-0.322588	0.146078	-0.252778	0.350281	-0.0406052	-0.433404	-0.00998037	-0.0160005	-0.0255266	0.372046	-0.641822	958.002	-0.641822	0.715624
C7_02270W	LDG3	3.20343e-16	4.27253	3.20343e-16	3.20343e-16	5.79575	2.13418	1.94346	2.03741	12.3321	4.12504	3.20343e-16	2.33912	6.12106	3.20343e-16	3.56762	3.86427	3.88534	844.501	3.20343e-16	12.3321
C4_05750C	LEA1	0.084017	0.114794	0.122273	-0.0561894	0.0662683	-0.231525	-0.0642596	-0.0456698	-0.168438	-0.125007	0.0327238	-0.0847508	0.156485	-0.267588	-0.0761472	0.713185	-0.273242	1015.34	-0.273242	0.713185
C2_05110W	LEM3	0.0461666	0.0525656	0.178799	0.190989	-0.120984	0.0202932	-0.0581074	-0.151389	-0.0217671	-0.0273259	0.121689	-0.0456374	-0.0350559	-0.0295803	-0.0892622	0.0262706	0.482067	5111.23	-0.151389	0.482067
CR_00360C	LEU1	-0.485534	0.507644	-0.158401	0.231433	0.324288	0.0146598	-0.895431	-0.580395	1.55318	-0.0412735	-0.767509	1.25072	-0.236161	-0.079153	0.119289	-0.0937536	1.20798	2475.37	-0.895431	1.55318
C7_00400W	LEU2	-0.378677	0.617352	-0.0563724	-0.618412	-0.173308	-0.0595246	-0.301047	-0.533874	0.28308	-0.110856	-0.0638552	0.896891	0.0303667	-0.278206	0.160222	0.451596	0.729096	2959.57	-0.618412	0.896891
C5_02180C	LEU3	0.0339251	-0.0459089	-0.06097	0.253159	-0.0155121	0.0341879	0.0243227	-0.100005	-0.364502	0.723262	0.147361	0.416555	0.0374935	-0.0327119	0.688041	-0.0266848	-0.692249	2469.8	-0.692249	0.723262
C1_00170W	LEU4	-0.681006	2.91416	-0.373315	1.28474	-0.898565	2.88108	1.34905	-1.89265	1.47649	-1.07467	1.60704	2.38685	-0.276295	-0.15419	-0.0477886	-0.581583	1.43126	5179.34	-1.89265	2.91416
C2_09750W	LEU42	-0.490845	-0.0272968	-0.0397378	1.86237	-0.222829	-0.315514	-0.0476312	-0.851343	1.16026	-0.0924727	-0.0605606	0.77151	0.076563	-0.0350867	0.171995	0.174446	1.48987	6316.39	-0.851343	1.86237
C2_00150W	LEU5	-0.0883207	0.0831948	-0.0617456	0.638343	0.0701166	0.20044	-0.366789	-0.301691	0.637933	0.326031	-0.00622998	0.152489	0.14773	-0.427623	-0.363829	0.0356812	-0.122621	1320.52	-0.427623	0.638343
C1_07500C	LHP1	0.024154	0.410943	0.0227835	-0.142679	0.0505295	-0.242615	0.179116	0.319983	-0.292233	0.00430926	-0.645913	-0.51304	0.388779	-0.0466753	0.0825201	0.0809932	-0.175714	930.219	-0.645913	0.410943
C2_02760W	LHS1	0.177035	-0.1174	-0.0229048	-0.291382	0.0680807	0.204204	0.111505	-0.0101808	0.29893	-0.218216	0.158959	-0.207906	-0.265215	0.10913	-0.322859	-0.103507	0.476067	4233.89	-0.322859	0.476067
C7_02060W	LIG1	0.285608	-0.0544383	0.104453	1.06061	0.921539	-0.251419	-0.166758	0.225363	-0.00566472	0.135472	-0.156459	-0.344162	0.90546	-0.237807	-0.16553	-0.0217886	0.107827	5762.01	-0.344162	1.06061
C2_03030W	LIG4	0.0293407	-0.0104393	-0.115451	-0.0292417	0.285531	0.237984	0.00174213	0.0894497	0.145124	-0.258077	0.57664	-0.446706	-0.372082	-0.191681	-0.485324	-0.62544	0.30105	1030.86	-0.62544	0.57664
C1_09580C	LIP1	2.34662	0.867163	-5.11259	0.347189	0.623873	2.82689	0.0984983	-1.42114	5.20846	0.232136	-0.166741	3.23727	-1.78213	-0.149192	-2.08993	-5.11259	-0.550492	141.631	-5.11259	5.20846
C1_09590C	LIP10	3.37082	3.20343e-16	3.20343e-16	3.20343e-16	3.20343e-16	4.64466	1.94346	2.03741	5.78813	3.20343e-16	3.20343e-16	4.22956	3.20343e-16	3.20343e-16	3.20343e-16	3.20343e-16	3.20343e-16	6.4237	3.20343e-16	5.78813
C1_09420W	LIP2	0.794978	-3.46376	-1.35358	1.41547	-0.132782	3.54495	-0.781128	-0.548532	2.8467	0.811398	0.187165	-3.46376	0.502466	4.34807	-1.27775	0.930188	0.140399	26.1173	-3.46376	4.34807
C1_09900W	LIP3	1.15987	0.903432	-0.109616	-1.76195	-0.858723	1.56877	0.203873	-1.24901	1.52899	-0.297853	-1.54263	2.02281	-0.308481	0.528427	-0.710224	1.39347	1.10606	10.8674	-1.76195	2.02281
C6_04490W	LIP4	-0.300896	-0.752383	-0.00137145	1.36631	0.266868	-0.126515	-0.738987	-1.672	3.17771	-0.858885	1.18666	1.42222	-1.2697	1.9439	1.1001	0.0255709	-1.50981	81.385	-1.672	3.17771
C7_02830C	LIP5	0.998294	0.332864	1.65623	0.0708605	0.327205	-0.625528	-2.32748	1.9637	-0.741399	1.00168	-0.044496	-1.94489	0.55676	-0.916766	-1.03113	-0.440118	-2.3144	20.9453	-2.32748	1.9637
C1_09600C	LIP6	-0.0406698	-0.0312388	-0.0798109	0.463837	-0.682724	0.56752	0.0186721	-0.168737	-0.222196	0.148664	0.0697945	-0.0190172	-0.351811	0.402445	0.0229341	-0.0231789	0.126644	330.679	-0.682724	0.56752
CR_09220C	LIP7	0.436271	-0.442598	-0.232221	0.807772	-0.331222	1.00501	0.0576353	-0.55238	0.938923	-0.309924	0.927785	0.210303	-0.525901	-0.206336	-1.07782	-0.373729	1.6265	150.458	-1.07782	1.6265
C7_03300C	LIP8	0.239014	-0.130703	-0.169418	-0.300729	-0.98171	0.535914	-0.568424	-0.0890205	0.44387	0.100707	0.0668537	-0.384029	0.0736384	-0.0508757	-0.117124	0.287202	0.693925	34.6257	-0.98171	0.693925
C7_02880C	LIP9	0.46456	0.983746	0.078701	0.0584452	0.489488	1.5274	-3.40108	-3.40108	1.36277	-1.74454	0.737131	2.05156	-0.685063	-0.54268	0.169671	-0.561542	-0.657757	8.93567	-3.40108	2.05156
C1_10490W	LKH1	0.0475896	-0.287053	-0.010571	0.509196	0.158513	0.124227	-0.192757	0.244636	-0.170172	0.290076	-0.0201624	-0.368752	0.225856	-0.226891	-0.257938	-0.0103125	0.279079	2639.03	-0.368752	0.509196
C7_03080W	LMO1	0.53539	0.242755	-0.0763699	0.0240304	0.877735	0.104659	0.30055	-0.0610327	0.108547	0.000635099	0.00987097	-0.167626	0.636546	-0.198617	-0.368602	-0.210272	-0.1073	3727.48	-0.368602	0.877735
CR_07400C	LPD1	0.169866	-0.095228	0.147124	-0.0184238	0.0294581	0.0912903	-0.0807811	-0.144354	0.108439	0.253424	-0.135582	0.664014	0.112941	-0.151803	-0.170171	0.0486672	-0.0150767	29873.6	-0.170171	0.664014
C1_04740W	LPG20	-0.701937	-0.541414	0.0325938	-0.234271	-0.718347	1.10262	0.891059	-0.576649	0.282004	-0.638485	1.67453	0.272977	-1.04827	1.13174	-0.300672	0.0956764	2.00966	1248.89	-1.04827	2.00966
C7_01780W	LPI9	-0.0433108	-0.363062	-0.278584	0.0994428	0.442151	0.340461	0.0608248	-0.0418192	0.10643	-0.169004	0.130088	-0.157434	0.103469	0.0135684	-0.389952	-0.240554	0.160248	2626.51	-0.389952	0.442151
C2_07480W	LPT1	0.0341588	-0.0759203	-0.18522	0.00141649	-0.149438	0.831624	0.143019	0.0831967	0.482085	-0.357925	0.331217	-0.123971	-0.186423	0.408257	-0.194231	-0.0106202	-0.255344	2412.56	-0.357925	0.831624
CR_00440C	LRG1	0.240822	-0.0148216	-0.255017	-0.0508675	-0.00238142	0.226254	0.0715468	0.0241849	-0.00734948	-0.227898	0.00168041	0.403067	-0.19218	0.237551	0.117461	-0.366468	-0.580125	4071.97	-0.580125	0.403067
C1_00870W	LRO1	0.188611	0.242048	-0.0512243	-0.0952001	0.223165	0.102812	0.223697	-0.0109571	-0.211575	-0.259312	-0.0584285	-0.403334	-0.0643853	0.205766	0.0333332	-0.132525	-0.106723	1557.19	-0.403334	0.242048
C1_01690C	LSC1	0.234273	-0.230558	-0.157804	-0.228558	-0.197856	0.339858	-0.0747519	0.2155	0.0441433	0.196992	-0.221128	-0.181278	0.0114056	0.0292206	0.115602	0.150289	0.0136847	19717.6	-0.230558	0.339858
CR_06760C	LSC2	0.364545	-0.172906	-0.333087	0.159206	0.226107	-0.125607	-0.131877	0.333089	0.0840425	0.0783154	-0.408728	-0.194225	0.121826	-0.533382	-0.130552	-0.498099	0.280025	29830.6	-0.533382	0.364545
CR_00240W	LSM6	-0.138824	0.536337	-0.0468801	-1.03169	0.037773	-0.351042	0.204161	0.463078	-1.0698	-0.250177	-0.423711	0.78202	-0.321349	0.523874	0.181605	0.063257	-0.199556	839.554	-1.0698	0.78202
C2_06730W	LSP1	0.345711	-0.156651	-0.0609087	0.214367	0.680186	0.533541	0.241762	-0.200254	0.539849	-0.383224	0.786584	-0.382166	-0.129476	0.20951	-0.242188	-0.276425	-0.0971132	24406.3	-0.383224	0.786584
C6_02400W	LSU-C2809	1.23038	1.52987	0.681868	-3.80278	0.795791	2.28827	-1.97506	0.199407	1.14125	-0.395379	-0.704164	1.16199	-0.0267073	1.90225	0.157093	1.44072	-1.15961	14.6764	-3.80278	2.28827
C6_00220C	LSU-G1431	1.7483	0.410148	0.5637	-1.73946	-0.452051	0.0765532	-1.0886	1.05482	0.543177	-0.173647	0.14908	0.608829	0.0804053	0.67557	1.22526	-1.90638	-0.0611524	12.3277	-1.90638	1.7483
C2_06860W	LTE1	0.518973	0.0134278	0.08308	0.137225	0.259843	-0.0438792	0.0291821	-0.0236451	-0.170662	-0.240429	0.18763	-0.571167	-0.0334071	0.265177	0.173267	-0.350929	-0.979779	1555.26	-0.979779	0.518973
C1_08260C	LTP1	-0.0666196	-0.0580361	0.0591656	-0.153959	-0.184646	0.0732789	-0.122741	-0.220154	0.0253365	0.0129202	0.308935	0.188088	0.0347547	-0.237252	0.187832	0.329033	0.134353	2878.53	-0.237252	0.329033
CR_10650W	LTV1	-0.250511	0.211851	-0.3062	0.344826	0.0925726	-0.0965504	-0.0143463	-0.17741	0.351086	-0.0322002	-0.240403	0.621482	0.677618	-0.112053	0.635272	-0.0348041	-0.365264	1315.98	-0.365264	0.677618
CR_05020W	LYP1	0.152781	0.168379	0.0726886	0.446766	-1.08333	0.319045	-0.214883	-0.375218	-0.172409	-0.495042	0.454127	1.01307	0.0707321	0.582269	-0.387774	-0.381986	-0.268395	150.932	-1.08333	1.01307
C4_05320W	LYS1	0.371904	-0.00907896	0.106618	1.17246	0.439434	-0.468532	-0.263012	-0.169891	-0.337019	-0.152867	-0.257669	0.147044	0.0386082	0.0947926	-0.549802	0.46654	0.432413	6850.21	-0.549802	1.17246
CR_01400W	LYS12	-0.104053	0.171959	0.0742774	1.38845	-0.455519	-0.544233	-0.639162	-0.469279	-0.531469	0.239152	-0.227784	1.06962	-0.126735	-0.0313592	0.241729	0.333628	-0.169532	3363.05	-0.639162	1.38845
C6_02750C	LYS14	0.248503	-0.165648	-0.0309821	0.5822	0.35553	-0.0588341	0.23016	0.0126181	0.161033	-0.204676	0.398883	-0.916139	-0.228714	0.343272	-0.0224598	-0.15708	-0.868381	392.118	-0.916139	0.5822
C1_09200W	LYS142	0.0944943	-0.67609	0.136106	0.219829	-0.145542	0.16048	-0.316733	0.055274	0.0877037	0.127101	0.280994	-0.692832	-0.326055	0.116461	-0.312801	-0.111103	-0.00459508	946.956	-0.692832	0.280994
C1_09180W	LYS143	-0.0265639	0.0656473	0.607357	-1.11293	0.0153569	-0.128423	-0.0741334	1.8298	-0.39165	0.550196	-0.582689	0.762275	-0.0230081	-1.3397	-0.382067	0.392843	1.09959	2747.54	-1.3397	1.8298
C3_00750W	LYS144	-0.362338	-0.199261	-0.0615934	0.23612	-1.1771	-0.380328	0.0164947	-0.152099	0.605178	0.0340016	0.296613	0.52434	-0.388739	0.615934	0.0477273	-0.0158919	0.835275	472.42	-1.1771	0.835275
C1_02820W	LYS2	-0.142412	-0.111185	-0.226278	1.15858	-0.30214	0.37944	0.00852339	-0.171063	0.287009	-0.121348	0.224783	0.168019	-0.126907	0.623099	0.268215	-0.0631069	0.466362	5194.2	-0.30214	1.15858
C1_04730C	LYS21	-0.0594217	0.0254142	0.222468	0.122677	0.022329	-0.505861	0.0035057	-0.464142	0.385261	0.129951	-0.393157	-0.229722	0.115439	-0.383719	-0.00226409	-0.00878358	0.428397	1406.76	-0.505861	0.428397
C2_04460W	LYS22	0.0462117	-0.0152611	-0.308404	3.45208	-0.699313	-0.850861	-1.2996	-0.60369	1.93249	-0.758025	-0.534238	1.16812	0.184362	0.880806	0.409517	0.987621	1.2093	4439.75	-1.2996	3.45208
C4_04410C	LYS4	-0.236315	-0.0081688	-0.136933	1.09329	-0.332789	0.129961	-0.182924	-0.680181	0.582545	-0.256797	-0.0259588	0.729458	-0.163201	0.0547728	0.00843727	0.559783	0.607653	1783.07	-0.680181	1.09329
CR_04890W	LYS5	0.0222447	0.109293	0.607084	0.235554	0.0483555	-1.00372	-0.0144899	0.523358	-0.678475	0.188027	0.0262402	-0.50482	-0.0899229	-0.039759	-0.62745	-0.0770678	-0.017721	335.934	-1.00372	0.607084
C3_06590W	LYS9	-0.0351516	0.106822	0.0776135	0.695456	-0.77639	-0.0253748	-0.317633	-0.384111	-0.132785	0.032729	-0.036484	0.609885	-0.356357	-0.0399273	-0.591962	0.286875	0.828389	6995.88	-0.77639	0.828389
C7_00510W	MAC1	0.109013	0.0133591	-0.391506	-0.347776	0.789265	-0.292742	-0.544519	0.953523	0.150625	0.32783	-0.236406	0.0685234	0.425369	-1.24514	-0.509441	0.0521049	0.440924	2274.09	-1.24514	0.953523
C1_04080W	MAD2	-0.350667	-0.242397	-0.0322322	-0.379151	-0.337635	0.643955	0.627396	-0.13388	0.327821	-0.197331	0.771159	-0.351229	-0.066356	0.56827	0.203944	0.0460819	0.136744	774.522	-0.379151	0.771159
C6_01670W	MAE1	0.211958	0.441069	-0.155915	0.434876	0.088493	0.0580252	-0.0155403	-0.012085	-0.163805	-0.0862826	-0.123567	0.243353	-0.0392568	-0.0823397	0.0490456	-0.163189	0.00165281	5799.23	-0.163805	0.441069
C2_08120W	MAF1	0.200357	-0.0597284	0.125272	0.187615	0.00995535	-0.539659	-0.0811945	-0.0725886	-1.02712	-0.0343032	0.135003	-0.591823	-0.37386	0.151319	-0.115332	-0.0408458	-0.097644	432.242	-1.02712	0.200357
C2_06360C	MAK16	-0.323568	-0.0294273	0.121487	-0.0469908	0.123541	-0.302646	-0.296724	0.111577	0.132442	-0.237721	-0.458943	-0.107495	0.741658	0.0434525	0.341978	0.173704	-0.536453	1334.8	-0.536453	0.741658
C3_04560W	MAK21	-0.0480579	0.15427	0.0499114	0.037036	0.108135	-0.116889	0.257184	-0.0677243	0.060236	-0.129863	-0.202766	-0.162305	0.425414	0.253259	0.155494	-0.199458	-0.146217	2854.59	-0.202766	0.425414
C1_01770W	MAK32	-0.0732985	0.0434728	0.164511	-0.140252	-0.40122	0.182172	0.0988503	0.244868	-0.23195	0.196468	0.112524	-0.260656	-0.119561	0.0372384	-0.101581	-0.184904	0.621298	153.75	-0.40122	0.621298
C2_05090W	MAK5	-0.453201	-0.072805	-0.242527	-0.129319	0.0852449	0.0740982	0.143505	0.277893	-0.020234	-0.164743	-0.410458	-0.369908	0.543846	0.159792	0.489872	0.256421	-0.370997	1257.96	-0.453201	0.543846
CR_10790W	MAL2	0.603787	-0.0378919	-0.0945929	-0.382877	1.29955	0.921385	0.278363	-0.111967	1.45579	-0.287998	0.266193	0.478838	-0.169295	-0.652179	-0.171951	-0.765212	0.840099	2847.42	-0.765212	1.45579
C5_04930C	MAL31	0.932838	0.0793474	-1.17278	-1.04223	1.39088	1.38205	0.473633	0.529935	0.514043	-1.36152	1.53294	-0.172587	-0.788052	-0.234839	-0.142857	-1.30919	-0.997202	1890.31	-1.36152	1.53294
C7_03930C	MAM33	-0.307963	-0.161231	0.378322	0.0733049	0.708458	-0.395705	-0.275347	-0.313581	0.484678	0.515601	0.0907848	-0.439146	0.543277	-0.427666	-0.0811288	0.332564	0.865678	4267.62	-0.439146	0.865678
C1_03300C	MAS1	-0.176252	0.0712578	0.140907	-0.23646	-0.0827311	0.0287926	0.249777	-0.170634	0.0208594	0.235304	0.0400983	-0.393385	-0.0182603	-0.00301703	0.0925039	-0.00167136	0.278836	1168.13	-0.393385	0.278836
C5_01640W	MAS2	-0.437335	-0.0711689	-0.115111	0.0868399	0.0649287	0.0535441	0.114431	-0.0286173	0.115346	0.548687	-0.026132	-0.0114387	-0.151776	0.071697	0.168768	0.0289178	-0.178173	1722	-0.437335	0.548687
C1_01060W	MBF1	0.0850779	0.0713814	0.24261	0.100411	-0.00816079	-0.16078	-0.386126	0.0441492	-0.0615055	0.0669953	-0.525097	-0.0772563	0.0759597	-0.0962268	0.249815	0.269481	-0.0404489	19819.9	-0.525097	0.269481
C3_04110C	MBP1	-0.167708	-0.112725	0.0425854	0.146675	-0.206757	0.00150848	0.105627	0.0608134	-0.0403148	0.128543	-0.0182621	-0.00790076	0.0260976	0.110018	0.163046	-0.0715115	-0.153627	1014.11	-0.206757	0.163046
C3_05190C	MCA1	0.555017	0.201074	-0.0169031	0.0635829	0.0990716	0.00490544	-0.166591	0.0913364	-0.00854761	0.00506656	-0.656618	-0.210769	-0.12765	-0.139611	-0.754274	0.359775	-0.246875	3091.51	-0.754274	0.555017
CR_10540C	MCD1	0.0138793	-0.242051	-0.203426	0.0916815	0.0407447	-0.249166	-0.0040604	0.0410865	-0.639514	0.109522	-0.21222	0.0684335	-0.0150737	0.221651	0.36117	0.0775121	-1.23769	1019.86	-1.23769	0.36117
C1_12200W	MCD4	0.517265	-0.0865891	0.173937	0.232676	0.114123	-0.305322	0.619392	0.300987	-0.257554	-0.119622	0.362299	-0.395786	-0.132418	0.23599	-0.532221	-0.0964537	0.0486693	1682.98	-0.532221	0.619392
CR_01740W	MCI4	-0.000701596	0.0684758	0.174255	-0.211134	-0.0883072	-0.884656	-0.614698	-0.357127	0.78141	0.0478551	-0.746015	0.632978	-0.00721077	-0.513199	0.183152	0.169641	0.567303	1270.53	-0.884656	0.78141
C7_00890C	MCM1	0.637942	-0.226454	0.0869588	0.812539	0.552542	-0.0186007	-0.236183	0.0192921	-0.661429	0.802903	-0.315934	-0.585008	0.39538	-0.0254012	-0.289578	0.215773	-1.24301	1259.26	-1.24301	0.812539
CR_03830C	MCM2	-0.0368732	0.0646053	-0.367714	0.20311	-0.156471	0.104262	0.28268	-0.0303584	-0.089188	-0.382637	0.200917	0.667415	-0.153442	0.484178	0.514313	-0.0886252	-0.620277	1653.87	-0.620277	0.667415
C2_07350W	MCM3	0.165402	0.303643	-0.19937	0.171881	-0.252308	-0.0818626	-0.0557385	-0.0805427	0.285479	-0.0456578	-0.199398	0.515354	0.138696	0.136534	0.360408	-0.107804	-0.598311	2504.9	-0.598311	0.515354
CR_02110W	MCM6	0.0853155	0.0539812	-0.360167	-0.00947103	-0.75591	0.367035	0.125929	-0.288595	0.023662	-0.210636	-0.114129	0.426966	-0.393713	0.282116	0.661425	0.0300693	-0.658771	3663.21	-0.75591	0.661425
C6_02040W	MCR1	-0.238322	-0.298737	0.374794	0.250916	-0.267831	-0.814489	-0.628644	-0.779403	1.12508	0.134187	-0.467105	0.550186	0.0142532	-0.547272	0.0187918	0.877357	1.22026	18244.6	-0.814489	1.22026
C2_07600C	MCS7	0.106165	-0.0231778	-0.323259	0.259916	-0.0636101	0.683384	0.057275	0.226991	0.109035	-0.38376	-0.114422	-0.426744	-0.0256371	-0.106287	0.0112058	-0.549961	-0.502213	2134.67	-0.549961	0.683384
CR_05690W	MCT1	0.463294	-0.206006	0.135316	0.199162	-0.269103	-0.143759	-0.210228	-0.0225764	-0.142753	0.403278	-0.704576	0.566685	0.0206505	-0.387969	0.107803	0.20571	-0.0348428	235.756	-0.704576	0.566685
C1_13520C	MCU1	-0.405543	-0.0190592	-0.00516358	0.0603323	0.0953705	0.019706	-0.165391	0.0762144	0.25428	0.0380796	-0.399139	-0.389667	-0.111563	0.0280781	-0.0592013	-0.229356	0.442032	394.325	-0.405543	0.442032
C1_14290C	MDG1	0.507824	-0.000220698	0.0155845	0.407286	0.537429	-0.0663227	-0.098623	-0.129691	0.315476	-0.0987642	0.217605	-0.133908	0.247226	-0.169465	-0.0672775	-0.357784	-0.691867	14704.9	-0.691867	0.537429
CR_00540C	MDH1	-0.159921	-0.0280176	0.372159	-0.298915	0.070337	-0.312287	0.114431	-1.09662	0.950181	-0.0487731	0.0304169	1.1081	-0.466728	-0.257615	-0.154337	0.175062	0.951528	11063.1	-1.09662	1.1081
C4_01900C	MDH1-1	-0.21896	0.326184	0.00508767	0.622423	-0.22634	-0.0542392	-0.400139	-0.254843	0.311528	0.437632	-0.135674	1.68167	-0.132031	-0.607927	-0.0445658	1.10223	0.510905	39344.5	-0.607927	1.68167
C2_10480W	MDH1-3	-0.152301	-0.0248355	0.0868497	-0.193837	-0.10201	0.0726839	-0.0436672	-0.322657	0.422425	0.0371652	0.27518	0.212582	-0.3118	0.232048	-0.275691	0.189278	0.672634	2685.64	-0.322657	0.672634
C5_03600W	MDJ1	-0.534601	0.104338	-0.260872	0.211667	0.244287	-0.069353	0.0051127	-0.0705455	-0.129236	0.705637	-0.593348	0.398725	0.096627	-0.137725	0.95048	0.0717265	-0.449196	2155.18	-0.593348	0.95048
C2_05450C	MDJ2	-0.80304	0.212446	0.0690658	-0.294814	-0.383348	-0.124054	0.208273	-0.401041	0.225593	-0.0451409	0.224616	-0.160872	-0.212668	0.421587	0.435318	0.260447	0.239267	259.211	-0.80304	0.435318
CR_02150W	MDL1	0.363141	-0.0634032	0.114385	-0.410225	0.0962303	-0.0287373	0.152484	0.317844	-0.00670551	-0.00457572	0.0104436	0.11424	-0.155637	-0.296506	-0.104928	0.0247207	0.0151371	1070.39	-0.410225	0.363141
C6_03140C	MDL2	0.036768	-0.124883	-0.121683	-0.452554	0.170053	0.0971683	0.0133689	0.192549	-0.0571441	0.370331	-0.507453	-0.293797	0.13002	0.073991	-0.255925	0.401321	-0.334447	1770.17	-0.507453	0.401321
C2_04800C	MDM10	0.336713	0.173279	0.0298371	0.156755	-0.106801	0.0561526	0.189211	-0.223058	0.13862	-0.0472197	0.466328	-0.107232	-0.116618	0.152413	-0.166048	-0.270518	-0.176537	596.89	-0.270518	0.466328
C7_01180W	MDM12	-0.119366	0.296882	0.11646	-0.461968	0.575064	0.0944422	0.102247	-0.0134965	0.0177367	-0.112533	-0.390937	-0.383912	0.626098	0.0925557	-0.138596	-0.169495	0.355576	573.471	-0.461968	0.626098
C1_06230C	MDM34	-0.133306	-0.113141	0.300692	-0.366929	0.00862997	-0.0594592	-0.179537	0.101814	0.600189	0.282125	-0.0649229	-0.0409608	-0.202911	-0.294289	-0.235245	0.067754	1.21621	3270.36	-0.366929	1.21621
C4_00970C	MDN1	0.0897911	0.0637044	0.10472	-0.365629	-0.125387	0.100071	0.0890572	-0.0136518	-0.383606	-0.139746	-0.119398	0.152498	0.151271	0.164522	-0.117907	0.371504	-0.435526	1534.05	-0.435526	0.371504
C6_03170C	MDR1	0.336085	0.00221751	-0.838984	-0.515144	-0.0845674	-1.07406	0.0660628	-2.06813	2.34964	-1.31868	0.127768	-0.424602	-0.078135	0.530771	1.40584	-1.42982	1.2205	236.756	-2.06813	2.34964
C3_07320W	MDS3	-0.0993204	0.00681353	0.092126	0.337359	-0.0618469	0.07971	-0.0532689	-0.514102	-0.781639	0.146795	0.151105	0.34064	0.0731878	-0.144333	0.00624951	-0.146342	0.429808	1750.31	-0.781639	0.429808
C3_04610W	MEA1	0.0414803	-0.185816	0.27997	0.360875	0.233614	-0.318932	0.0357305	-0.0267364	0.264412	-0.0881034	-0.0111415	-0.377824	0.149802	0.0504228	0.196477	-0.223626	-0.159029	649.683	-0.377824	0.360875
C5_04060C	MEC1	0.0444942	0.121335	-0.144876	-0.271293	-0.388159	0.102782	0.0954364	-0.150726	-0.367583	0.455601	0.298149	0.604594	-0.356931	-0.020774	0.517454	-0.258275	-0.0248415	1629.24	-0.388159	0.604594
C2_06220C	MEC3	-0.0684662	0.162098	-0.286359	-0.112363	-0.125357	0.16862	0.199964	-0.036652	-0.220413	-0.286237	-0.289731	-0.1394	0.0846907	0.239474	0.155072	0.0382428	-0.433421	205.47	-0.433421	0.239474
C2_03980C	MED1	0.0589226	-0.0563543	0.253204	-0.0233895	0.148446	-0.242991	-0.230213	0.0513929	0.237576	0.29275	-0.15893	-0.444823	0.105166	-0.0284928	0.052723	0.128907	-0.202383	953.175	-0.444823	0.29275
C1_11980W	MED10	-0.191639	-1.06999	0.343061	-0.0506815	-0.0249731	-0.318631	0.169371	-0.137022	0.258746	0.255823	0.0489183	-1.48795	-0.0172587	0.148212	-1.02317	-0.136836	0.470194	284.891	-1.48795	0.470194
C7_01290W	MED11	-0.500412	0.0511093	0.0484199	-0.141087	0.534052	-0.508198	-0.534031	0.0536801	0.512443	-0.445266	0.00961229	-0.469668	0.422489	0.0476885	0.474435	0.0533383	0.408066	931.42	-0.534031	0.534052
C5_03160W	MED14	0.0729436	-0.195605	0.0060163	-0.228099	-0.183405	-0.195467	0.135432	0.0685648	-0.475881	0.445105	0.17385	-0.170642	-0.0759864	0.154334	0.240389	-0.227267	-0.0917639	786.195	-0.475881	0.445105
C1_08270C	MED15	0.116494	-0.0738302	0.00250279	0.421399	0.0280202	0.1722	-0.188478	-0.067588	0.306688	0.216594	-0.0414786	0.230269	0.0831504	-0.265354	0.0910886	-0.0739064	-0.0861351	3298.78	-0.265354	0.421399
C7_03320C	MED16	0.107802	-0.0244441	-0.0535635	-0.0739744	0.431729	0.100165	0.045498	-0.0455296	-0.107662	-0.0565355	0.2557	-0.291339	0.346322	0.146662	-0.153735	-0.21356	0.000736845	1935.8	-0.291339	0.431729
C1_03530W	MED17	0.20979	-0.0216339	0.168955	0.0828748	-0.120536	-0.0482601	0.251157	-0.0366002	-0.169914	0.0538437	0.121683	-0.436627	-0.0197942	0.137278	0.0652906	-0.27348	-0.198566	685.301	-0.436627	0.251157
C2_09300W	MED18	0.0590634	-0.111472	0.200464	0.131226	0.104596	-0.437478	-0.0615588	0.184142	-0.416924	0.128409	-0.0355436	-0.625454	0.116513	-0.0591631	-0.355875	0.11258	-0.130402	803.69	-0.625454	0.200464
C6_01640W	MED19	-0.397907	0.086967	-0.145568	0.409399	0.239913	-0.00213711	-0.180853	0.405278	-0.429357	0.139802	-0.153148	-0.304269	0.32665	0.00444504	0.557066	0.380898	0.0224838	955.994	-0.429357	0.557066
C4_02840C	MED20	0.000120494	-0.0505369	0.0817113	0.349582	-0.237323	-0.320959	-0.0283284	-0.164064	-0.0619784	-0.0952101	0.161777	0.144622	0.121325	-0.193701	0.344947	0.859718	0.439213	328.344	-0.320959	0.859718
CR_09760W	MED21	-0.509832	-0.128659	-0.159694	0.170567	-0.0786929	-0.109569	0.180476	-0.226503	-0.129535	0.0838336	0.0109802	-0.0739621	0.0479763	0.078184	0.115864	-0.0110398	-0.00502484	276.154	-0.509832	0.180476
C1_01280C	MED22	-0.231221	0.10769	0.0553303	-0.288802	-0.238358	-0.278001	0.196819	-0.0457924	-0.3183	-0.208066	-0.513684	-0.527035	0.0759268	0.623505	0.347445	-0.449596	0.385989	332.493	-0.527035	0.623505
C4_06050W	MED3	-0.00313219	-0.330646	-0.0322017	0.222779	0.185213	0.0845688	-0.0243828	0.0902307	-0.472347	0.080938	-0.174883	0.0751715	0.245809	-0.0162563	-0.121625	0.604823	-0.435102	405.597	-0.472347	0.604823
C2_07500C	MED4	-0.271416	-0.0762146	-0.0204441	0.0728288	0.022752	0.071859	0.0680161	0.0468103	-0.328833	0.0484979	-0.0521859	-0.567303	-0.0158343	0.144944	0.205268	0.00921765	-0.241097	1167.8	-0.567303	0.205268
CR_04950W	MED5	0.458829	-0.273582	0.431544	0.0874626	0.0798553	-0.276769	0.0273043	0.655299	-0.864246	0.0728669	-0.309904	-0.371273	0.220643	-0.0534077	-0.209517	0.18212	0.0670506	483.985	-0.864246	0.655299
C3_02440C	MED7	-0.050463	-0.129036	0.12219	0.123726	-0.0561574	-0.372968	0.0427204	0.159627	-0.691034	-0.0363961	0.00579456	-0.735444	0.153217	-0.152997	0.490668	0.0901205	-0.155272	457.668	-0.735444	0.490668
C2_04530W	MED8	-0.280718	-0.0886613	0.0966042	-0.330016	-0.180461	-0.177023	0.0821516	0.344151	0.166171	-0.135252	-0.63779	-0.5636	-0.00560054	0.166	0.195577	0.215214	0.0500493	261.011	-0.63779	0.344151
C7_04100C	MED9	-0.0554625	-0.131251	0.0100465	-0.419093	0.312979	-0.0539206	-0.264027	0.189242	0.187807	-0.0620022	0.143097	-0.429018	0.413961	-0.123514	-0.0784726	0.0961369	-0.140855	476.24	-0.429018	0.413961
C1_07000W	MEF2	-0.239421	0.199471	-0.169952	-0.246984	0.0849404	0.361633	0.180508	-0.29811	0.0672358	0.133736	-0.190873	-0.103969	-0.00245301	0.202755	0.0770079	-0.0419195	-0.330789	916.228	-0.330789	0.361633
C3_02310W	MEP1	-0.342086	0.0772399	-1.22325	-0.26911	-0.00889438	-0.37828	-0.153822	-0.163791	1.35794	0.157948	-0.123704	1.61426	-0.533477	0.242227	0.68279	0.102123	0.866374	487.653	-1.22325	1.61426
C4_00430W	MEP2	1.08016	1.56706	-1.97936	0.295951	1.95982	0.177135	-1.48796	-1.48611	3.10904	0.0788444	-0.780271	4.57602	0.588447	-2.40496	1.57654	1.68525	2.91661	3401.71	-2.40496	4.57602
C5_04700C	MES1	0.367187	-0.121977	0.0223513	0.724237	-0.199875	-0.0904027	-0.226619	-0.0830973	0.134286	0.515349	0.410933	0.277685	0.0546049	-0.0024803	0.760327	-0.185182	-0.155816	8058.18	-0.226619	0.760327
C2_02940W	MET1	0.0898902	0.594313	0.129766	0.669139	-0.407819	-0.202756	-0.286654	-0.494323	0.015345	0.713604	-0.314708	1.84686	-0.164395	-0.773951	0.576614	-0.0041794	0.556697	1446.81	-0.773951	1.84686
C2_09140C	MET10	-0.334469	0.427207	-0.0563388	0.401661	-0.356367	-0.207788	0.117026	-0.469456	0.000579957	0.0759391	0.0422257	0.948621	-0.151716	-0.147252	0.224108	-0.162181	0.712816	1663.44	-0.469456	0.948621
C3_02950C	MET13	-0.164132	0.113733	-0.0682399	0.506746	0.0128771	-0.208818	-0.104382	0.061695	0.718564	-0.322193	-0.0872139	-0.0796966	0.159388	0.427959	-0.091095	0.344414	0.655679	3542.67	-0.322193	0.718564
C5_00430W	MET14	-1.18891	2.61614	-0.0319837	1.47852	-0.634505	-1.44414	0.0457048	-0.984715	-0.443002	2.15998	-0.532794	3.86156	0.010325	-0.127852	1.95381	0.63806	2.64787	1436.6	-1.44414	3.86156
C4_00200C	MET15	-0.185642	1.28686	0.0467882	0.86197	-0.434696	0.109789	-0.349273	-0.197247	-0.123122	0.86793	-0.0990923	2.84999	-0.408149	-0.787658	0.380718	0.833937	1.98234	35530.3	-0.787658	2.84999
C4_07030W	MET16	-0.318824	0.492139	-0.0728306	-1.02451	-0.389694	-0.176154	-0.0475303	-0.509332	0.0634333	0.445799	0.00745905	1.10355	0.0901159	-0.156268	0.331274	0.469093	0.000165256	773.655	-1.02451	1.10355
C3_01450C	MET18	-0.769715	-0.088274	0.44866	-0.126299	-0.344906	-0.995794	0.0810366	-0.166191	0.125054	-0.07621	0.205483	-0.635451	-0.0523462	0.615705	0.378806	0.0652622	0.589083	459.532	-0.995794	0.615705
CR_02170W	MET2	-0.0291618	0.0361861	-0.0979692	1.21974	-0.474654	-0.248903	-0.290224	-0.636507	0.229021	0.427077	-0.136516	0.866707	-0.0632504	0.0282442	0.317337	0.558442	0.00221543	2223.22	-0.636507	1.21974
C7_00730W	MET28	-0.396992	0.505531	0.135416	-0.0438663	0.865704	-0.753055	0.0496034	-0.488599	-0.452202	-0.0519841	-0.471624	-0.672027	0.345846	0.283162	0.797092	0.0718589	0.601147	2283.86	-0.753055	0.865704
C1_13870W	MET3	-1.26605	1.95104	0.364882	0.957459	-0.630068	-0.866526	-0.488149	-0.73996	-0.868453	1.49675	-0.695533	3.11198	-0.391431	-1.6024	0.687279	0.659041	2.6475	1790.99	-1.6024	3.11198
C4_04000W	MET4	-0.434174	-0.181996	-0.287255	0.726458	-0.406952	0.0352252	0.0347106	-0.151262	0.124297	0.252032	0.422029	0.568442	-0.070998	-0.318596	-0.504103	0.804896	0.502436	581.429	-0.504103	0.804896
CR_01620C	MET6	0.0992035	-0.0495031	0.0756304	0.30299	0.104237	-0.327639	-0.303951	-0.342017	-0.244402	0.233479	-0.0839718	0.43987	-0.0342176	-0.00642496	-0.0477493	0.196533	-0.0758272	44521.3	-0.342017	0.43987
C3_07210W	MET8	0.0524003	0.0826263	0.501299	-0.00540479	0.188882	-0.475441	0.00186349	0.221368	-1.24763	0.0464092	-0.370476	-0.515211	0.239135	-1.19522	0.0804864	0.053969	-0.688803	1540.22	-1.24763	0.501299
C3_03790W	MEU1	-0.240173	-0.16356	0.108835	0.145344	0.0425165	-0.0907722	-0.213438	-0.363054	0.722783	0.178071	-0.341714	0.263947	0.211035	-0.466319	-0.107291	0.165908	0.370715	3967.71	-0.466319	0.722783
CR_04050C	MEX67	0.0579303	-0.0212925	-0.119601	0.0667944	-0.138221	0.126006	0.0128283	-0.192014	-0.38933	0.0929966	0.168264	0.325421	0.0255524	0.000795103	0.0451086	-0.222654	-0.747596	1821.49	-0.747596	0.325421
C2_08210C	MFA1	3.20343e-16	3.20343e-16	3.20343e-16	3.20343e-16	3.20343e-16	3.20343e-16	3.20343e-16	3.20343e-16	3.20343e-16	2.42016	3.20343e-16	3.20343e-16	3.20343e-16	3.20343e-16	3.20343e-16	3.20343e-16	3.20343e-16	1.40569	3.20343e-16	2.42016
C1_04050C	MFALPHA	2.94365	1.34575	4.36	-1.48402	-4.42011	-4.42011	0.491087	1.89922	-0.655129	-4.42011	3.71787	-0.212592	6.02177	-4.42011	5.66147	-4.42011	-1.23206	160.29	-4.42011	6.02177
C2_08730W	MFG1	0.428676	0.235608	0.124285	0.17297	-0.0201809	-0.157305	-0.152112	0.24177	-0.0479301	0.16755	-0.362833	-0.20699	0.150329	-0.166219	-0.0399174	0.210149	-0.111034	1108.12	-0.362833	0.428676
CR_01390W	MGE1	-0.338262	-0.065609	-0.132757	0.0786818	0.0985246	0.181453	0.0131004	-0.357127	0.591209	0.0186861	0.121725	-0.283593	-0.162805	0.0205342	0.324171	0.284441	0.0374381	1976.49	-0.357127	0.591209
C1_02660C	MGM101	-0.242939	0.06483	-0.131752	0.527176	0.16101	0.233833	-0.180108	-0.107592	0.106852	0.0610341	-0.26252	-0.518261	0.150653	-0.3544	0.138014	0.125337	-0.125944	1303.45	-0.518261	0.527176
CR_05920C	MHP1	0.207061	-0.314576	0.0215145	0.281395	0.196056	0.174254	0.0779027	-0.194485	-0.0903068	-0.0675493	-0.0406626	0.239376	-0.138363	-0.0559334	-0.271812	-0.450572	0.175179	1361.53	-0.450572	0.281395
C1_02880C	MIA40	-0.404388	0.0283273	0.216744	-0.41343	-0.0334355	0.0412769	-0.0276151	-0.30178	0.33567	0.219008	0.0514761	-0.0574213	-0.0726909	-0.0098919	-0.0481079	0.392825	0.068593	1229.94	-0.41343	0.392825
C5_03990W	MID1	0.151406	0.267343	-0.394406	0.117407	-0.231858	-0.0260453	0.0226566	-0.220758	-0.0186505	0.126259	0.0807858	-0.083053	-0.450951	-0.0614625	0.202855	-0.378628	0.757993	685.546	-0.450951	0.757993
C6_02780C	MIF2	0.343954	-0.335479	-0.125894	0.390332	-0.0354136	0.165659	0.104429	0.125678	-0.861847	0.12391	-0.0826495	-0.429528	-0.0149275	0.0469107	0.0828744	-0.011343	-1.54233	886.705	-1.54233	0.390332
C5_02940C	MIG1	-0.277334	-0.127932	-0.0689284	-0.0513691	-0.133379	0.458208	-0.0345727	-0.0677881	0.338639	0.0998985	0.728364	0.778874	-0.302661	0.577946	0.42104	-0.161509	0.0714625	3830.32	-0.302661	0.778874
C3_00800W	MIH1	0.0753413	0.143811	0.115042	0.53036	0.0993391	-0.161788	-0.061885	-0.0695922	0.421381	0.3211	0.177394	-0.0924169	0.144991	-0.260318	-0.0849351	-0.285306	-0.132747	1618.76	-0.285306	0.53036
CR_04520W	MIM1	-0.0555313	-0.0842221	0.347682	-0.966303	-0.101803	-0.181228	-0.0651435	-0.0206563	0.173073	-0.0222124	0.135547	0.55407	0.143514	-0.0270922	-0.133204	0.0574678	0.235996	1321.92	-0.966303	0.55407
C1_10160W	MIR1	-0.081689	-0.0922309	-0.0648835	0.333449	-0.0167766	-0.131488	-0.403547	-0.34413	0.869192	0.146891	-0.454985	0.23817	0.325133	-0.306334	0.2128	0.437608	-0.0721669	15160.9	-0.454985	0.869192
CR_07010W	MIS11	0.0522168	6.5216e-05	0.0784319	0.236796	0.156937	-0.328567	-0.0860537	-0.277785	-0.036764	0.075826	-0.114408	-0.0790639	0.235708	0.35443	-0.050988	0.351269	-0.382283	11684.5	-0.382283	0.35443
CR_00080W	MIS12	0.263337	-0.207944	-0.14912	0.732613	-0.573038	0.245906	-0.401224	0.0610776	0.015551	-0.0400068	-0.368427	0.225896	0.0868508	0.0961577	0.235811	-0.0512265	-0.411387	5833.75	-0.573038	0.732613
C2_09150W	MIT1	0.410408	-0.106631	-0.0631029	0.226807	0.201142	1.01954	0.108904	0.278643	-0.0771876	-0.854397	0.69679	-0.27962	-0.263596	0.246062	-0.42383	-0.481498	-0.0479499	3125.15	-0.854397	1.01954
CR_00120C	MKC1	0.120109	0.0494551	-0.0341104	-0.0152241	0.117201	0.272068	-0.224503	-0.0950589	0.710589	0.0889557	-0.0184076	0.706934	0.210881	-0.321971	-0.170651	-0.197535	0.246641	2965.19	-0.321971	0.710589
C2_05780C	MKK2	-0.1829	0.153188	-0.031912	0.109844	0.465886	0.529683	-0.118938	0.263711	0.652089	-0.0140888	-0.22511	0.512589	0.287409	-0.32753	-0.116035	0.0255722	0.102356	3406.15	-0.32753	0.652089
CR_03090C	MLC1	0.364183	-0.0375836	0.166109	-0.0666153	0.274339	-0.321416	0.0559361	0.20361	-0.150104	0.0346641	0.0842863	0.0144405	-0.148442	-0.520547	-0.0938393	-0.0493058	0.0342642	2329.5	-0.520547	0.364183
C4_00790C	MLH1	-0.037953	-0.0686232	0.0617771	0.118191	0.541236	-0.271722	0.0864248	0.650678	-0.281285	-0.126431	0.186064	0.22596	0.678184	-0.26877	-0.2318	0.488157	-0.226709	590.818	-0.281285	0.678184
C1_14400C	MLH3	-0.0109885	-0.00302571	0.0862835	0.645175	0.0289354	-0.0799725	-0.618729	0.0589184	0.083403	0.332539	-0.320164	0.122416	0.105255	-0.325173	-0.0399658	-0.0242054	-0.228994	1232.15	-0.618729	0.645175
C4_01060W	MLP1	0.0630598	-0.00365023	-0.0732683	0.176996	0.0770705	0.273419	-0.000891064	-0.0290134	-0.459091	-0.0361915	0.0622205	0.185647	0.0782247	0.0297315	0.00653234	0.38493	-0.496629	2691.24	-0.496629	0.38493
C1_09690W	MLS1	-0.0180866	-0.340081	0.214481	0.275448	-0.132729	-0.0183189	-0.2906	-1.08768	1.83698	0.14894	-0.373134	1.40686	-0.789153	0.194688	0.0944701	0.737788	0.942076	28659.1	-1.08768	1.83698
C1_08210C	MLT1	0.208503	-0.0367372	0.0949228	0.300005	0.203672	0.0304684	-0.0407728	-0.0140294	0.23495	-0.0385135	0.0642579	0.0461809	0.165955	-0.0904465	-0.0662191	-0.0894487	-0.056119	4627.6	-0.0904465	0.300005
C1_06900C	MMD1	-0.107162	0.0309757	0.146271	0.26445	0.11793	-0.0867461	-0.36831	-0.214962	0.30198	0.334949	-0.00895321	0.071791	0.262217	-0.463322	0.212846	0.417183	-0.102965	12677	-0.463322	0.417183
C4_00560C	MMM1	-0.0852371	-0.0469929	0.148036	0.118516	-0.133954	0.0338572	-0.0335464	-0.475101	0.120271	-0.145339	0.158996	0.523226	-0.292388	-0.314775	-0.291032	0.342891	0.145006	435.025	-0.475101	0.523226
C3_06200C	MMS21	0.0179261	0.00665363	-0.0305379	-0.297811	-0.0732477	-0.177054	0.132966	0.0963747	-0.297208	0.0845007	0.33687	-0.374471	0.000582558	0.163396	0.214032	0.128583	-0.216035	741.423	-0.374471	0.33687
CR_00390W	MMS22	0.0295901	0.0273408	0.0513961	-0.0971894	-0.248917	-0.142309	0.252945	0.0519854	-0.293762	-0.0610901	-0.00593992	0.334054	0.0738258	0.316149	0.197555	-0.101852	-0.275206	769.701	-0.293762	0.334054
CR_07450C	MNL1	0.0904031	-0.110842	-0.0400673	0.458693	0.207319	0.104812	-0.0174154	0.0718842	-0.013158	-0.0561415	-0.0821521	0.246203	0.0855007	-0.2219	-0.197708	-0.415485	-0.166692	2735.43	-0.415485	0.458693
C5_02630C	MNN1	-1.14588	1.69233	0.418192	-1.70245	-1.57552	-0.964965	-0.428521	-0.154959	-1.88025	0.705781	0.0444545	3.16563	-0.733213	0.562528	1.04398	0.87807	0.92877	1940.86	-1.88025	3.16563
C4_00310C	MNN10	0.171697	0.0220293	0.135282	-0.130866	-0.211285	-0.159772	0.182915	-0.140476	-0.494264	0.00308099	0.153584	0.358648	-0.0990113	0.202125	-0.115525	0.388524	-0.117299	1725.33	-0.494264	0.388524
C1_02400C	MNN11	-0.162137	-0.222358	0.0536163	-0.0644086	0.202492	-0.152768	0.0510678	0.143643	0.0404083	-0.294011	0.188444	-0.326772	0.224312	0.146383	-0.00620056	-0.112024	-0.165621	1601.41	-0.326772	0.224312
C1_10300W	MNN12	-0.18251	0.0360911	0.688774	-0.628221	0.150339	0.173804	-0.648855	0.679427	-0.00704387	0.22183	0.141593	-0.590158	-0.107473	-1.204	-1.1579	0.10665	0.586773	11441.9	-1.204	0.688774
C5_02570W	MNN13	-0.275145	-0.375658	0.189917	0.0622653	-0.581269	-0.166255	-0.00283861	-0.242494	0.168184	0.274424	-0.260427	0.355076	-0.00721447	0.0929874	0.476559	-0.0519584	0.802649	1360	-0.581269	0.802649
C3_05610W	MNN14	0.0741026	-0.046288	0.0935478	-0.0950922	0.783656	0.00159759	0.44812	-0.0602724	0.0315911	-0.182265	-0.0562087	-1.59171	0.132999	0.336604	-0.22193	-0.481226	0.0336043	766.43	-1.59171	0.783656
C1_04900W	MNN15	0.397243	0.23044	0.399239	-0.347639	0.614989	0.0564428	-0.185391	0.410444	0.36326	-0.0644154	0.111271	-0.801688	-0.00140075	-1.04979	-1.14852	-0.337944	-1.5669	2480.54	-1.5669	0.614989
C1_10720C	MNN2	-0.0185039	0.0574116	-0.123252	-0.131761	0.0920546	0.0550585	0.150864	-0.0618457	-0.337503	0.014134	0.23691	-0.634863	-0.0496876	0.217227	0.209536	-0.327619	-0.450721	1913.14	-0.634863	0.23691
CR_05300C	MNN21	-0.125211	-0.0512025	-0.103566	0.14473	0.0226799	0.121575	-0.170227	0.115319	-0.00065375	-0.122015	0.0464876	0.491852	0.0761428	-0.0823756	-0.0622074	-0.275564	0.012275	2893.22	-0.275564	0.491852
C4_04770C	MNN22	-0.258971	-0.328588	0.308226	-0.848603	0.277679	0.250631	-0.832183	0.179743	0.49846	-0.063565	-0.127954	0.068445	-0.0964749	1.55735	1.13647	-0.901924	1.92665	429.632	-0.901924	1.92665
C1_10070C	MNN23	0.00268128	-0.0643631	-0.0405391	0.0127706	-0.0343349	0.175643	0.455515	-0.0870444	0.0202976	-0.200123	0.553308	-0.378392	-0.0534338	0.520674	0.120359	-0.292838	-0.177173	1727.78	-0.378392	0.553308
C2_01300C	MNN24	0.221609	-0.111248	0.31544	-0.0712617	0.207867	0.0095634	0.0638696	0.298381	0.0237232	0.24912	0.0622174	-0.373187	0.00664547	-0.636098	-0.554377	0.188574	-0.276626	4933.31	-0.636098	0.31544
C7_03600W	MNN26	0.194414	0.423272	-0.0740152	-0.102594	0.286712	-0.386838	-0.0495757	-0.0897664	0.451506	-0.195706	-0.203012	0.279474	0.533515	-0.0978755	-0.102731	-0.0105285	0.115821	2697.11	-0.386838	0.533515
C4_06540W	MNN4	-0.189202	-0.527764	-0.131371	-0.137412	0.676785	-0.0202494	0.173249	0.0209395	0.211057	-0.828532	0.0991461	-0.325981	-0.00538456	0.670136	0.203464	0.00288663	-0.560602	1697.64	-0.828532	0.676785
C2_03710W	MNN41	-0.0598348	-0.292356	0.378465	-0.280353	1.08096	-0.55043	0.290946	-0.591373	3.30486	-3.20831	-0.241771	0.351517	-0.430819	-0.0385459	4.5855	-1.59697	-0.641664	113.829	-3.20831	4.5855
C6_02830W	MNN4-4	3.36326	1.39687	0.446514	0.722428	4.12777	-0.216452	1.53178	5.82182	-0.218574	-1.83754	1.40676	-5.03813	0.700515	-2.11088	-5.03813	-0.911743	-3.15789	209.453	-5.03813	5.82182
C3_06020W	MNN9	-0.00920754	0.0566054	-0.0876253	0.0544639	0.105283	-0.115039	-0.0243083	0.044125	0.24583	-0.263966	-0.236147	-0.0830697	0.0243337	-0.148814	0.0591026	0.0243786	0.0731927	2549.49	-0.263966	0.24583
C4_00400W	MNR2	0.135208	-0.067086	-0.0364067	-0.0334131	0.195059	0.202516	0.0863022	0.00795218	0.159904	-0.0776524	0.00536723	0.346618	0.105088	-0.236004	-0.0643716	0.28635	-0.201235	2002.51	-0.236004	0.346618
C1_03730C	MNS1	0.0248592	0.0625189	-0.0756971	-0.131009	0.0305845	0.220807	0.229425	-0.03759	0.154576	-0.193092	0.213629	-0.278508	-0.233477	0.0361686	-0.171541	-0.0753979	0.119238	2029.1	-0.278508	0.229425
C3_01810C	MNT1	0.119637	0.142197	0.128075	-0.0328352	-0.028012	0.205632	0.27043	0.0220607	0.021427	-0.149838	0.0911695	-0.200655	-0.116981	-0.200235	-0.263949	-0.0901755	0.0125233	8364.55	-0.263949	0.27043
C3_01830C	MNT2	-0.036774	0.180789	0.090934	0.226424	0.0131037	-0.268493	0.203788	0.149131	-0.141628	0.146129	-0.217937	0.210484	0.0053417	-0.721534	-0.329553	0.443845	-0.287411	1945.54	-0.721534	0.443845
CR_05290W	MNT3	0.40226	-0.389025	0.385483	0.0983889	0.350284	-0.313236	-0.351359	0.338679	-0.107088	0.114345	0.101422	-0.071248	0.0508842	0.226245	-0.195591	0.0737505	-0.271865	414.484	-0.389025	0.40226
CR_04800W	MNT4	0.419332	-0.0138468	0.215927	-0.022713	0.799845	0.0175142	0.0683794	0.261311	-0.902428	-0.173131	0.112151	-0.327848	-0.0699053	-0.0544393	-1.17246	-0.527097	0.121933	593.564	-1.17246	0.799845
C6_02590C	MOB1	0.280342	-0.00885958	0.0424082	0.454711	0.431202	-0.230401	-0.0031104	0.0524987	0.00951496	-0.0408414	-0.0592245	-0.344448	0.288502	-0.476067	-0.00876189	0.00271489	-0.107681	737.079	-0.476067	0.454711
C1_00620W	MOB2	0.0280456	0.343168	-0.316072	0.440483	0.197997	0.21275	0.0743001	-0.0637723	0.0648859	-0.047977	0.344096	-0.0177556	0.0586234	-0.358989	-0.0884701	-0.166036	0.13297	915.826	-0.358989	0.440483
C1_13910C	MODF	-0.0965571	0.0351404	0.227656	-0.315897	-0.802446	0.211542	0.176803	-0.351534	0.205117	-0.52706	0.226749	-0.00113328	-0.965304	0.615366	-0.276011	0.00736005	0.915765	408.759	-0.965304	0.915765
C4_03430W	MOH1	-0.193403	0.0425987	-0.315199	0.361791	-0.500608	0.439182	0.0457903	-0.426118	0.42532	-0.624128	0.715707	1.49006	-0.748451	0.126088	-0.974631	0.206452	2.23266	530.891	-0.974631	2.23266
C1_13120C	MON2	0.445045	-0.141782	0.247227	0.00637125	-0.029784	0.127561	0.335799	0.139926	-0.292245	-0.0917661	0.416175	-0.444583	-0.378535	0.118692	-0.228267	-0.305517	0.07996	1109.49	-0.444583	0.445045
C2_10030C	MP65	0.982279	-0.333251	-0.0172425	1.14103	1.48934	0.192045	0.00133242	0.550138	0.319795	-0.0913382	-0.0451819	-0.44312	0.629027	-0.447933	0.391908	-0.156772	-0.51824	27985.5	-0.51824	1.48934
C4_06190C	MPH1	-0.392693	0.449208	-0.173795	0.162742	-0.157261	0.0506326	0.093134	0.217986	-0.438902	-0.248269	-0.214671	0.580143	-0.0610641	0.0931279	0.272627	0.383995	-0.979917	1407.52	-0.979917	0.580143
C2_00070C	MPP10	-0.0233656	0.318736	-0.22939	0.378326	0.0787573	0.0919299	0.0824823	-0.0147835	0.226338	0.188083	-0.245629	-0.132564	0.563631	-0.110693	0.428453	-0.0437057	-0.208867	1656.93	-0.245629	0.563631
C5_01700W	MPRL36	-0.406916	-0.215992	-0.00361386	-0.285724	0.38658	0.0603099	-0.0715591	0.237933	0.223586	0.466094	-0.420056	-0.208011	0.0489611	0.0710101	0.622028	0.531882	-0.165275	941.072	-0.420056	0.622028
CR_08960C	MPS1	0.103029	-0.0978023	-0.0823571	0.467102	0.173356	0.138312	-0.0303298	0.00362745	-0.0557187	0.120628	-0.224143	0.52018	0.0260671	-0.0806857	-0.113076	0.0487559	-0.534576	1604.7	-0.534576	0.52018
C1_13570W	MPT5	-0.0251537	0.0348704	0.109665	0.284249	-0.212636	0.260511	0.0662898	-0.117688	-0.015737	0.11603	0.363203	0.555174	-0.104287	-0.199748	-0.744883	-0.277726	1.5689	4548.54	-0.744883	1.5689
C7_01340W	MRE11	0.328364	-0.0892492	0.000717704	-0.17939	0.814201	-0.0903434	-0.2424	0.365078	0.0509762	-0.0436656	-0.246778	-0.16457	0.74308	-0.117584	-0.170784	0.164358	0.521834	1137.92	-0.246778	0.814201
C1_11700C	MRF1	-0.362589	-0.255321	0.448792	0.300576	-0.251069	0.417868	-0.0920244	-0.224586	0.751722	0.221702	0.0704238	0.400947	-0.278679	-1.56383	-1.24123	-0.00833332	1.63291	6130.52	-1.56383	1.63291
C5_00420C	MRP17	-0.28687	0.00116499	0.032791	-0.586062	0.249516	-0.0660207	0.0479691	-0.0187645	-0.193916	0.376788	-0.650183	0.0432162	0.183371	-0.0581859	0.906901	0.188966	-0.623287	7072.39	-0.650183	0.906901
C5_05290C	MRP2	-0.00224079	-0.00482215	0.0951074	-0.215484	0.242455	-0.303617	-0.0279938	-0.20049	-0.026296	0.816667	-0.0614361	0.29099	0.527035	-0.144796	0.971559	0.19157	-0.244803	4590.1	-0.303617	0.971559
C1_01600W	MRP20	-0.121473	0.142577	0.0509045	-0.500703	0.0820991	0.0185627	0.139038	0.0573407	0.0307857	0.041725	-0.294443	-0.449148	0.0126856	0.0905611	0.0518157	-0.0486178	-0.103352	758.491	-0.500703	0.142577
C7_03790W	MRP7	0.0273748	-0.0215121	0.641088	-0.0401241	0.941829	-0.363022	-0.212327	0.238778	-0.101498	0.50442	-0.685293	-0.651224	0.790105	-0.206524	-0.0858994	0.223438	-0.0385459	3999.84	-0.685293	0.941829
C4_04430W	MRP8	0.0630126	-0.682273	0.115208	-0.0631398	0.167991	-0.0192992	0.384995	0.0743275	-0.4491	-0.155923	0.0496981	0.00158385	-0.045124	-0.118486	-0.433688	0.304195	0.109795	1423.68	-0.682273	0.384995
C2_05000C	MRPL10	-0.145257	0.397129	0.0890615	-0.624263	0.188963	-0.246281	-0.0289049	0.0878379	-0.0543102	-0.0613206	-0.445061	-0.331091	0.0271874	-0.0168964	0.130848	0.0159298	0.142108	873.703	-0.624263	0.397129
C1_06790C	MRPL19	-0.315524	-0.112649	0.00223633	0.1545	0.154376	0.0377839	-0.0483502	0.0196563	0.37311	0.223977	0.162794	-0.376056	0.14611	-0.00658213	0.0804029	0.272082	-0.294184	1755.33	-0.376056	0.37311
C1_03650C	MRPL27	-0.126011	0.327517	0.0692245	-0.512526	0.207285	-0.445931	0.345352	0.0953425	-0.380148	-0.088896	-0.611592	-0.357562	0.108279	0.0151757	-0.0459525	-0.354439	-0.087741	392.541	-0.611592	0.345352
C1_07910C	MRPL3	-0.0119724	-0.00747848	0.13471	-0.141086	0.140711	-0.134363	-0.164011	-0.0989073	0.215239	0.184176	0.106067	-0.489551	0.00733829	0.011313	0.0123195	0.203138	-0.0350027	1479.68	-0.489551	0.215239
C3_01080W	MRPL33	-0.287676	0.156687	0.251735	-0.483736	0.229794	-0.114574	0.00686489	0.0687144	-0.182049	0.279267	-0.274353	-0.391047	0.0390442	0.181451	-0.0731039	0.258346	0.0771587	613.559	-0.483736	0.279267
C1_04880C	MRPL37	-0.250713	0.30208	0.122324	-0.321546	0.18141	-0.322281	-0.470305	0.117902	0.208186	0.0413815	-0.461	-0.510936	0.139216	-0.0926538	0.211238	0.267944	-0.0952812	1795.26	-0.510936	0.30208
CR_04010C	MRPL40	-0.194616	0.268922	-0.0307458	0.100196	0.281088	-0.207688	-0.0388651	-0.0134996	-0.0509071	0.20496	-0.314455	0.162824	0.143782	-0.347524	0.153624	0.028578	-0.27839	3298	-0.347524	0.281088
CR_00480W	MRPL6	-0.00289386	0.0101577	0.375825	-0.294192	-0.17759	-0.0270619	-0.219006	-0.0316542	0.504691	0.159907	-0.468921	-0.0868203	-0.345077	0.0893984	0.0858577	0.281521	0.453433	2881.84	-0.468921	0.504691
CR_07390C	MRPL8	-0.111345	0.258433	0.195916	-0.0800168	0.214656	-0.177354	-0.0679825	0.0218338	-0.0957977	0.134407	-0.211545	0.0237131	0.0786314	-0.199276	0.0638584	0.203137	-0.28276	1706.91	-0.28276	0.258433
C1_12340C	MRPS9	0.11772	0.0595433	0.37154	-0.19734	0.320233	-0.291726	0.0142947	0.17651	-0.583865	0.262209	-0.492911	-0.548272	0.0640292	-0.0612671	0.0356017	-0.0578254	-0.222668	2061.03	-0.583865	0.37154
C3_05920W	MRR1	0.468661	-0.0815934	0.0616622	0.305054	-0.0702333	-0.555258	-0.18206	-0.169692	0.289608	0.0985702	-0.231803	0.106897	0.146629	-0.351444	-0.149584	0.206328	-0.0139543	764.563	-0.555258	0.468661
C3_07860C	MRR2	0.120673	0.0319285	0.0247767	0.918582	0.135226	0.371839	-0.233232	-0.161177	-0.861297	0.337433	0.103864	0.225982	0.107916	-0.353698	-0.113675	-0.0189932	0.07826	1507.3	-0.861297	0.918582
CR_01960C	MRS2	-0.3116	0.0295785	0.00449242	0.26592	-0.135614	-0.26496	0.0377541	-0.001001	-0.081043	0.132153	-0.00941832	0.125401	-0.40787	-0.00237983	-0.0614275	0.0106374	0.276129	396.875	-0.40787	0.276129
C2_08070C	MRS4	0.053122	-0.12077	-0.0876088	-0.0385213	-0.00891299	0.0270229	0.0485703	0.029101	0.0987529	-0.142291	0.0856914	-0.308636	-0.227988	0.052477	-0.0191768	0.384111	-0.315883	2743.87	-0.315883	0.384111
C1_01320W	MRS7	-0.230653	0.0614751	-0.170908	-0.308136	0.147911	-0.108193	0.00287496	-0.160544	0.2165	0.0616077	-0.526164	0.035914	0.158741	0.0137983	-0.0375117	0.147084	0.0357707	1503.67	-0.526164	0.2165
C6_02770W	MRT4	0.0354054	0.35831	0.0495214	-0.289823	0.0123757	-0.307488	0.30639	0.191522	-0.18075	-0.14124	-0.0544756	-0.184133	0.361701	0.315146	0.0152578	-0.159789	-0.404688	1237.09	-0.404688	0.361701
C4_00980C	MRV1	-0.591947	0.605655	0.00801905	0.0473785	-0.898765	-0.0570935	1.08137	-0.233878	-0.77111	0.00568726	0.285941	1.24141	-0.965234	1.7401	1.70735	1.70641	-0.333152	8.76315	-0.965234	1.7401
C5_04190W	MRV2	0.0890577	-0.300489	1.19461	1.92647	-1.66726	0.616724	-1.28841	0.0867327	2.03461	1.36794	-0.0994046	1.3913	-0.124838	-0.551553	-0.747412	-0.372894	0.178336	289.604	-1.66726	2.03461
C5_04200W	MRV3	3.31879	3.20343e-16	3.20343e-16	2.21393	3.20343e-16	2.93648	1.94346	2.25508	3.37138	3.20343e-16	2.11914	3.20343e-16	3.20343e-16	3.40605	3.20343e-16	3.20343e-16	2.64318	2.79349	3.20343e-16	3.40605
C5_04210C	MRV4	0.918341	-2.30771	0.790879	-1.77988	0.794838	-1.40361	0.237031	0.800467	1.12576	1.43553	-1.38345	-2.88407	-1.62295	-0.452666	0.553696	-0.444998	-3.97122	23.2529	-3.97122	1.43553
C5_04220W	MRV5	-0.587535	-0.759655	0.779632	0.324205	-1.31422	0.292479	0.518264	2.21616	-2.48498	2.28993	-1.09398	-0.955473	-1.64762	0.785712	1.06688	-0.124422	1.28184	16.5044	-2.48498	2.28993
C5_04230W	MRV6	3.20343e-16	3.20343e-16	3.20343e-16	3.20343e-16	3.20343e-16	2.54637	3.20343e-16	3.20343e-16	3.20343e-16	3.20343e-16	3.20343e-16	2.07371	3.20343e-16	3.20343e-16	3.20343e-16	3.20343e-16	3.60641	2.68421	3.20343e-16	3.60641
C5_04250W	MRV8	0.126096	-0.11327	-0.346381	-0.112418	0.830788	-0.14842	0.533648	-4.98173	2.81571	-2.56157	-0.435326	1.82341	-0.145019	-0.587241	-1.41724	-0.880997	2.63269	26.7654	-4.98173	2.81571
C1_03710C	MSB1	0.407766	-0.179274	-0.228491	0.726708	0.83283	0.288401	-0.0590437	0.0170619	0.360058	-0.132381	0.0940591	-0.100379	0.126126	-0.219489	0.101419	-0.228937	-0.888946	2753.5	-0.888946	0.83283
C2_01780W	MSB2	0.238547	-0.194256	-0.186362	0.172673	0.22967	0.124114	0.213391	-0.100137	0.173725	0.0454507	0.198853	-0.0707255	-0.0922536	-0.104633	-0.353033	-0.717071	0.0746807	11547.6	-0.717071	0.238547
C2_00850W	MSF1	-0.30678	0.818892	-0.0411895	-0.0714391	-0.368398	0.0792968	0.427691	-0.192829	0.306347	0.147784	0.205846	-0.239585	-0.284269	0.0740032	-0.180874	-0.0127796	0.348634	2124.88	-0.368398	0.818892
C4_07120C	MSH2	-0.153389	-0.0803428	-0.0822697	0.123899	-0.170641	0.211224	0.155237	0.00435445	-0.350934	0.0251121	-0.0977287	0.624521	0.0580724	-0.0454192	0.0761316	0.228833	-0.00178652	3460.55	-0.350934	0.624521
C2_08680W	MSH3	0.00376304	0.0508917	0.168873	-0.0384051	-0.0976337	-0.094996	0.21288	-0.193757	-0.193051	-0.0531113	0.505508	-0.432058	-0.0531391	0.219063	-0.0754005	-0.26946	0.0237335	1108.82	-0.432058	0.505508
C1_13170C	MSH6	0.148046	0.00147005	0.139218	-0.144171	0.156082	-0.027483	-0.0663672	0.31717	-0.775609	0.124045	-0.213532	-0.0481711	0.0727776	-0.0266773	0.00263702	0.0707105	-0.763557	1695.92	-0.775609	0.31717
C1_06100C	MSI3	0.0449138	-0.153173	0.0201505	0.198974	0.306702	-0.323509	-0.0585613	0.0775042	0.205221	0.00147365	-0.246487	-0.479146	0.38017	-0.136095	0.264642	-0.0455925	0.0236952	9481.16	-0.479146	0.38017
C7_01870W	MSK1	-0.00387109	0.0770719	-0.120116	0.179764	0.321367	0.152768	0.213771	-0.114262	-0.272663	0.00581167	0.0279354	-0.286412	0.152574	0.0592679	-0.631346	-0.0331226	-0.00574943	829.28	-0.631346	0.321367
C5_04650C	MSM1	-0.132928	-0.0304581	-0.108601	0.1678	0.0206245	0.273416	-0.245248	-0.0206325	0.247657	0.777539	-0.0424354	0.0241806	-0.134832	-0.0309871	0.57171	0.0444729	-0.134062	752.49	-0.245248	0.777539
C1_08940C	MSN4	-0.287121	0.21676	0.550944	0.15212	-1.07535	-0.102878	-0.237297	-0.212333	-0.182729	0.450103	0.525083	0.535542	-0.0675032	0.0998006	-0.236627	-0.0447192	0.837621	2419.31	-1.07535	0.837621
C4_03280W	MSN5	0.167473	-0.206541	-0.0104778	0.0656763	0.0206063	0.00459968	-0.00514618	0.178566	-0.126072	0.0222806	0.0876573	0.127213	-0.180121	0.0766041	-0.151453	0.313257	-0.239994	2978.5	-0.239994	0.313257
C1_12160W	MSO1	0.607224	-0.481391	0.416801	-0.178407	0.396602	-0.510749	-0.541261	0.488556	-0.0677307	0.121936	0.0360967	-0.784007	-0.067346	-0.907699	-1.51183	0.187482	0.418274	1035.53	-1.51183	0.607224
CR_04840C	MSS11	-0.00185676	-0.187399	-0.132226	0.157826	-0.0337175	-0.021086	0.0133442	-0.334044	0.24444	0.0708833	0.210181	0.359339	-0.0534988	0.177231	-0.257927	-0.144708	-0.0214788	854.573	-0.334044	0.359339
C1_08810C	MSS116	-0.252681	0.114162	-0.245159	0.144768	-0.202708	0.183616	0.156822	-0.300027	0.238789	-0.211252	0.0432007	0.296031	0.156126	0.303399	0.219609	-0.0726479	-0.13988	2136.43	-0.300027	0.303399
C3_01160W	MSS4	-0.334566	-0.155782	0.0292396	0.254455	0.15252	0.0328644	0.121111	-0.0770965	0.170325	-0.154513	0.106364	-0.0166159	0.0263891	-0.106196	-0.402677	-1.26878	0.164165	3905.58	-1.26878	0.254455
CR_10010C	MSS51	0.118107	0.150491	0.0342495	-0.0341752	0.0852154	0.0259662	0.0140661	-0.0141415	-0.146836	0.0290818	0.198905	0.204059	-0.0497643	-0.126861	-0.00416185	-0.0548166	-0.289252	3474.32	-0.289252	0.204059
C1_02930C	MST1	-0.0713573	0.661481	0.11197	-0.140873	0.0398584	-0.0583524	-0.342935	-0.155118	0.258228	0.174498	-0.506643	-0.0908339	-0.0484243	-0.300861	0.0852143	0.198476	0.0915617	1248.12	-0.506643	0.661481
C2_08550C	MSU1	-0.334102	-0.0829826	-0.0187052	0.0989876	0.00307528	0.0212193	-0.0497692	-0.125781	0.0775442	-0.264953	0.151481	-0.170033	0.154047	-0.016571	0.225007	-0.0992428	0.0948872	776.941	-0.334102	0.225007
C5_02770W	MSW1	-0.0663957	0.221898	-0.021327	-0.350865	0.476852	0.0324393	-0.305313	-0.0397669	0.276719	0.654663	-0.356884	0.162248	-0.112211	-0.0760756	0.603129	0.130876	-0.156289	999.93	-0.356884	0.654663
CR_03380W	MTG1	-0.0386805	0.171806	0.0399931	-0.000284909	-0.159921	-0.201032	-0.0279042	-0.26918	0.0888996	0.120519	-0.288948	0.436427	0.274128	-0.0646312	0.102364	-0.00505456	-0.158556	380.296	-0.288948	0.436427
CR_05620C	MTG2	-0.208476	0.0573035	-0.204034	-0.275357	-0.135887	0.0810213	0.0773818	-0.113768	0.326586	0.0451263	-0.120617	0.317957	0.0438746	-0.0500456	0.0518187	0.107871	0.223086	517.966	-0.275357	0.326586
C5_01740C	MTLA1	-0.000856091	-0.329248	-1.18687	-0.508198	0.633477	0.677077	0.443938	0.219101	-0.472273	1.20533	-0.0705645	0.636885	-1.64799	0.306796	-1.2342	0.72501	-6.73573	318.447	-6.73573	1.20533
C5_01750C	MTLA2	-0.0184935	-0.499302	-6.3608	0.126766	2.0176	1.97564	0.0656319	-0.166753	0.278357	2.76451	-6.3608	0.451548	-6.3608	-0.420086	-6.3608	1.22875	-6.3608	74.6535	-6.3608	2.76451
C1_05470W	MTM1	-0.0189955	0.028985	-0.121535	0.0196239	0.144539	0.0672664	-0.0962957	0.179757	0.0459818	0.0550645	-0.189764	-0.448194	0.121873	-0.27174	-0.443293	0.274987	-0.0264176	1015.95	-0.448194	0.274987
C1_07800W	MTO1	-0.0166145	-0.0384672	-0.0659161	-0.0814869	0.116785	-0.102171	0.0315912	-0.0123743	0.401051	-0.0829755	-0.0749907	-0.138308	-0.0017815	-0.0255097	0.142239	0.218885	-0.125728	586.698	-0.138308	0.401051
C5_03760C	MTR10	0.213121	-0.198934	0.124959	-0.0693268	-0.0836887	-0.102778	-0.0227329	-0.156427	-0.241345	0.649875	0.0862247	0.284073	0.0636668	0.0938341	0.396786	-0.168851	-0.169352	3343.08	-0.241345	0.649875
C2_10640C	MTR2	-0.181542	0.0575548	0.137761	0.240351	-0.285599	-0.0342245	-0.0713025	0.053584	-0.103372	0.0687546	0.270635	-0.592368	0.0639231	-0.0355402	0.162919	0.115892	-0.488415	1463.59	-0.592368	0.270635
C1_09680W	MTS1	-0.0842637	0.14566	-0.185207	-0.101056	-0.162644	0.0386129	-0.0191428	-0.0282244	0.0803521	-0.131498	-0.0933272	0.429293	0.0945115	-0.0659169	0.0613415	0.18084	0.301956	8429.66	-0.185207	0.429293
C2_09840W	MTW1	-0.251156	0.553783	0.223131	-0.244296	0.203785	0.0142182	0.639718	0.298666	-0.769851	-0.0957914	-0.245926	-0.380977	0.194041	0.411928	0.269326	-0.162522	0.182163	70.7784	-0.769851	0.639718
C3_06210C	MUB1	-0.00868264	0.0512394	-0.0760162	0.0610233	0.0102472	-0.0120098	0.104325	-0.168335	0.190356	-0.00761757	0.120181	-0.105633	-0.00394885	0.0412435	-0.0498971	-0.172007	0.0513176	820.941	-0.172007	0.190356
C4_00600C	MUC1	0.250957	-0.0333876	-0.105115	0.500344	0.196722	0.363149	-0.290242	0.00935558	-0.0955655	-0.0934072	-0.29071	0.518223	-0.0705154	-0.26219	-0.338809	0.26011	-0.0106724	2214.25	-0.338809	0.518223
C5_05450C	MUM2	-0.444622	-0.0570451	-0.00484595	-0.0260145	0.787102	-0.201204	-0.394347	0.211423	0.873124	0.449184	-0.0122171	0.861668	0.140427	-0.0859063	-0.475299	-0.0368567	0.14651	744.474	-0.475299	0.873124
C1_11870W	MUP1	-0.197749	0.376231	-0.453931	0.372401	-0.532428	0.284183	-0.181776	-0.503242	0.0805998	-0.295788	0.0680075	0.963267	0.229898	0.486287	0.832454	-0.189844	-0.648539	4431.24	-0.648539	0.963267
C2_00260C	MUQ1	0.231989	0.0562239	-0.437766	-0.110247	0.000531303	0.563614	0.144315	0.455968	0.00201612	-0.155779	-0.107145	0.183658	-0.160813	-0.119152	0.107823	-0.426423	-0.133221	1282.35	-0.437766	0.563614
CR_04790W	MVB12	-0.35636	0.457307	0.0917448	-0.422952	0.00681078	-0.300228	-0.0307706	-0.115141	0.185855	-0.199639	-0.370407	0.778842	-0.688684	0.160567	0.00386462	0.49791	0.732128	398.03	-0.688684	0.778842
C1_00070W	MVD	0.1187	0.0898036	0.0992021	0.305387	0.222982	0.577318	-0.184855	0.326039	-0.595544	0.242248	0.105068	-0.321651	0.363424	-0.0399282	0.0834044	0.0333727	-0.917352	16672.7	-0.917352	0.577318
C2_00960C	MXR1	-0.414713	0.476793	-1.75895e-05	1.0525	-0.470757	-0.689221	0.0172694	-0.439921	-0.179338	0.021621	0.343625	0.503375	0.13414	-0.310113	0.32663	-0.186091	1.06494	2271.85	-0.689221	1.06494
C5_01650C	MYO1	0.0369325	0.176973	0.00655462	-0.341474	0.00335072	0.118879	0.430156	0.336438	-0.927748	0.307466	-0.297681	0.021083	-0.0436497	-0.0158451	0.141932	-0.569299	-0.29003	877.179	-0.927748	0.430156
C1_13780W	MYO2	0.439439	-0.0246132	-0.0747816	0.2221	0.294493	0.218397	0.211405	0.0472711	0.199099	-0.113453	0.374326	-0.100605	-0.152765	-0.181603	-0.0675037	-0.333531	-0.276549	8421.8	-0.333531	0.439439
C4_05100C	MYO5	-0.01888	-0.153258	0.0491986	0.433162	0.0778583	0.161331	-0.070299	-0.192349	0.0482237	-0.114617	0.116529	0.702159	-0.054703	-0.00453754	-0.573182	0.365845	0.134392	3081.88	-0.573182	0.702159
C6_02600W	NAB3	0.0351359	-0.14734	0.113495	0.379395	0.137639	0.200067	-0.263025	0.041683	-0.0888427	0.251441	-0.00228601	-0.102498	0.142862	-0.222296	-0.0379185	-0.131257	0.0629643	3895.27	-0.263025	0.379395
CM_00060W	NAD1	0.0822026	0.237917	0.3379	-0.988288	-0.0158482	0.565963	-0.681277	0.120987	0.050339	0.268677	-1.39373	1.03016	-0.0818139	-0.516308	-0.0967542	-0.736811	-0.139897	487.48	-1.39373	1.03016
CM_00310W	NAD2	0.650299	0.0464597	1.26316	-0.602999	-0.208144	0.157968	-0.0193772	0.300004	-0.264009	0.410025	-0.46622	0.891647	-0.154487	-0.461994	-0.125253	-0.980055	0.604598	521.859	-0.980055	1.26316
CM_00320W	NAD3	0.468559	0.294435	0.90444	-1.44127	-0.216503	0.253553	0.210347	-0.287624	-0.417578	0.324681	-0.815678	1.04492	-0.0518266	0.114271	-0.370279	-1.08618	0.291801	27.9349	-1.44127	1.04492
CM_00440W	NAD4	0.701532	-0.436759	0.706859	-0.944951	0.487298	-0.31671	-0.459425	0.396463	-0.305049	0.365688	-1.71588	0.0536415	0.31582	-0.44924	0.148134	-0.520733	0.872194	767.848	-1.71588	0.872194
CM_00370W	NAD4L	0.439	0.0238452	0.619151	-1.58638	0.255289	0.88437	0.00596484	0.204256	-0.0705917	-0.245893	-0.790522	0.596284	0.143107	-0.0708626	-0.265212	-1.90992	0.356384	726.563	-1.90992	0.88437
CM_00380W	NAD5	0.371878	-0.0472579	0.580035	-1.50544	0.185758	0.771578	-0.131499	0.24709	-0.0397237	-0.0689365	-0.517472	0.528248	0.0363451	-0.000158775	-0.351259	-1.7953	0.219573	964.093	-1.7953	0.771578
CM_00050W	NAD6	-0.171249	0.0587667	-0.0344739	-1.00319	-0.215371	0.619448	0.115564	0.392074	0.0647504	0.592607	-0.158651	1.49432	-0.193232	0.100273	-0.134353	-0.0553071	0.113058	76.4429	-1.00319	1.49432
C6_04590C	NAG1	-0.129847	-0.0539763	-0.351289	0.350952	-0.340512	0.56858	0.244303	-0.348236	0.326351	0.148682	0.591967	-0.118311	-0.145432	0.189807	-0.333461	-0.0610955	0.313279	1419.93	-0.351289	0.591967
C6_04610C	NAG3	0.390606	0.0633098	0.118853	0.156578	-0.385112	0.587532	-0.150415	-0.0702328	-0.454151	-0.0536605	0.107596	0.932477	0.161146	-0.222117	0.162118	-0.163196	-0.186541	449.058	-0.454151	0.932477
C6_04620C	NAG4	-0.933353	-0.726943	-4.92585	-0.332078	-2.13493	1.97702	1.44582	-0.648407	0.550113	1.53935	2.07685	-0.122584	-1.67451	1.3976	0.825316	-2.95784	1.4526	19.6895	-4.92585	2.07685
C6_04570W	NAG6	0.185509	0.166546	0.0484231	-0.198261	-0.0989275	0.446471	0.0285661	0.182927	0.00996566	0.0369465	-0.155509	0.152098	-0.200565	-0.0659633	-0.114362	-0.440728	0.306795	1647.19	-0.440728	0.446471
C6_03450C	NAM2	-0.116726	-0.0569969	0.0577708	0.122147	0.255036	0.236036	-0.096938	0.0182917	-0.0333411	0.277072	-0.065352	-0.299718	0.00972057	0.0059443	-0.249161	0.0654337	-0.412115	1249.66	-0.412115	0.277072
C5_00500W	NAM7	-0.0547956	-0.0660591	-0.16166	0.168432	-0.161498	-0.0555228	0.104767	-0.22442	0.0991614	0.472576	0.111378	0.230054	0.108919	0.30135	0.683149	-0.130611	-0.22101	2207.94	-0.22442	0.683149
C4_03030C	NAN1	-0.23404	0.00743275	0.0107512	-0.025024	-0.150891	-0.137207	0.197471	-0.121866	0.0223339	-0.148136	-0.00287018	0.357997	0.328277	0.211882	0.262417	0.483808	-0.317122	2367.08	-0.317122	0.483808
CR_00320C	NAP1	-0.522598	0.0982779	-0.528254	-0.549606	-0.530277	0.151264	0.112105	-0.0126925	0.160885	-0.597319	-0.0557751	0.284933	-0.505792	0.0780296	0.0822433	-0.240258	0.177172	2493.62	-0.597319	0.284933
C1_09010W	NAR1	-0.0964007	-0.104212	0.102546	0.459471	-0.0706432	-0.188156	-0.259264	-0.0701433	0.235686	0.124706	-0.372305	-0.00677172	0.232671	-0.26067	0.270663	0.196869	-0.196379	440.145	-0.372305	0.459471
C2_00160C	NAT2	0.0584201	0.0828427	0.22711	0.109741	-0.0242844	-0.114598	-0.243778	-0.530436	0.332845	0.498934	-0.144901	-0.198725	-0.570625	-0.383587	-0.143681	0.410086	0.446212	1371.95	-0.570625	0.498934
C4_01250W	NAT4	0.167767	0.364865	-0.129775	-0.266183	1.17179	-0.25236	0.134051	0.259321	-1.0635	-0.361487	0.0676465	-0.381267	0.139358	0.691032	-0.140857	-0.240676	-0.889145	785.138	-1.0635	1.17179
CR_04070W	NAT5	-0.0735801	-0.167291	-0.0371989	-0.112852	0.48915	0.270779	-0.302976	0.0260137	0.05477	-0.574707	-0.143221	-0.222598	0.0217004	-0.293951	0.343924	0.359197	0.198574	1183.44	-0.574707	0.48915
C2_03430W	NBN1	-0.241219	-0.163367	0.0123342	0.169456	0.00342955	0.17875	-0.118591	0.17546	-0.0794182	-0.057879	-0.15751	-0.109509	-0.00814179	-0.0898904	0.271868	0.203478	-0.258797	368.184	-0.258797	0.271868
C7_01410C	NBP2	0.0767532	-0.0707407	-0.0914799	-0.194825	0.668254	-0.47466	-0.185033	0.184972	-0.0891711	-0.0491258	-0.234812	-0.370596	0.787741	0.360634	0.12	0.166267	-0.0906567	346.856	-0.47466	0.787741
C4_05170C	NBP35	-0.497799	0.0419107	-0.530213	-0.0304339	-0.296241	0.39305	-0.110398	0.103722	0.0309915	-0.623411	0.086872	0.907516	-0.527686	0.222702	-0.405154	0.78865	0.287636	334.814	-0.623411	0.907516
C2_02810C	NCB2	0.0657739	-0.0920033	0.0578618	-0.373905	0.167263	0.275213	0.195382	0.245653	-0.618888	-0.251192	0.196199	-0.929141	0.330553	0.127821	0.108093	-0.221747	-0.373311	621.431	-0.929141	0.330553
C3_04910C	NCE102	0.24334	0.0432748	-0.051902	0.636998	0.690711	0.247015	-0.0539261	-0.186587	0.411244	-0.0234017	0.473378	-0.109813	0.296893	-0.244188	0.0658695	-0.188658	-0.278326	6781.33	-0.278326	0.690711
C3_01300C	NCE103	0.0973988	-0.0762874	-0.551431	0.391816	0.157629	-0.529511	-0.102789	-0.130847	1.08643	0.047903	0.300227	0.486015	-0.244648	0.690988	0.260071	-0.325309	0.662895	239.927	-0.551431	1.08643
C2_10450W	NCE4	0.145336	0.0835255	0.0792472	-0.788022	0.0542165	-0.249768	-0.148504	0.233479	-0.58078	0.0196598	0.170136	-0.526194	0.118529	-0.319733	-0.489129	-0.0115484	0.285716	176.263	-0.788022	0.285716
C4_03180W	NCP1	0.357118	0.0659413	-0.19401	-0.0183588	-0.0435012	0.346491	0.082407	0.462207	-0.349626	-0.263521	0.426379	-0.00380212	-0.193485	0.0609766	-0.199361	0.411975	-0.207	12262.1	-0.349626	0.462207
C1_14300C	NCR1	-0.0175234	-0.0439715	0.299353	0.677697	-0.152384	0.536082	-0.0337113	-0.211037	-0.190339	0.257912	0.603017	0.308651	-0.0618448	-0.0762205	-0.272503	-0.103807	0.802714	5157.33	-0.272503	0.802714
CR_03550W	NCS2	-0.147756	-0.193646	0.0220419	-0.123444	-0.0896987	-0.246611	0.154724	0.139008	-0.515103	0.146953	-0.0125042	0.192891	0.598667	-0.0759318	0.19582	0.0661717	-0.304083	722.898	-0.515103	0.598667
C3_03420C	NDE1	0.167516	0.0699686	-0.0287706	-0.509264	-0.190925	-0.0134333	-0.152195	-0.144339	0.373241	0.0632092	-0.417656	-0.0139453	0.182319	-0.0161057	-0.0643507	0.149415	0.357962	14677.1	-0.509264	0.373241
C2_04550C	NDH51	-0.00326237	-0.261379	-0.000860591	0.376262	-0.00554943	-0.25208	-0.392461	-0.452011	0.99022	0.169944	-0.473545	0.504591	0.301829	-0.678472	-0.265142	0.292532	0.0544164	6073.22	-0.678472	0.99022
C2_00140W	NDT80	0.161207	0.0183633	-0.221993	0.631509	0.176852	0.347578	-0.179718	0.0962846	-0.061236	0.20149	-0.244414	-0.0618879	0.330391	-0.110244	0.00273144	-0.113089	-0.668626	3974.61	-0.668626	0.631509
C1_11380W	NEP1	-0.0614439	-0.112623	0.144254	-0.105401	-0.0658424	-0.329851	-0.0326064	-0.261242	0.192947	0.0128213	-0.104998	-0.426199	0.370608	0.025591	0.217412	0.246985	-0.0594882	1311.08	-0.426199	0.370608
C1_03290W	NGG1	-0.102414	-0.0581374	-0.187166	0.03859	-0.0118872	0.224718	0.223063	-0.0450183	0.32301	0.0160035	0.000359063	-0.0810096	-0.0338208	0.137518	0.303984	-0.0703349	-0.0875645	628.452	-0.187166	0.32301
CR_00190W	NGS1	-0.236094	0.0709205	0.0246044	0.330696	-0.169297	0.121232	0.0534611	-0.108135	0.0596252	0.127016	-0.141276	0.477765	-0.221953	-0.029413	0.147044	-0.0416435	-0.333075	1373.84	-0.333075	0.477765
C3_00650W	NGT1	0.0692322	0.53588	-0.252501	0.0781389	-0.119218	0.147784	0.591536	-0.826758	1.05225	-0.413628	0.826272	0.594314	-0.747416	-0.39965	-1.16559	-1.09819	-0.0265354	650.52	-1.16559	1.05225
CR_04360C	NHP2	-0.0971212	0.075742	0.115649	-0.280446	0.0789775	-0.0102528	-0.0311314	0.181876	-0.19132	-0.107414	-0.297523	0.268856	0.423205	-0.0903664	0.264374	0.329373	-0.414553	4017	-0.414553	0.423205
C4_01700C	NHP6A	-0.0365137	0.0839069	0.0218161	-0.285974	-0.100596	-0.0303218	0.175578	-0.199313	-0.672451	-0.138403	0.173591	0.610475	-0.177083	0.30791	0.433509	0.351243	-0.809717	14477.8	-0.809717	0.610475
C6_00570C	NHX1	-0.105723	-0.245058	-0.131259	-0.0204898	0.138677	0.11308	-0.0135445	0.0327141	0.168358	-0.0701052	0.120451	-0.0133616	-0.100974	0.196207	-0.103492	0.013001	0.214672	1262.56	-0.245058	0.214672
C4_05960W	NIF3	0.0402192	-0.061477	0.220784	-0.29483	-0.0884886	0.0993708	-0.00409516	-0.0352719	-0.320068	0.0145992	0.0780577	0.382872	-0.0627621	-0.0321156	-0.0922261	0.669145	0.296202	2781.33	-0.320068	0.669145
C7_02800W	NIK1	-0.677963	-0.0374963	-0.0484059	-0.628578	0.184432	0.30782	0.173105	-0.195372	0.200522	-0.474233	-0.396789	0.114676	-0.100776	0.0690516	0.112569	-0.560339	0.153722	3480.67	-0.677963	0.30782
C4_01490W	NIP1	-0.0796221	0.044984	0.154669	-0.659312	-0.0413606	-0.460034	0.0616621	0.0557141	-0.591131	0.099136	-0.360465	-0.0230837	0.172454	-0.0404082	0.0854437	0.426875	-0.0752872	3714.12	-0.659312	0.426875
CR_04030W	NIP100	0.0599972	0.00290613	-0.0848245	-0.00475726	-0.450875	0.156021	0.253782	0.0439246	-0.544859	0.13616	0.34728	0.281558	-0.491212	-0.0234197	-0.12795	-0.199392	-0.333079	431.303	-0.544859	0.34728
C6_02360W	NIP7	-0.18657	0.199621	0.00258287	-0.397699	-0.107724	-0.170931	-0.0582638	0.0775738	0.464508	-0.0268897	-0.0284128	0.217473	0.520869	0.0605457	0.446905	0.264528	-0.28784	1411.64	-0.397699	0.520869
CR_08840C	NIT2	0.0309692	-0.470603	0.34741	-0.177154	-0.0935616	0.225181	-0.00543212	-0.541424	-0.481058	0.348825	0.269437	0.98591	-0.137716	-0.103521	-0.251026	0.290844	0.443436	930.494	-0.541424	0.98591
C1_10700C	NIT3	0.0337872	-0.258751	0.128996	1.2169	-0.819817	0.0762704	-0.162387	-0.544398	-0.212813	-0.0102	0.312272	0.0256854	-0.391525	0.388122	0.0782963	0.205141	0.444171	4202.35	-0.819817	1.2169
C1_00990C	NMA111	-0.107754	0.215879	-0.247357	0.134054	0.0482109	0.154056	0.0289508	0.00049099	0.104624	-0.00900584	-0.262581	0.15075	0.345442	-0.10522	0.314749	-0.33102	-0.488365	2218.38	-0.488365	0.345442
CR_06720W	NMD3	-0.00325442	-0.085628	-0.0465859	0.283968	0.128637	-0.172009	-0.0454557	-0.113693	0.0235211	0.177897	-0.0158755	0.615245	0.544587	-0.099842	0.345588	-0.0382612	-0.414937	5432.49	-0.414937	0.615245
C4_00540C	NMD5	-0.0952556	-0.126295	-0.059265	0.0644163	0.164085	-0.0577222	0.138121	-0.0200483	0.0223043	-0.156727	0.1357	0.125793	0.224782	0.172903	-0.204296	0.298523	-0.223704	2091.85	-0.223704	0.298523
C4_01440W	NMT1	-0.206383	-0.053323	0.0473404	-0.026042	0.0483786	-0.194405	-0.0576526	0.0418506	0.209807	-0.12544	0.00790971	0.333205	-0.168865	-0.0748675	0.076871	0.464701	0.0720501	2348.84	-0.206383	0.464701
CR_05520W	NOC2	-0.118359	0.0897552	-0.0646353	0.0297015	0.132194	-0.128522	0.241079	-0.0311414	0.0710196	-0.0507596	-0.236153	0.310225	0.520345	0.154123	0.212	-0.137073	-0.234377	3559.47	-0.236153	0.520345
C2_07340W	NOC4	-0.0528968	0.0857017	0.0566018	-0.424472	-0.0892094	-0.133286	0.224477	-0.0115229	0.0708783	0.0185639	0.0723674	-0.216548	0.430322	0.182792	0.457439	-0.278405	-0.183398	2732.21	-0.424472	0.457439
C3_06030W	NOG1	-0.122792	0.252237	-0.00109827	0.114726	0.0452555	-0.0993908	0.408015	-0.246899	0.154712	-0.146922	-0.0569854	0.0540056	0.665135	0.271769	0.346108	-0.0735958	-0.142947	3357.4	-0.246899	0.665135
C6_03640W	NOG2	-0.208718	0.255279	-0.246559	-0.00477008	0.021397	0.0190556	0.0884596	-0.084431	0.192416	-0.389544	-0.552907	0.545643	0.532478	-0.0376885	0.334014	0.00351355	-0.116829	1444.48	-0.552907	0.545643
C4_06720W	NOP1	-0.0800711	0.163768	-0.292373	0.242561	0.0350607	0.085187	-0.25243	-0.056566	0.198753	0.00272136	-0.128253	0.337204	0.70031	-0.401355	0.495088	0.233433	-0.420063	9437.65	-0.420063	0.70031
CR_08020C	NOP10	-0.0512488	0.0192583	0.0792988	-0.0818492	0.197773	-0.523593	-0.13249	0.0428941	-0.617966	-0.018605	0.0827539	0.11166	0.473766	-0.213701	0.261955	0.0122346	-0.451331	4847.68	-0.617966	0.473766
C3_07300W	NOP13	-0.519747	0.400288	-0.144959	0.114729	-0.0813399	0.0946848	0.616086	0.173036	-1.47942	-0.206834	-0.0222325	-0.345407	0.564458	0.246868	0.502873	0.143786	-0.154105	648.637	-1.47942	0.616086
C3_04900W	NOP14	-0.0466887	-0.0597928	-0.159442	-0.223811	0.1247	0.153419	0.504985	-0.0252926	-0.0358	-0.270011	-0.115075	-0.342467	0.490667	0.510554	-0.0628615	0.156718	-0.18147	1305.11	-0.342467	0.510554
C7_00690W	NOP15	-1.24277	0.494111	-0.299831	-0.654068	0.149763	-0.440322	0.21213	-0.292926	0.225884	-0.656931	-0.563193	0.155458	0.631008	0.33955	0.51033	-0.181829	0.0909908	487.624	-1.24277	0.631008
C1_04390C	NOP4	-0.453477	0.54614	-0.531097	-0.145286	-0.00549573	0.0076992	0.516625	0.0508675	-0.0528645	-0.179528	-0.156778	-0.0158895	0.610241	0.415149	0.382456	-0.174037	0.133926	994.222	-0.531097	0.610241
C6_00370C	NOP5	-0.338254	0.255961	-0.169929	0.00508913	-0.227784	0.0681325	-0.0630377	0.0199072	-0.0133485	-0.144964	-0.472685	-0.0453349	0.345807	0.0823252	0.524723	0.0511382	-0.398345	9886.29	-0.472685	0.524723
C1_06740C	NOP6	-0.672743	0.354758	-0.0939791	-0.324368	-0.14183	0.180954	0.561752	0.0475599	-0.0869593	-0.237459	-0.756474	0.207164	0.585846	0.356173	0.708005	-0.0413011	0.618779	604.256	-0.756474	0.708005
C6_04330W	NOP8	-0.47954	-0.111955	0.291521	-0.224043	-0.0465199	-0.342117	0.248024	0.343942	-0.410909	-0.356146	-0.640281	-0.339719	0.718364	-0.0649434	0.0848857	-0.0262	-0.00611312	191.634	-0.640281	0.718364
C2_01130W	NOT3	0.0797894	0.184585	0.0412703	-0.099704	0.122907	0.267898	0.0207958	0.116601	-0.137372	0.364219	-0.0915822	-0.275313	0.25475	0.000810338	-0.0616838	-0.00531414	-0.505681	1411.31	-0.505681	0.364219
CR_03420C	NOT4	0.00918747	-0.0372047	-0.0668001	0.205738	-0.0214312	0.0991522	-0.246609	-0.118659	0.528485	0.0700715	-0.07499	0.538315	0.107852	-0.298345	0.0361356	-0.0504522	0.192348	1490.31	-0.298345	0.538315
C1_08300W	NOT5	-0.0167131	-0.0941086	-0.11155	0.351786	0.0472812	0.216389	-0.190215	0.0678777	0.282819	0.119611	-0.203785	0.0229752	0.146448	-0.105694	0.248701	-0.108327	-0.22968	1213.07	-0.22968	0.351786
C1_14280C	NPL3	-0.0283601	0.236466	-0.103573	-0.441923	-0.0998813	0.49471	0.477518	-0.0396708	-0.345778	-0.0844606	-0.153702	0.120766	0.276142	0.240965	-0.119736	-0.0861767	0.00329633	1860.85	-0.441923	0.49471
C1_06110C	NPL4	-0.155933	0.11056	-0.0903064	0.00281968	-0.115139	-0.0596621	-0.0987386	0.044752	0.490109	-0.0596102	0.545108	0.0828981	-0.269891	0.0382721	0.0125486	-0.0508117	0.66682	1377.61	-0.269891	0.66682
C2_00710W	NPL6	-0.263276	0.317854	-0.106345	-0.187949	0.0885211	0.0240861	0.437138	0.198952	-0.218919	-0.321272	-0.310217	-0.42933	0.213449	0.356706	0.413534	-0.021719	-0.00531056	1234.26	-0.42933	0.437138
C1_06780W	NPR1	-0.0302687	0.203759	-0.0177911	0.1643	-0.11963	0.104603	-0.148458	-0.167219	0.375756	0.24557	-0.0187653	0.616997	-0.280205	-0.0427679	-0.0753125	0.139004	-0.0491976	1044.06	-0.280205	0.616997
C3_03290C	NPR2	0.0155166	-0.134817	0.0599259	-0.0479041	-0.237037	0.316105	0.120769	-0.134715	0.172994	-0.00616571	0.25517	-0.0408335	-0.1818	0.482081	0.00649666	-0.0854281	0.120099	1346.4	-0.237037	0.482081
C7_04040C	NPT1	-0.0568135	0.160669	0.140822	-0.372466	0.441824	-0.00993559	0.108184	0.132851	-0.308427	-0.123623	0.0859528	-0.477141	0.267535	0.0631794	-0.172402	-0.00989462	0.0736988	1574.14	-0.477141	0.441824
C7_04230W	NRG1	-0.574077	0.0961133	-0.594107	0.604188	-0.215659	-0.454856	0.0790133	-0.729184	-0.0741271	-0.402945	0.173674	0.938516	0.294573	1.12749	0.876984	-0.132545	0.677822	931.893	-0.729184	1.12749
C6_00010W	NRG2	3.20343e-16	3.20343e-16	3.20343e-16	2.21393	3.20343e-16	3.20343e-16	1.94346	3.20343e-16	3.20343e-16	2.90783	3.20343e-16	3.20343e-16	2.02433	3.20343e-16	3.20343e-16	2.07912	3.20343e-16	1.40569	3.20343e-16	2.90783
C1_00840C	NRM1	0.00316105	-0.161135	0.153397	0.262757	0.10046	-0.0387154	-0.0839114	0.0103823	-0.521353	0.0894227	0.311785	-0.909519	-0.212752	0.119171	0.22382	0.0938556	-1.31618	3749.44	-1.31618	0.311785
C1_08000W	NRP1	0.0487763	-0.148465	-0.122033	0.0639029	0.0658828	0.189225	0.187889	-0.284529	-0.00387912	-0.0511985	0.17822	-0.164065	0.0100031	0.281409	0.389217	-0.283593	-0.356302	2556.72	-0.356302	0.389217
C2_07960C	NSA1	-0.186729	0.09169	0.0556705	-0.261031	-0.0139998	-0.170076	0.104084	-0.0131873	0.123725	0.00619373	-0.250218	-0.508089	0.630615	-0.00910667	0.47135	0.10166	-0.489328	1804.4	-0.508089	0.630615
C3_06380W	NSA2	-0.413339	0.356532	-0.167076	0.182655	0.0891654	-0.0187481	0.127326	-0.0407301	0.357163	-0.112309	-0.49078	0.315607	0.743051	0.0152765	0.52239	-0.0018021	-0.109697	1786.22	-0.49078	0.743051
C2_03280W	NSP1	0.0742837	0.0834265	0.0383532	-0.206032	0.01611	0.0468311	-0.165001	-0.171438	0.169399	0.100028	-0.198116	0.123352	0.0849383	-0.108217	0.0500262	-0.280699	0.330605	3571.86	-0.280699	0.330605
C1_10100C	NTF2	0.0959895	-0.0643523	0.339937	-0.214389	0.131981	-0.379365	0.0805561	-0.186188	-0.246657	-0.0503325	-0.398797	-0.526195	0.0875661	0.16125	0.133693	0.0893151	0.104697	50761.2	-0.526195	0.339937
C1_08200W	NTG1	-0.0481477	-0.132468	-0.174354	-0.400421	-0.353839	0.283593	0.0958471	-0.296303	0.402768	-0.278345	0.26965	0.323943	-0.216561	0.160867	0.142126	-0.0577709	0.0305776	264.176	-0.400421	0.402768
CR_00560W	NTH1	0.237055	-0.013656	-0.119638	0.320716	0.473458	-0.0551162	0.0293505	0.167968	0.508722	-0.436298	0.394485	0.238254	-0.173098	-0.163416	-0.70847	-0.497575	-0.136239	4319.92	-0.70847	0.508722
C7_01900W	NUC2	-0.39423	-0.172514	-0.160316	0.273859	0.512003	-0.238786	-0.766733	-0.425145	1.17585	0.00674717	-0.644867	0.667332	0.681108	-0.643704	0.0410196	0.142287	0.0960587	7447.25	-0.766733	1.17585
C5_01280C	NUF2	-0.0919853	-0.195421	0.0279913	0.148732	0.0872032	-0.0679701	0.2207	-0.403	-0.463071	0.467639	0.165314	-0.111092	-0.0488328	0.138805	1.02691	-0.432406	-0.312511	350.684	-0.463071	1.02691
CR_09550C	NUO1	-0.328805	0.0340403	0.145607	-0.270713	0.4015	-0.357775	-0.0660679	0.0854061	0.290576	-0.337313	-0.485148	0.235542	0.312947	-0.581694	-0.139628	0.527808	0.532844	2336.02	-0.581694	0.532844
C3_02940C	NUO2	-0.201159	0.147919	-0.148162	-0.216529	-0.32251	0.0984082	0.00870978	-0.535792	1.1826	-0.0113971	0.331784	0.455381	-0.112351	-0.145206	0.60903	0.0779534	0.566144	5375.57	-0.535792	1.1826
C7_01560C	NUP	0.616486	-0.191773	-0.814506	0.0435822	1.31931	-0.183293	-0.264964	0.916618	0.71883	-0.230047	-0.30543	-0.116349	-0.67598	0.223969	0.181172	-1.72975	0.696079	99.0546	-1.72975	1.31931
C3_07780C	NUP159	0.139439	-0.0357948	0.0156266	0.190944	0.113121	0.149558	-0.00237655	-0.142293	-1.07637	0.130142	-0.176611	-0.175733	0.14354	-0.0814009	0.103521	-0.303197	-0.12233	2039.97	-1.07637	0.190944
C1_09450C	NUP188	0.163518	-0.0548135	0.131635	-0.232864	-0.145272	0.122718	0.352287	-0.0602578	0.070412	-0.0300943	0.369763	-0.234502	-0.0206428	0.320333	0.20336	-0.163282	-0.313268	3237.14	-0.313268	0.369763
C1_13550C	NUP49	-0.0138699	0.341446	0.0654755	-0.135133	-0.0235357	-0.208928	0.133379	0.267566	-0.387715	0.167488	-0.217045	-0.455292	0.0481671	0.122518	-0.0748869	-0.0944393	0.26752	639.221	-0.455292	0.341446
C4_06350C	NUP60	0.00237886	-0.0408174	0.0284208	-0.0272539	0.0533191	0.0611794	0.0365003	0.283511	-0.238114	-0.104662	0.0346884	-0.222847	0.0469408	0.0344065	-0.507786	0.701445	-0.22097	1290.99	-0.507786	0.701445
C6_03900W	NUP82	-0.0484351	-0.139989	0.0420466	-0.0816801	-0.139599	0.217651	0.0025243	-0.0324166	-0.035728	0.153071	0.215981	-0.330827	-0.0182455	0.114948	0.0838094	-0.198083	0.0644668	2212.55	-0.330827	0.217651
C4_03800C	NUP84	0.0300006	0.155387	-0.0287163	-0.270832	-0.230576	-0.174824	0.0111453	-0.0570966	-0.425184	-0.032485	0.260564	0.28298	-0.0158919	0.0773079	0.133442	0.447364	-0.289376	1020.21	-0.425184	0.447364
C3_04400C	NUP85	0.206812	0.105682	0.000980327	0.00418579	-0.0486728	-0.0397107	0.0378271	-0.061119	-0.114867	0.0261698	0.123461	-0.313825	0.114109	0.0569066	0.286934	-0.09604	-0.316202	1239.47	-0.316202	0.286934
C3_06220C	OAC1	-0.264146	0.967436	-0.215289	-0.0411281	-0.418569	-0.412983	0.408791	-0.137042	0.406655	-0.117708	-0.947888	1.37052	-0.158852	0.0720838	0.214	0.531758	0.99724	183.199	-0.947888	1.37052
C5_01770C	OBPA	-0.0503235	0.22015	-9.27558	-0.188123	0.955603	1.08581	0.202634	-0.117011	0.0549063	1.7426	-7.51569	1.26562	-8.23462	-0.0454077	-8.23051	1.05799	-9.35529	6037.43	-9.35529	1.7426
C2_10190C	OCA1	-0.130753	-0.525572	0.170137	-0.340802	-0.0379294	0.256651	0.199039	0.00913732	0.269164	0.0131744	0.151048	-0.519647	-0.0728026	0.0255506	-0.200793	-0.144969	0.648015	916.172	-0.525572	0.648015
C1_13990W	OCA6	-0.262583	-0.102834	0.129004	-0.0536745	-0.106559	-0.0512879	-0.174404	0.0550096	0.331059	0.0556339	0.209502	-0.297237	0.0293139	-0.068547	-0.0478706	0.224439	0.170938	572.78	-0.297237	0.331059
C3_06090C	OCH1	0.242949	0.0157113	0.0134096	0.129067	0.146143	-0.0290058	0.0489034	-0.117407	0.160611	0.137804	0.00735756	-0.243428	-0.123311	0.0145705	-0.127923	-0.0402579	-0.264408	2891.79	-0.264408	0.242949
C4_05460C	OFD1	-0.190006	-0.211166	0.191218	-0.114164	-0.315713	0.40697	0.372219	0.33701	-0.73588	0.0417979	0.612534	-0.337311	-0.141191	0.495612	-0.0930691	0.143924	0.0392239	2157.3	-0.73588	0.612534
C1_13440C	OFI1	1.98662	1.05454	-1.12143	0.550575	3.03541	-0.296075	-0.107366	2.3982	-0.394027	0.428255	-0.290655	-0.254312	-0.510886	0.38183	-1.55082	-0.841918	-1.91739	71.9449	-1.91739	3.03541
C1_08060W	OFR1	-0.275914	0.0450806	0.0832205	-0.546513	-0.487281	0.255345	0.0452556	-0.369844	0.140595	-0.224279	0.361479	0.259709	-0.514584	0.190285	-0.502569	-0.111026	1.16905	1314.99	-0.546513	1.16905
C7_03910W	OGG1	-0.0361208	0.285574	-0.247487	0.0903698	0.174823	-0.636457	-0.125873	0.333588	-0.0943008	-0.230163	-0.337863	0.17543	0.726132	-0.154628	0.783302	0.227898	-0.655108	802.549	-0.655108	0.783302
C1_08360C	OLE1	0.414877	0.00955315	-0.180559	0.102349	-0.316007	0.563272	0.132102	0.253384	-0.177238	0.245077	0.405447	-0.126271	-0.329552	-0.000445949	-0.365785	-0.463398	-0.0100301	61059.3	-0.463398	0.563272
C2_07090C	OLE2	-0.00111054	0.124246	-0.154969	0.116574	0.184271	-0.0296075	0.0867726	-0.0928928	0.134954	-0.0788924	0.169068	-0.0581805	0.270065	-0.18413	-0.100797	-0.18257	-0.159909	612.823	-0.18413	0.270065
C4_04550C	OMA1	-0.0902382	-0.0443785	0.0209197	0.263014	0.0473782	-0.0928573	-0.065221	-0.398921	0.254356	0.0955487	-0.073264	0.675612	-0.103533	-0.273194	-0.476842	0.50567	0.687425	1630.69	-0.476842	0.687425
C1_13080W	OP4	1.26872	0.851049	-1.5139	1.09944	0.653541	0.856135	0.684441	-0.721839	3.77034	0.593561	-0.75184	3.73346	-0.734275	-1.35497	-0.592366	-2.30415	-1.65367	1747.13	-2.30415	3.77034
C2_02250C	OPI1	0.00633432	-0.337426	0.00208292	0.431606	0.0930482	0.15986	-0.268933	0.0112563	0.204309	0.134732	-0.0336146	-0.252142	-0.0465226	-0.338112	-0.0661022	0.0577018	0.000238033	925.868	-0.338112	0.431606
C3_06570C	OPI3	0.0603529	0.134042	0.424454	-0.271728	0.201786	-0.226276	0.308537	-0.0830971	-0.23794	0.0405607	-0.173839	-0.603204	0.0502108	0.134129	-0.470188	-0.0665843	0.205536	2320.9	-0.603204	0.424454
CR_02020C	OPT1	0.254927	-0.517213	-0.333943	1.5412	0.440436	-1.18479	-1.07474	-0.326326	0.867393	0.0356765	-0.57512	2.75674	-0.0631398	-0.695662	0.853717	-0.96619	0.55148	275.291	-1.18479	2.75674
CR_02240C	OPT2	0.930204	0.00423571	-0.113963	0.508895	1.42877	-0.0511062	-0.587072	-1.56892	0.0490442	-0.194103	0.0592733	3.46088	-0.685668	-0.651206	1.74139	0.447585	-0.408642	482.381	-1.56892	3.46088
CR_02220C	OPT3	-0.160385	0.277267	-0.153389	0.334728	-0.57503	0.285292	0.00574759	-1.56613	0.640399	-1.13575	0.932744	1.56343	-0.275399	0.245142	-0.847734	-0.846378	-0.420182	596.405	-1.56613	1.56343
CR_02490W	OPT4	0.307388	-0.021934	-0.160021	0.321216	0.487013	-0.233092	-0.396441	-0.692937	1.95514	0.548456	-1.21997	2.48943	-0.0367897	0.0682274	0.0188297	0.106886	-0.419026	3185.51	-1.21997	2.48943
C2_08360C	OPT5	3.20343e-16	3.20343e-16	2.41104	2.51276	3.20343e-16	3.02025	1.82773	3.15064	3.36988	3.20343e-16	3.57414	4.45448	3.20343e-16	2.8584	2.18601	3.20343e-16	3.20343e-16	6.37741	3.20343e-16	4.45448
C4_01320C	OPT6	0.438117	-1.05828	-0.00931109	0.294253	0.264695	0.412794	0.034776	-0.0353467	0.34081	-0.473957	0.457688	-0.00564259	-0.488705	-0.711522	-0.696894	-0.098454	0.000404595	1509.02	-1.05828	0.457688
C4_00440C	OPT7	-1.01407	0.40654	0.408463	-0.376446	-0.122961	0.645669	-1.79749	0.660721	-1.25269	0.442278	-0.578123	2.73459	0.0720645	-0.603908	0.693037	0.276445	-0.50174	51.0193	-1.79749	2.73459
C6_03930W	OPT8	-0.407023	0.278657	-0.486865	0.690563	-0.755177	0.115866	0.261135	-1.26272	0.512451	0.198408	-0.203358	1.51151	-0.0692164	-0.43962	0.389406	-0.487965	0.554208	363.456	-1.26272	1.51151
C1_08310W	OPY2	-0.0178213	-0.0903714	-0.00352354	0.413591	0.207522	-0.0634039	0.121658	0.0969099	0.109485	0.064367	-0.173071	-0.132359	0.0371505	-0.512483	-0.192989	-0.331355	0.373299	1761.36	-0.512483	0.413591
C1_03070C	ORC1	0.265253	0.443023	0.136056	0.165351	-0.00725604	-0.12708	-0.113388	0.0458878	-0.127082	0.0435856	-0.328135	-0.213491	-0.0165899	-0.31328	0.0832515	-0.28922	0.134545	1779.32	-0.328135	0.443023
C3_03750C	ORC3	0.10802	-0.0018787	0.12564	-0.0121825	-0.0799342	0.146231	0.0624079	0.0902176	-0.0738414	0.0540438	0.452991	-0.711584	-0.113578	0.0941385	-0.247876	-0.215621	-0.1189	1601.98	-0.711584	0.452991
C5_02150C	ORC4	0.0274002	-0.0433042	-0.154206	-0.108797	-0.124969	-0.0458661	0.223901	-0.156946	0.0666476	0.558847	-0.0120374	0.440361	-0.109026	-0.000126968	0.391456	-0.183819	0.145123	675.381	-0.183819	0.558847
C6_00980C	orf19.100	2.07873	-0.150297	2.25377	3.07822	-0.491762	-0.368505	-0.937196	0.319429	1.87248	0.747765	-0.290204	-0.602117	0.0642983	-0.882696	-1.17721	0.486324	2.40982	270.542	-1.17721	3.07822
C1_10560C	orf19.1002	0.200458	0.159643	-0.0108296	-0.223928	-0.42671	0.2275	0.251299	-0.0396296	-0.0636971	-0.360644	0.481636	-0.455528	-0.245758	0.082077	0.470472	-0.294979	0.564933	787.079	-0.455528	0.564933
C1_10570C	orf19.1005	0.356945	0.0813868	1.87061	0.721153	-3.61787	-0.325109	-0.327554	-1.85002	-0.887395	0.603351	0.757455	2.13761	0.0670345	0.491512	0.290804	-1.16777	4.68781	146.979	-3.61787	4.68781
CR_05270W	orf19.1008	3.20343e-16	3.20343e-16	3.20343e-16	3.20343e-16	3.20343e-16	3.20343e-16	1.94346	3.23431	3.20343e-16	3.20343e-16	2.56873	3.20343e-16	3.20343e-16	3.43878	3.20343e-16	3.20343e-16	3.2012	2.62323	3.20343e-16	3.43878
CR_05280W	orf19.1009	-3.14663	-3.14663	-0.036259	1.36026	-0.168428	3.08195	0.606337	-3.14663	0.306018	-0.959216	1.24659	0.64482	-1.29119	2.12125	-0.960615	1.29174	0.423669	13.9724	-3.14663	3.08195
CR_05310W	orf19.1012	0.0954032	-0.78474	0.279647	-0.064232	0.192668	-0.357365	0.274438	0.235919	-0.60928	0.0217986	0.03415	-0.550111	0.0327821	0.0065306	-0.229604	-0.0399472	0.317924	677.149	-0.78474	0.317924
C6_01000C	orf19.102	1.0679	0.447635	1.31518	1.81139	0.197392	-2.51253	-2.52066	0.115162	-0.204507	0.325183	-3.57173	-0.27616	0.0495521	-2.52241	-0.985333	0.240038	-0.478284	636.508	-3.57173	1.81139
C1_03830C	orf19.1026	-0.0999598	-0.0405771	0.136716	0.196363	0.145439	-0.211913	-0.0578537	0.087655	-0.397149	0.0399618	-0.247433	-0.224154	0.47706	-0.0525219	0.190944	0.0266105	-0.060322	721.431	-0.397149	0.47706
C1_03840W	orf19.1026.1	-0.945374	0.458128	-0.0137415	-0.647288	-0.125775	0.00884235	0.351796	-0.061366	-0.479421	-0.343999	-0.334495	0.423407	0.298851	0.13758	0.0163471	-0.00523451	0.62088	85.9194	-0.945374	0.62088
C1_03790C	orf19.1030	-0.18007	0.0274636	0.092302	-0.0194879	0.347973	-0.443016	0.0746383	0.275561	-0.754585	-0.0353933	-0.706792	-0.631219	0.822507	-0.065988	0.614512	0.039195	-0.491561	4987.24	-0.754585	0.822507
C1_03750W	orf19.1034	0.166737	0.271926	0.195055	-0.210956	0.224919	0.212915	0.293307	0.609372	-1.1121	-0.499389	-0.180817	-0.184459	0.0680986	0.424698	-0.148878	-0.201865	-0.387088	468.246	-1.1121	0.609372
C1_03720C	orf19.1037	0.804854	-0.170778	-0.0623324	0.592511	0.312893	0.719524	0.451674	-0.254542	0.319008	-0.493406	0.44749	-0.440244	-0.326221	0.256844	-0.455533	-0.169922	-0.484125	2466.9	-0.493406	0.804854
C6_01020W	orf19.104	7.03369	2.25006	7.45309	8.17381	3.20343e-16	3.20343e-16	3.20343e-16	3.20343e-16	3.20343e-16	3.20343e-16	3.20343e-16	2.07371	3.20343e-16	3.20343e-16	3.20343e-16	3.20343e-16	1.88025	37.692	3.20343e-16	8.17381
C1_04090C	orf19.1041	0.131827	0.0769337	0.316259	0.0865268	-0.0842678	-0.258536	-0.0951806	0.214074	-0.096949	0.147178	-0.141088	-0.678814	0.137183	-0.143711	0.00829284	0.1166	-0.024661	690.807	-0.678814	0.316259
C1_04110W	orf19.1043	0.311754	-0.0331656	0.334418	-0.105579	-0.0862458	-0.514933	0.167991	0.475678	-0.496847	-0.106848	0.0289908	-0.952578	0.0673689	0.230519	0.206282	-0.00634427	0.170385	128.501	-0.952578	0.475678
C1_04120C	orf19.1045	-0.150987	0.0806439	0.231069	-0.10489	-0.0492315	-0.446368	-0.296242	0.582733	0.431016	-0.635723	-0.429248	-0.434025	0.314756	0.120029	0.514873	0.0315866	0.367522	282.708	-0.635723	0.582733
C1_04150C	orf19.1049	0.891184	1.42926	0.186422	-0.418772	0.351875	-1.14899	-0.34377	0.881638	0.0497589	-0.623699	-0.249612	0.159635	0.102269	0.0977291	0.594728	-0.394141	-0.147109	166.987	-1.14899	1.42926
C1_04160C	orf19.1050	-0.139269	0.440008	0.291467	-1.19395	-0.00208617	-0.253389	-0.102114	-0.0290718	-0.00665901	-0.166323	-0.171246	0.222001	-0.272551	-0.0147939	0.430253	0.175929	0.5774	779.315	-1.19395	0.5774
C1_04180W	orf19.1052	-0.450317	0.177179	-0.2859	-0.211751	0.101509	-0.0345894	0.301673	0.154894	-1.27398	-0.0902588	0.280139	-0.179339	0.154584	0.612118	0.891745	0.352931	-1.94766	41159.7	-1.94766	0.891745
C1_04190C	orf19.1053	0.2119	0.324714	0.116884	0.137377	0.160026	-0.482455	-0.518363	0.373112	0.235429	-0.119579	-0.117042	-0.24865	-0.0100773	-0.390601	-0.433507	-0.129088	0.424466	936.973	-0.518363	0.424466
C1_04200C	orf19.1054	0.124349	0.144552	0.0491558	-0.169057	-0.00691932	0.415025	0.411488	-0.269463	0.0798616	-0.240155	-0.107309	0.157715	-0.095563	0.270015	-0.181821	-0.0776728	0.465135	1744.69	-0.269463	0.465135
C1_04220C	orf19.1057	0.258817	0.119019	0.0848958	-0.00648506	0.182711	-0.0577262	0.158198	0.34178	-0.223508	0.174344	0.111832	-0.0248935	0.182824	-0.461685	-0.110167	-0.0820237	0.068942	133.463	-0.461685	0.34178
C1_04230W	orf19.1058	0.0166325	0.536087	-0.0388233	-0.195981	-0.14894	-0.216361	-0.0521503	0.0847537	0.0604544	-0.108917	0.109545	0.151459	0.0303072	-0.127634	0.363084	0.086588	0.406111	1925.34	-0.216361	0.536087
C1_04250C	orf19.1060	0.625112	0.420387	0.101022	0.273079	0.219688	0.459499	0.749568	-0.277306	-1.3562	-0.336166	0.792971	-0.856105	-0.162532	0.464549	-0.217083	-0.0246991	-0.924621	56.7079	-1.3562	0.792971
C1_04270C	orf19.1062	1.405	1.27755	-1.33442	-1.50741	1.11519	1.10855	0.483243	-2.04077	1.92827	0.339699	-1.21015	2.29339	-1.01136	0.028692	1.43165	1.14659	1.74815	23.3838	-2.04077	2.29339
C1_04280C	orf19.1063	0.331461	-0.0898759	0.0892547	-0.329177	0.153274	0.0881588	0.252538	0.367532	-0.147327	-0.156734	0.262467	-0.385048	-0.0699174	0.136093	-0.157972	-0.158448	0.152256	300.627	-0.385048	0.367532
C6_01040C	orf19.107	1.61581	-0.0269477	1.5909	1.03742	1.9575	-0.752998	-0.713335	2.09363	-0.0754162	1.88223	-0.989929	-0.370102	2.37924	-0.576415	-0.10525	2.03936	-0.224101	2480.81	-0.989929	2.37924
C1_04340C	orf19.1070	-0.00234198	-0.166403	0.159593	-0.14783	-0.435113	-0.0788823	0.0121783	0.0583958	0.00104501	-0.0108101	0.0771667	-0.461648	-0.0154706	0.128815	0.0577406	0.0388147	0.0769055	394.035	-0.461648	0.159593
C6_04190C	orf19.1075	0.614742	0.618837	-0.0640032	1.37703	-6.09776	-0.534033	-0.863763	-0.975979	-0.0774844	0.271643	-0.972728	0.657095	-6.09776	-1.15281	-3.91175	0.95841	-0.524934	25.1049	-6.09776	1.37703
C6_04230W	orf19.1080	-0.34012	-0.481935	-2.70244	0.49675	0.289868	1.19562	0.127901	0.974701	0.182504	0.0895941	0.328357	-0.249292	-0.62622	0.989387	-0.0935565	-1.00931	1.73895	21.4737	-2.70244	1.73895
C6_04240W	orf19.1082	-0.142597	-0.0595602	0.11949	-0.276909	-0.0257678	-0.0568833	0.10635	0.110565	-0.512866	0.0376021	-0.363353	-0.271866	0.185387	0.0267995	0.248228	0.260304	-0.00646212	191.634	-0.512866	0.260304
C6_04250W	orf19.1082.1	0.0817412	-0.117526	0.212516	0.0156536	-0.172466	0.128101	-0.0438042	-0.245797	-0.129523	0.0513837	0.36859	0.108634	0.0873187	-0.099352	-0.0180997	0.116904	-0.0192844	10302.3	-0.245797	0.36859
C6_04260C	orf19.1083	-0.0536266	0.104387	0.0135217	0.0546202	-0.0710638	-0.112829	0.115818	-0.0137447	0.00484281	-0.151115	-0.0258649	-0.208208	0.191125	0.0866459	0.306362	-0.0873073	0.28525	398.477	-0.208208	0.306362
C6_04280W	orf19.1085	0.121575	-0.311901	-0.0523161	0.00470944	0.17511	-0.0183161	0.165565	-0.112224	-0.0129324	-0.353431	0.137282	-0.630099	-0.0641976	-0.116767	-0.153418	0.12841	0.160149	1358.32	-0.630099	0.17511
C6_04290W	orf19.1086	0.108116	0.0288238	0.0988221	0.326821	0.302911	-0.311689	-0.269023	0.179232	-0.109906	0.0781911	-0.377197	-0.174712	0.384071	-0.183808	-0.0683483	0.111623	-0.217743	3876.33	-0.377197	0.384071
C6_04300W	orf19.1087	-0.234177	0.536217	-0.18312	-0.384726	0.0071709	-0.117163	-0.0240738	-0.156657	0.241407	-0.125741	-0.450303	-0.299582	-0.030697	0.255148	-0.119154	-0.157715	0.70261	120.789	-0.450303	0.70261
C6_01050W	orf19.109	0.374501	-0.691704	0.69581	0.198159	0.441064	-0.0374319	-0.373308	0.403478	-0.594272	0.414755	-0.199596	-1.05748	0.144791	-0.430493	-1.22675	0.597016	-0.499636	628.555	-1.22675	0.69581
C6_04320C	orf19.1090	-0.259566	0.0322244	0.247267	-0.230039	-0.125172	-0.613894	0.0720399	-0.183837	0.371032	0.0269042	0.115995	-0.777074	0.356055	-0.0387617	-0.0579803	0.018528	-0.059663	300.213	-0.777074	0.371032
C6_04340W	orf19.1092	0.187601	-0.159249	0.0839412	-0.0693798	0.289467	0.420244	0.625626	-0.0261756	-0.117377	-0.069736	0.405015	-0.821401	-0.0461527	0.552839	-0.275636	-0.234123	-0.113345	1388.22	-0.821401	0.625626
C6_04370W	orf19.1096	0.127099	-0.104519	-0.00579308	0.0949571	-0.198388	0.173574	0.340898	-0.168923	-0.0597236	0.0500368	0.431107	-0.36467	-0.112336	0.386427	-0.0222718	-0.0820006	0.343507	806.52	-0.36467	0.431107
CR_07140C	orf19.11	0.0702503	0.619495	0.294721	-0.716661	0.121573	1.82902	0.111832	0.64319	0.398283	-0.484173	2.07744	-0.190504	-0.952738	0.667629	-0.27103	-1.22966	-0.398975	113.331	-1.22966	2.07744
C5_03910C	orf19.1105	0.487181	0.129847	0.344062	-0.525602	-1.00778	-0.598232	-0.83532	-0.0431944	0.525532	1.44993	0.191916	0.243856	-1.1606	0.12336	0.323155	-0.135147	1.57613	48.4756	-1.1606	1.57613
C5_03890C	orf19.1105.3	1.6858	-0.617252	-0.32563	0.761127	1.14225	0.877206	0.588659	0.494667	-0.576631	-0.506373	-0.410232	-0.0890991	-0.149691	-1.33114	-0.433097	0.0458198	-3.4142	6.98373	-3.4142	1.6858
C5_03880C	orf19.1106	-0.746334	0.557892	-0.495609	0.73253	1.2486	-0.0625162	0.100562	0.813189	1.67188	-0.479927	-0.18192	-0.466353	-0.560621	0.246074	0.103165	-0.222928	-0.428605	13.5529	-0.746334	1.67188
C5_03870C	orf19.1107	-0.158445	-0.298267	-0.376553	-0.36181	0.131732	-0.0479707	-0.190545	-0.156263	0.236141	0.244149	0.318677	0.116688	-0.704498	0.149535	0.405218	0.100344	0.245928	747.487	-0.704498	0.405218
C5_03850W	orf19.1109	-0.147962	0.554047	0.199847	-0.649389	0.475085	-0.316841	-0.403145	-0.0352473	-0.0969887	0.93789	-0.805673	0.036154	0.854762	-0.147157	0.198022	0.466128	-0.433004	430.314	-0.805673	0.93789
C5_03840W	orf19.1110	0.0392316	0.126983	-0.0979481	-0.168285	-0.113335	-1.02737	-0.765876	0.146569	-0.280835	0.78091	-1.01869	0.242905	0.201088	-0.698321	0.515696	0.430558	-0.0105649	139.163	-1.02737	0.78091
C5_03830C	orf19.1111	-0.164689	0.177702	0.0339348	-0.381195	0.100171	0.0180812	0.152921	0.110776	-0.129394	0.572771	0.0281614	0.0103811	-0.0952542	0.0302344	0.653884	-0.0813863	-0.335889	1071.99	-0.381195	0.653884
C5_03810C	orf19.1113	-0.330588	0.398577	-0.181539	0.284404	0.00192692	-0.17134	0.360206	-0.0161568	-0.0773113	1.12153	-0.148046	0.790781	-0.0148545	-0.498084	0.934439	0.0812991	0.348591	332.617	-0.498084	1.12153
C5_03800W	orf19.1114	-0.0636871	0.175866	0.121857	-0.428086	-0.0992015	-0.392454	-0.0765502	-0.0525474	0.111483	0.628884	-0.797598	0.136967	0.0469331	-0.193618	0.625046	0.304645	0.709233	956.871	-0.797598	0.709233
C5_03780C	orf19.1116	0.269924	0.0615119	0.111557	-0.187294	0.304951	-0.377341	0.0371207	0.255049	-0.779466	0.521968	-0.170196	-0.245754	0.156734	-0.0667872	1.07827	-0.0272869	-0.577635	973.523	-0.779466	1.07827
C5_03770C	orf19.1117	-0.603166	1.20746	-0.901732	0.253741	-1.8157	0.0835644	-0.474757	-1.48695	1.0546	0.397639	-0.503509	1.54511	-1.02738	0.425378	1.32124	0.0747131	1.25095	23.3838	-1.8157	1.54511
C5_03740W	orf19.1121	-0.332987	0.21921	0.11173	-0.422208	-0.374782	-0.457513	-0.369417	0.0213195	0.253788	0.576052	0.306697	0.2107	-0.61943	0.346217	-0.189646	-0.215195	0.749058	728.958	-0.61943	0.749058
C5_03730W	orf19.1122	2.1495	-1.80697	-0.110947	-0.256443	-0.0474681	-0.719467	0.585805	-0.371701	1.39674	0.741957	-0.465709	-0.817576	-1.35362	0.500125	1.90886	0.747147	0.421553	15.3642	-1.80697	2.1495
C5_03720C	orf19.1123	0.199973	-0.0188561	1.93002	0.916634	0.272996	0.0268084	0.141286	-4.28345	0.310712	2.55557	0.0719294	-1.94433	-0.017301	0.484301	0.29967	-0.51754	-0.361052	14.0569	-4.28345	2.55557
C5_03710C	orf19.1124	0.0559107	0.116345	0.227183	0.091756	-0.534998	-0.133419	-0.575834	-0.893839	1.35622	0.812825	-0.138772	0.748557	-0.608773	-0.674695	0.741272	-0.127037	0.863813	1038.98	-0.893839	1.35622
C5_03700C	orf19.1124.2	0.0797782	-0.364578	0.0269146	0.0838106	-0.0814716	0.00492679	0.0572591	0.112271	-0.554968	0.763157	-0.092428	0.0763485	0.249075	-0.327653	0.218872	0.12387	-0.78463	870.121	-0.78463	0.763157
C1_11800C	orf19.1136	-0.142348	0.275844	-0.0228412	-0.112065	-0.0495544	0.130086	0.0577755	0.161339	-0.513584	-0.084089	-0.243036	-0.408289	-0.138711	0.518294	0.205009	-0.0662873	0.239105	141.636	-0.513584	0.518294
C1_11790W	orf19.1137	0.0620061	0.502456	0.0833989	-0.875897	-0.111651	-0.123318	0.687586	0.383147	-0.336099	-0.169871	0.629352	-0.107243	-0.268	0.605492	0.588735	-0.0796404	-0.252714	302.128	-0.875897	0.687586
C1_11770C	orf19.1139	0.448869	-0.0540231	-0.0556812	0.785005	0.848974	0.300045	0.0321946	0.244408	0.0181688	0.0624448	0.169995	-0.4168	0.271256	-0.182281	-0.275209	-0.203138	-0.984936	4556.51	-0.984936	0.848974
C6_01080C	orf19.114	-0.120228	0.858142	0.0186078	-0.20383	0.272129	-0.0447669	-1.02468	0.179469	0.0295351	-0.0702761	-0.611935	0.392959	0.0532373	-0.551467	-0.702221	0.263657	0.8698	181.631	-1.02468	0.8698
C1_11760C	orf19.1140	-0.239294	0.114313	0.051998	-0.462708	-0.176668	-0.191079	0.0285608	-0.157157	0.316509	-0.168023	0.097908	-0.137197	-0.207261	0.255934	0.141109	0.124897	0.275131	1215.88	-0.462708	0.316509
C1_11740W	orf19.1143	-0.0171456	-0.00508122	0.0683796	-0.618074	-0.435204	0.562412	0.493391	0.151344	-0.909595	0.096616	0.0523252	-0.505115	-0.108763	0.352972	-0.0936521	0.0523504	-0.575073	689.792	-0.909595	0.562412
C1_11730W	orf19.1144	0.0447127	0.0641335	-0.107542	0.389921	0.195129	0.391895	0.181189	0.0588522	0.0168373	-0.169933	0.0207906	-0.294081	-0.29248	-0.207825	-0.197176	-0.49814	-0.047911	5362.28	-0.49814	0.391895
C1_11720W	orf19.1146	0.129126	-0.390588	0.0455522	0.899251	0.363658	0.109047	-0.319383	0.106012	0.408492	-0.0870755	0.167123	-0.661273	0.17907	-0.482835	-0.116177	-0.623338	0.564993	491.052	-0.661273	0.899251
C1_11710C	orf19.1148	1.96076	3.20343e-16	3.20343e-16	3.20343e-16	3.20343e-16	3.20343e-16	1.82773	2.25508	2.94729	3.20343e-16	1.72237	3.20343e-16	2.02433	3.20343e-16	3.20343e-16	3.20343e-16	3.20343e-16	2.1139	3.20343e-16	2.94729
C6_01090C	orf19.115	0.358517	0.131547	0.338096	0.321996	-0.0724245	-0.305529	0.136405	-0.0308732	-0.191143	-0.568463	-0.11649	-0.586298	-0.343716	-0.200509	-0.147417	-0.312931	0.0548393	52.2824	-0.586298	0.358517
C1_11690W	orf19.1150	0.0405142	-0.175411	-0.137849	1.25377	-0.182423	-0.353103	-0.37368	-0.769177	0.573582	0.206494	-0.0215579	0.683447	-0.1213	-0.206244	0.0302952	0.457487	0.114437	886.705	-0.769177	1.25377
C1_11680C	orf19.1150.1	0.46299	0.546081	0.0756942	0.068407	-0.440758	-0.519684	0.66473	-0.0508299	-0.0575024	-0.518213	0.628856	-0.337443	0.357224	1.21177	-0.3518	-0.614972	-1.11962	47.212	-1.11962	1.21177
C1_11670W	orf19.1152	-0.213292	0.0786897	0.283034	0.16104	0.192395	-0.35294	-0.176674	-1.18287	0.335084	-0.273286	0.0882033	0.749591	0.0377331	-1.14156	-0.68954	0.220027	1.42713	2453.43	-1.18287	1.42713
C1_11620W	orf19.1158	0.0444301	0.187875	-0.0477168	0.376337	0.0550266	-0.00999419	-0.214541	-0.0465659	0.0235811	0.392451	0.353152	0.563176	0.155469	-0.237494	-0.0426135	0.00161605	-0.0609252	192.806	-0.237494	0.563176
C1_11610C	orf19.1159	-0.513335	0.612671	-0.0409499	-0.0124776	-0.417656	0.0817655	0.118256	-0.651732	0.0303373	0.443567	-0.322234	1.34121	-0.0818069	-0.652552	-0.143573	0.112729	0.798369	1125.45	-0.652552	1.34121
C1_11600W	orf19.1160	0.148186	0.233329	-0.134969	0.790866	0.34106	0.0290302	-0.341109	0.234195	-0.406838	0.290984	-0.0442373	-0.146829	0.606857	-0.492317	-0.0256603	0.316111	-0.343827	1236.16	-0.492317	0.790866
C1_11580W	orf19.1162	0.302226	0.00810865	0.0264489	-0.255827	0.315564	-0.188339	0.071412	0.205517	0.106283	-0.20301	-0.116043	-0.722572	-0.0800607	-0.487783	-0.663427	0.247768	-0.433221	159.687	-0.722572	0.315564
C1_11570W	orf19.1162.1	-0.202925	-0.0525718	-0.343804	0.330148	-0.215662	-0.107815	0.17752	-0.223915	0.478144	-0.121816	0.37079	0.155302	0.0754216	-0.253311	-0.105809	-0.247272	0.688775	142.631	-0.343804	0.688775
C1_11560C	orf19.1163	-0.0931195	0.116802	-0.0745146	0.0250909	-0.054137	0.0612546	-0.0238537	0.155327	0.138035	0.0905554	-0.366547	-0.278979	0.148617	-0.399617	0.169697	0.149012	-0.723768	484.963	-0.723768	0.169697
C1_11530C	orf19.1167	0.128153	-0.0780132	-0.196475	-0.237442	-0.29665	0.261694	-0.604946	-0.374723	2.09104	-0.144599	0.229995	1.48029	-0.858339	0.153211	-1.20103	0.824743	1.63846	122.05	-1.20103	2.09104
C1_11510C	orf19.1169	-0.446264	-0.104893	-0.195601	-0.569201	-0.520266	0.331606	0.140402	-0.391878	0.173048	-0.19371	-0.0528362	0.459693	-0.441921	0.291326	0.28528	0.321845	0.758548	1229.76	-0.569201	0.758548
C6_00190W	orf19.1177	-0.0856539	0.17361	-0.215885	-0.0125234	0.0790597	0.0965338	-0.107278	0.0483381	0.302195	0.146687	-0.260197	0.000824549	0.276123	-0.184342	0.0267822	0.00513054	-0.312037	1155.69	-0.312037	0.302195
C6_00180C	orf19.1178	0.203914	0.130435	0.201552	-0.130962	0.174083	-0.240287	0.034602	0.255592	-0.107219	0.428005	0.148347	-0.363523	0.0765876	-0.482711	1.09042	-0.228371	-0.506838	118.428	-0.506838	1.09042
C6_00200C	orf19.1179	-0.0813976	0.00869746	0.198373	-0.884574	0.0870866	-0.423893	-1.05732	-0.158829	0.551495	0.0974516	-0.424508	0.121696	0.169972	-0.737676	-0.509742	0.428448	0.277805	1480.22	-1.05732	0.551495
C6_00210W	orf19.1180	-0.00313201	0.264207	-0.0609313	0.470582	0.0420991	0.596837	-0.244346	-0.186648	0.634348	0.0345903	0.0771869	0.568746	-0.456785	0.0335552	-0.141811	-0.32191	0.472874	2002.92	-0.456785	0.634348
C6_00230W	orf19.1181	-0.694258	0.632589	-0.166394	-1.48196	-1.15154	-2.02657	-0.423482	-0.228076	0.720558	0.674483	-0.219003	0.793688	-0.132465	-0.310554	0.495396	0.782541	0.523842	37.3118	-2.02657	0.793688
C6_00240C	orf19.1182	0.269713	-0.2382	0.255875	0.0580454	0.241385	0.0481209	0.241	-0.0178047	0.0102305	-0.042644	0.407905	-0.437402	0.0360743	-0.323497	-0.237364	-0.10652	-0.274803	750.435	-0.437402	0.407905
C6_00250W	orf19.1183	-0.437408	-0.152401	0.0977071	-0.712282	0.298551	0.260202	-0.0841343	0.0643066	0.288616	0.0163466	-0.404294	0.230577	0.279917	-0.520209	-0.644183	0.244991	1.08448	1339.34	-0.712282	1.08448
C6_00260W	orf19.1185	0.0576017	0.0404381	-0.150005	0.730311	0.156398	0.452827	-0.199935	0.227435	-0.14963	0.0756396	0.131485	-0.00678174	0.10514	-0.313643	0.148282	0.00429985	-0.287889	2857.94	-0.313643	0.730311
C6_00270W	orf19.1186	0.0909267	-0.238858	0.106551	-0.638339	0.228958	-0.239331	0.11251	0.241829	-0.832042	0.114006	0.269542	-0.568801	0.0863832	-0.239927	0.0482309	0.173414	-0.201613	1610.94	-0.832042	0.269542
C6_00290W	orf19.1189	0.123637	0.168565	0.248946	0.22642	0.470262	0.239516	0.153988	-0.838887	-0.217033	-0.0511266	0.153688	-0.333189	0.388219	-0.656298	-0.705152	-0.611899	-0.327524	2150.01	-0.838887	0.470262
C6_01120C	orf19.119	0.454765	-0.0494028	0.608005	0.538961	0.0900522	-0.162763	-1.65317	0.214353	0.0815651	0.184427	-0.797653	-0.419985	0.104705	-0.730929	-2.0164	0.206985	0.386677	249.253	-2.0164	0.608005
C6_00310W	orf19.1191	0.0261768	-0.0710343	-0.090193	-0.128583	0.0735339	0.149886	0.140923	0.105698	-0.0368219	-0.00856851	0.258728	-0.042562	-0.1397	0.124613	-0.102758	-0.225116	0.434396	2004.66	-0.225116	0.434396
C6_00340C	orf19.1195	-0.177197	0.232861	-0.0694114	0.0734054	0.266415	0.103945	-0.0433034	-0.128258	0.657974	0.0770575	-0.180959	-0.219987	-0.124766	0.0909915	-0.135188	0.04525	0.48686	1527.77	-0.219987	0.657974
C6_00360C	orf19.1198	-0.379784	-0.0120372	0.0408904	0.0100066	-0.00777446	-0.221407	0.0247491	-0.170219	0.213582	0.103155	-0.357159	0.031686	-0.0305553	-0.3876	0.115121	0.116592	0.617271	942.157	-0.3876	0.617271
C6_01130W	orf19.120	1.00931	-0.245353	0.687802	1.02156	0.175583	-0.174239	-0.84361	0.687037	-0.306462	0.0556584	-1.40584	-0.908003	0.415333	-0.494341	0.114811	0.185744	-0.0747858	75.3359	-1.40584	1.02156
C6_00380C	orf19.1200	-0.0678702	0.351867	0.0658357	0.167916	-0.0657246	0.317471	0.233491	-0.059681	-0.119015	-0.103044	0.731694	-0.196568	-0.142328	0.31384	-0.399244	-0.371678	0.046418	336.509	-0.399244	0.731694
C6_00390W	orf19.1201	-0.407636	0.189254	0.0365018	0.346511	0.221125	0.178102	0.0288785	0.0995122	-0.120396	0.0637343	-0.0378747	-0.381031	-0.0648178	-0.073571	-0.0720338	-0.275781	0.230081	829.793	-0.407636	0.346511
C6_00400C	orf19.1202	0.214032	0.097606	0.0672364	-0.559167	0.0942235	0.480839	0.242135	0.15621	-0.396667	-0.0761329	0.15931	-0.427548	-0.134988	0.0595668	-0.117949	-0.229405	-0.30429	612.216	-0.559167	0.480839
C6_00430C	orf19.1204	0.0941081	-0.00926535	0.235193	0.0884183	0.0471206	-0.0553161	-0.0165736	0.0489264	-0.116413	0.221366	-0.022522	-0.412263	-0.0589282	0.044584	-0.258916	-0.139221	0.424632	592.266	-0.412263	0.424632
C4_03970W	orf19.1207	3.20343e-16	3.20343e-16	3.20343e-16	2.00504	3.20343e-16	3.20343e-16	3.20343e-16	3.20343e-16	3.85515	3.20343e-16	3.20343e-16	3.20343e-16	3.20343e-16	3.20343e-16	2.16969	3.20343e-16	2.74332	3.17084	3.20343e-16	3.85515
C4_03990C	orf19.1208	0.0180244	-0.202734	-0.198143	0.111453	0.017431	0.743469	0.557562	-0.0649459	-0.400678	0.0866799	0.718891	-0.202037	-0.155352	0.775591	0.471891	-0.313414	-0.490729	485.928	-0.490729	0.775591
C6_04110W	orf19.1210	-0.0990949	-0.474405	-0.110398	0.211008	0.289315	-0.592474	-0.239025	0.247146	0.118278	0.273926	-0.229559	-0.606056	0.190742	-0.0562325	-1.19003	0.326189	0.342472	874.339	-1.19003	0.342472
C6_04100W	orf19.1212	0.478609	-0.289839	0.122248	-0.0380887	0.283668	-0.0837326	-0.551336	0.31566	-0.0207111	0.149183	-0.0704078	-1.2213	-0.0854037	-0.776521	-1.27896	0.0964922	0.103075	3915.08	-1.27896	0.478609
C6_04080W	orf19.1214	0.0366978	0.157013	0.0668976	-0.19057	-0.0839049	-0.259473	-0.129341	0.217048	0.0309438	-0.167258	-0.613607	-0.287365	0.0555804	-0.217157	0.311645	0.146242	0.381607	1385.95	-0.613607	0.381607
C6_04070C	orf19.1215	-0.0873612	2.49042	-0.968853	-0.273524	-1.45629	-0.463239	0.222952	-1.04684	2.31065	0.937307	-3.37989	2.22751	-1.52446	1.19192	-0.303631	0.775074	3.7173	18.0883	-3.37989	3.7173
C6_04060W	orf19.1217	0.133671	0.182785	0.0782162	-0.00351097	-0.0321785	-0.380514	-0.226741	-0.0636032	0.184667	-0.0451507	-0.128599	0.0100964	0.136675	-0.0861524	0.077549	-0.303675	0.182395	660.247	-0.380514	0.184667
C6_04050W	orf19.1219	0.162981	-0.150723	0.316964	-0.0259222	-0.167009	-0.0296057	-0.00561337	-0.177605	0.144735	0.0258458	0.367486	-0.116825	0.272789	0.309661	0.00741188	-0.475481	0.139965	262.257	-0.475481	0.367486
C1_07690C	orf19.1229	0.0698692	0.0971135	0.101423	-0.0328369	0.0969415	-0.132137	0.0640212	0.0470146	-0.313746	-0.22593	0.0701894	-0.296444	0.0522976	0.322171	-0.596068	-0.125529	0.174378	3156.17	-0.596068	0.322171
C4_05580C	orf19.1239	1.41122	0.575268	-1.31652	0.520401	0.998823	0.601725	0.553774	-1.68232	3.59706	0.71737	-0.0323174	3.24714	-0.78237	-1.33797	-0.872278	-1.73274	-1.61951	1764.05	-1.73274	3.59706
C4_05590W	orf19.1240	-0.368683	-0.156775	-0.249681	0.0654858	-0.039101	0.000915062	0.289708	-0.74575	0.242014	-0.483397	0.052779	0.719799	-0.326621	0.489554	0.152935	0.305679	-0.532089	1108.42	-0.74575	0.719799
C4_05610C	orf19.1246	0.115304	-0.189159	-0.236548	0.534184	0.420129	0.132398	-0.102312	-0.153779	0.179156	-0.186123	0.0490717	0.205492	-0.108038	-0.395262	-0.440523	0.128957	0.19743	5842.41	-0.440523	0.534184
C4_05620C	orf19.1247	-0.345533	-0.0886795	-0.133402	-0.609624	-0.0882928	-0.029814	0.187281	-0.201953	0.589785	-0.201339	0.126349	0.598881	0.167034	0.0586533	0.206647	0.492729	0.0254771	1225.72	-0.609624	0.598881
C4_05630W	orf19.1248	0.0142454	0.274271	-0.123716	-0.233272	-0.0485234	0.318359	0.429276	-0.106616	-0.0515942	-0.131641	0.290814	0.529769	-0.0822968	0.227435	-0.0261649	0.281789	-0.260066	1995.07	-0.260066	0.529769
C4_05640C	orf19.1249	-0.108131	-0.00138699	0.0213156	-0.212758	0.00297351	-0.217385	0.0244608	0.0448874	-0.0265883	0.0880858	0.121011	0.501281	0.0231778	-0.187281	-0.0327293	1.01167	0.23024	1108.22	-0.217385	1.01167
C4_05650W	orf19.1250	-0.70327	0.169923	-0.356024	-0.228191	-0.176953	0.100483	0.293455	-0.0410975	-0.227115	-0.47512	-0.171317	0.242536	0.232551	0.399875	0.143222	0.492517	0.118424	638.456	-0.70327	0.492517
C4_05720W	orf19.1257	1.65973	3.94968	0.472313	1.05727	-0.0873188	-2.94443	-3.52187	-3.54972	-0.276582	1.22988	-2.38533	3.46906	0.624644	-3.74776	3.57967	0.124491	-0.852293	272.959	-3.74776	3.94968
C4_05730W	orf19.1258	-2.58469	-0.712665	4.11577	1.72012	-0.882053	-1.70497	-1.43441	0.880174	0.245689	5.05946	-0.394822	-0.749061	1.81518	-0.561336	0.121875	4.642	2.14231	467.751	-2.58469	5.05946
C4_05740C	orf19.1259	-0.0479761	0.0578135	-0.275828	0.170797	-0.199824	0.11049	-0.131704	-0.130448	-0.251048	-0.112512	-0.27537	0.629279	-0.0501322	0.0723155	0.0802893	0.411574	0.0161281	2893.62	-0.275828	0.629279
C4_05790W	orf19.1265	0.179278	0.1437	-0.0560855	-0.0984705	-0.194134	-0.0900922	0.118855	-0.0546815	-0.301918	0.0670827	0.278716	0.294005	-0.283623	-0.0871657	-0.000899584	0.375433	-0.408792	2501.51	-0.408792	0.375433
C4_05800C	orf19.1266	0.185484	0.841278	-0.173381	0.2263	0.404048	-0.912946	-0.740519	-0.0242423	-0.0119941	-0.34251	-1.10928	0.45067	-0.0268166	-0.325492	0.333396	0.308867	-0.710796	133.755	-1.10928	0.841278
C4_05810W	orf19.1267	-0.183538	-0.224309	0.0830122	0.0662501	0.282743	-0.318745	-0.00648774	0.182789	0.0450264	-0.221375	-0.106131	0.361853	0.064671	-0.12556	-0.515084	0.758868	0.130483	2757.75	-0.515084	0.758868
C4_05820W	orf19.1267.1	-0.358117	0.463205	0.336626	-0.454239	0.172583	-0.377494	0.447377	0.18793	-0.712067	-0.067905	-0.884658	0.435967	-0.254516	-0.0907588	-0.12358	0.0780205	0.442867	209.559	-0.884658	0.463205
C4_05830W	orf19.1268	-0.489593	1.62596	-0.830662	0.19008	-0.143003	-2.47373	-0.0391475	-0.790767	0.462663	0.354853	0.647796	1.29787	-1.01892	1.10763	0.0334975	-0.174694	-0.392022	32.1128	-2.47373	1.62596
C4_05850C	orf19.1272	0.161249	-0.0405157	0.453556	0.523618	0.330809	-1.63932	-0.984391	0.0598014	0.030577	0.392349	-0.922012	-0.315387	0.563991	-0.145699	-0.77073	1.26522	-0.150528	3123.53	-1.63932	1.26522
C4_05860W	orf19.1273	-0.249552	0.710847	0.060763	-0.563491	-0.223584	-0.385201	0.301921	0.0731867	-0.484588	-0.180063	-0.34749	0.351872	-0.191553	0.0613301	0.251709	0.532217	0.403738	842.675	-0.563491	0.710847
C4_05870C	orf19.1274	-1.13133	-0.0720582	-0.856521	-0.0263134	-0.659953	0.333288	-0.250103	-0.670945	1.6482	-1.37283	0.439091	0.805401	-0.640414	0.617631	0.326515	0.421392	0.949436	608.802	-1.37283	1.6482
C4_05890W	orf19.1276	-0.417769	-0.000238779	0.369423	-0.239828	-0.0910754	-0.27122	0.185156	0.0782673	-0.385218	-0.0470981	0.343196	-0.119879	-0.248097	0.142931	-0.0487833	0.847519	0.0898084	388.5	-0.417769	0.847519
C4_05900C	orf19.1277	0.468644	-0.0922094	-0.0719358	0.423495	0.552543	0.134565	-0.0992606	-0.114754	0.141173	-0.271297	0.166691	-0.00571567	-0.0327558	0.228293	0.0887835	0.378239	-0.81627	1716.17	-0.81627	0.552543
C5_04080C	orf19.1281	-0.0641699	-0.84474	0.15118	0.50061	-0.0274091	-1.43751	-2.68063	0.0416677	-0.908056	0.49591	-2.0237	0.409755	0.0389659	-2.69415	0.55893	0.0797373	0.0825004	251.773	-2.69415	0.55893
C5_04050W	orf19.1285	0.00503163	0.118085	-0.202657	0.363529	0.0971205	0.0388781	-0.305172	-0.0546441	0.12868	0.388428	0.189485	0.509006	-0.348785	-0.395934	-0.0539846	-0.306306	0.591713	3142.13	-0.395934	0.591713
C5_04040C	orf19.1286	3.20343e-16	2.51568	3.20343e-16	3.20343e-16	3.20343e-16	2.05695	2.68264	3.20343e-16	2.83973	3.20343e-16	2.11914	3.04782	3.20343e-16	2.92726	3.20343e-16	3.20343e-16	3.20343e-16	2.08199	3.20343e-16	3.04782
C5_04030W	orf19.1287	-0.86632	0.0363718	0.130541	-0.718847	-0.728007	-0.700102	-0.0137806	-0.69855	0.0141184	0.280493	0.132768	1.22218	-0.377425	0.394384	0.134401	0.14441	0.946976	3770.74	-0.86632	1.22218
C2_06650C	orf19.1296	-0.368791	0.427216	-0.0826024	-0.178256	-0.326003	0.459804	-0.0478366	-0.12758	0.25405	-0.271517	-0.629166	-0.199901	-0.0311444	0.0958656	0.161775	0.0947301	0.0265782	257.713	-0.629166	0.459804
C4_03810W	orf19.1297	-0.0149741	-0.344665	0.218407	0.178439	0.0419867	0.00232787	0.0286484	-0.0314051	-0.218768	0.158954	-0.12039	0.296771	-0.17591	-0.0616386	-0.143828	0.660812	0.817262	348.947	-0.344665	0.817262
C4_03780C	orf19.1300	-0.192344	0.0546818	-0.298723	-0.204304	0.336107	0.55688	0.140325	0.0900874	-0.328971	-0.414022	-0.347571	0.0945099	-0.40109	0.0866742	0.505235	0.436257	-0.0270405	605.926	-0.414022	0.55688
C4_03770W	orf19.1301	-0.308635	-0.132036	-0.160245	-0.638583	0.303396	-0.158779	0.533474	0.0903984	-0.354751	-0.0981701	-0.321232	0.20485	0.0251486	0.431852	0.107348	0.609994	0.592991	413.317	-0.638583	0.609994
C4_03760W	orf19.1302	-0.392492	0.865309	-0.843379	-0.784312	1.26257	0.190707	0.38541	0.794084	1.84868	-0.60655	-1.99951	-0.234354	-0.220966	-0.627523	-0.205109	-0.0748718	2.16243	17	-1.99951	2.16243
C4_03750C	orf19.1303	0.0592534	-0.168531	-0.0205939	-0.841541	-0.0950862	-0.175992	-0.265031	0.290388	0.0725425	0.17525	-0.382579	0.283161	0.109459	-0.00255967	-0.19823	0.619389	-0.0970135	510.338	-0.841541	0.619389
C4_03740W	orf19.1304	0.0501091	-0.181759	0.417891	-0.435795	0.34178	-0.325268	-0.00037739	0.330992	-0.74972	0.107515	-0.756849	0.054897	0.602045	0.0414434	-0.586288	0.523378	-0.340606	1243.73	-0.756849	0.602045
C4_03730C	orf19.1305	-0.233563	0.21435	0.142585	-0.567027	0.0169602	-0.138824	0.256168	0.0206389	-0.615919	-0.0140581	0.152987	-0.086191	0.0555605	0.205693	0.047629	0.183354	-0.171847	922.233	-0.615919	0.256168
C4_03720C	orf19.1306	0.426098	-0.912001	0.553992	0.486456	0.189975	-0.447073	-0.341406	-0.113744	0.648369	0.46533	-0.21809	-0.59	0.564712	-0.145344	-0.113838	1.29743	-0.0239606	1628.97	-0.912001	1.29743
C4_03710C	orf19.1307	0.128215	0.229343	-1.0183	-0.0659546	0.190056	0.379709	-0.00637337	-1.17287	1.31904	-0.661591	0.208506	2.04435	-0.728119	-0.125687	-0.716634	0.624692	1.82481	138.388	-1.17287	2.04435
C4_03700W	orf19.1308	-0.106638	-0.129693	-0.0943873	0.180054	-0.167575	-0.23396	-0.190561	-0.247877	0.452169	0.189817	-0.0454287	0.0477348	0.250046	0.00128971	-0.62997	0.979811	0.412236	621.21	-0.62997	0.979811
C4_03690C	orf19.1309	0.0507708	0.617975	0.0309488	-0.317735	0.116263	-0.68656	-0.37743	0.178126	-0.0825472	-0.337082	-0.356024	0.714881	0.417425	-0.589079	0.575491	0.403252	-0.477057	253.052	-0.68656	0.714881
C6_01200W	orf19.131	-0.386958	0.328244	-0.338745	0.194566	-0.455281	0.403346	-0.171365	-0.631197	0.403402	-0.420055	0.585496	0.493367	-0.350022	0.281605	0.216828	-0.374218	0.198138	150.154	-0.631197	0.585496
C6_01210W	orf19.131.2	-0.209934	0.441072	-0.123568	-0.330095	0.281856	-0.0338159	0.149574	-0.116173	-0.207531	0.0467987	0.244176	-0.167837	0.220892	-0.0478102	0.13187	0.0746545	0.112918	3022.11	-0.330095	0.441072
C4_03680C	orf19.1310	0.00759854	-0.0669162	0.0468338	0.245427	-0.321754	0.0253513	-0.118254	-0.129571	0.163785	-0.00144614	0.2926	0.666874	-0.0951069	0.174812	-0.160315	0.399111	0.404583	485.544	-0.321754	0.666874
C4_03600C	orf19.1314	-0.105027	-0.296306	0.263828	0.117117	0.0623334	0.0160292	0.332452	0.162043	-0.859424	0.12622	0.0941283	-0.329731	-0.281434	0.524882	-0.888495	0.110261	0.159239	1072.82	-0.888495	0.524882
C4_03580W	orf19.1318	-0.491498	-0.081612	0.226626	-0.443181	-0.458317	0.165559	0.0968005	-0.168336	-0.250154	0.0450624	-0.117665	0.319418	-0.0226046	0.195532	-0.462749	0.606661	0.349215	803.802	-0.491498	0.606661
C6_01220C	orf19.132	0.38605	-0.112285	-0.131808	0.583663	-0.00894865	-0.091945	0.216041	0.297062	-0.639625	-0.144683	-0.11334	-0.712331	-0.356986	0.320947	0.122592	0.0227447	-0.173552	1085.16	-0.712331	0.583663
C4_03560W	orf19.1323	-0.0945447	-0.395842	0.0827417	-0.275233	-0.0941632	0.00903805	0.211827	-0.0711647	0.0581753	-0.0499647	0.164298	-0.0138121	-0.231899	0.19791	-0.127411	0.44095	0.260328	1253.42	-0.395842	0.44095
C4_03530W	orf19.1326	-0.262685	1.0798	0.616604	2.40618	-0.220829	-0.400738	-2.16334	-0.191599	0.617619	-1.33622	-1.59472	-0.806826	1.23723	-1.81483	2.30575	0.94995	1.19056	438.589	-2.16334	2.40618
C6_01250W	orf19.133	3.20343e-16	3.20343e-16	3.20343e-16	3.20343e-16	3.20343e-16	3.20343e-16	3.20343e-16	3.20343e-16	3.20343e-16	3.20343e-16	3.20343e-16	3.20343e-16	3.20343e-16	3.20343e-16	3.20343e-16	3.20343e-16	3.20343e-16	0.1	3.20343e-16	3.20343e-16
C7_03460W	orf19.1330	0.582846	0.145885	-0.0465952	0.560362	-0.311062	-0.0687202	-0.429934	-1.39542	1.03233	-0.836561	0.105372	0.863585	-0.00898517	-0.263845	0.938486	-0.662013	1.0234	197.688	-1.39542	1.03233
C7_03410C	orf19.1334	0.213787	-0.058707	-0.27274	0.451052	1.14765	0.0807499	1.02001	-0.223528	-0.104239	-0.136239	0.581878	-0.55999	0.106001	0.419614	-0.0430701	-0.747905	-0.060887	786.533	-0.747905	1.14765
C7_03400C	orf19.1335	-0.102306	0.0135321	0.0293862	-0.0613573	0.837233	-0.216616	0.0431151	0.0746034	0.224001	-0.0490816	-0.0488826	-0.238408	0.817135	0.285708	0.255848	-0.0359037	-0.349965	4862.96	-0.349965	0.837233
C7_03380W	orf19.1336.2	-0.288011	0.535049	0.0100637	-0.512728	1.09175	-0.107525	0.156135	0.205283	-0.289983	-0.210365	0.115235	-0.554915	0.345946	-0.0100578	-0.022904	-0.000639833	0.228292	327.315	-0.554915	1.09175
C7_03370C	orf19.1338	0.123926	-0.0620988	0.267697	-0.317124	0.545337	-0.167422	0.156641	-0.0376046	0.039291	0.0791605	-0.0629247	-0.499884	0.285284	0.0448528	-0.0139339	-0.105109	0.456	2200.83	-0.499884	0.545337
C6_01260W	orf19.134	3.20343e-16	3.20343e-16	2.41104	3.20343e-16	3.20343e-16	3.20343e-16	3.20343e-16	3.20343e-16	2.83973	3.20343e-16	3.20343e-16	3.20343e-16	3.20343e-16	3.20343e-16	3.20343e-16	3.20343e-16	3.20343e-16	1.94766	3.20343e-16	2.83973
C7_03350C	orf19.1340	-0.210491	-0.59019	-0.00573918	-0.134526	0.11519	-0.119037	-0.390007	0.989595	-0.086542	0.286723	-0.0606171	0.238063	0.135291	-0.560125	0.05369	0.63851	0.150058	1864.99	-0.59019	0.989595
C7_03310W	orf19.1344	0.0295622	-0.141941	-1.82975	1.51319	-1.02782	-0.434716	0.0200223	-1.0772	0.355336	-0.615841	0.719745	0.926613	-0.0765213	0.192133	-0.829025	0.307083	0.19126	1638.85	-1.82975	1.51319
C2_08350C	orf19.1348	4.16134	3.20343e-16	2.06626	2.00504	3.33098	4.19084	2.8226	2.03741	3.20343e-16	3.20343e-16	1.72237	3.20343e-16	2.02433	3.50816	3.20343e-16	3.20343e-16	3.20343e-16	3.8712	3.20343e-16	4.19084
C2_08340C	orf19.1349	0.106719	0.0955881	-0.18752	0.192662	-0.599539	0.699548	0.536413	-0.564613	1.869	-0.770613	-0.100774	1.43044	-0.0511059	-0.112254	0.215164	-0.722745	1.04221	95.1253	-0.770613	1.869
C2_08330W	orf19.1350	0.892626	0.0634387	0.53708	-0.415989	0.177978	-0.256295	-0.170476	0.001418	1.46703	-0.386098	-0.290305	1.04802	-0.195899	-0.728235	-0.290315	0.0355524	1.30442	595.062	-0.728235	1.46703
C2_08320C	orf19.1351	0.394093	-0.0965217	-0.206477	0.33512	-0.11205	0.281876	-0.480334	0.213939	-0.285673	0.248021	-0.150432	-1.70351	0.287292	-0.171568	0.0915299	-0.0706261	-0.969752	73.3063	-1.70351	0.394093
C2_08300C	orf19.1353	0.530097	0.0287901	0.394492	-1.35242	-0.103694	1.08512	0.0723368	0.433482	-2.15171	-0.377033	1.39234	-1.27051	-0.815476	0.648345	-0.301103	-0.822801	0.426865	1357.07	-2.15171	1.39234
C2_09970C	orf19.1355	-0.0235966	-0.0716437	0.13563	-0.0863242	-0.186524	0.617083	0.18312	0.0307499	-0.0292167	-0.26332	0.471741	-0.167289	-0.0430096	0.220409	-0.0251371	0.166662	-0.0649733	2522.79	-0.26332	0.617083
C2_09960W	orf19.1356	-0.580704	0.202069	0.130413	-0.77611	-0.516187	0.189046	0.122745	-0.279214	-0.00964679	-0.792385	0.256112	0.259486	-0.898371	0.173643	-0.245929	-0.125619	0.823595	815.999	-0.898371	0.823595
C2_09930W	orf19.1359	0.0193759	0.232068	0.0877338	0.0491156	0.0317515	-0.291812	-0.128022	0.110438	-0.108388	-0.0862236	0.0212704	-0.154386	-0.0957813	-0.0294552	-0.127211	-0.191054	0.394647	1936.35	-0.291812	0.394647
C2_09920W	orf19.1360	-0.344719	-0.0670957	0.193635	0.242869	-0.329726	-0.457031	-0.368943	-0.34907	0.387477	-0.0879137	0.253934	-0.464378	0.230233	0.295364	0.321253	0.0828465	-0.073375	120.98	-0.464378	0.387477
C2_09910C	orf19.1360.1	0.135225	-0.708023	0.338683	-0.132193	0.170715	-0.397574	-0.173833	-0.0264201	0.182914	0.118002	0.274332	-1.14702	0.119684	-0.244832	-0.821727	0.163474	0.399644	1355.52	-1.14702	0.399644
C2_09880C	orf19.1363	0.181484	-0.116288	-1.1978	0.0122138	0.0608738	0.523631	-0.544142	0.149879	0.883685	-1.59523	-0.291805	2.30036	-0.566356	0.250561	0.53312	-1.36035	0.843342	1194.09	-1.59523	2.30036
C2_09870W	orf19.1364	-0.147887	-0.195566	0.062502	0.303104	-0.202174	0.0377762	0.0136029	-0.166207	0.430534	-0.157268	0.446274	0.0684045	-0.0592824	0.151116	-0.133653	0.326376	-0.279975	561.584	-0.279975	0.446274
C2_09860C	orf19.1365	-0.0914383	-0.0297763	-0.106554	0.135152	-0.284882	0.858289	0.529034	-0.410801	0.718077	-0.150428	1.02671	0.192948	-1.30925	0.715413	-0.128368	0.0761119	0.466663	380.747	-1.30925	1.02671
C2_09850C	orf19.1366	0.0807863	0.609672	0.0822211	0.329891	0.0414763	0.217195	0.653174	-0.336288	0.94438	-0.789953	0.785862	1.34823	-1.62824	0.82387	-4.4142	-0.616002	0.861325	8.58977	-4.4142	1.34823
C2_09830C	orf19.1367.1	-0.270948	0.306375	0.327092	-0.289729	0.108814	-1.01436	-0.417642	-0.115556	-0.0412539	-0.0345386	-1.41822	-0.107875	0.472944	-0.714361	0.193224	0.186532	0.282418	675.036	-1.41822	0.472944
C2_09820W	orf19.1368	0.257269	0.0481538	0.408047	-0.033312	-0.42741	-0.295543	0.0207922	-1.06055	0.0314384	-0.0742212	0.36852	1.17146	-0.212281	0.209326	-0.590828	-0.503139	0.741059	1007.57	-1.06055	1.17146
C2_09810C	orf19.1369	0.80741	-0.101672	0.223768	0.673335	0.0357845	0.109636	-0.489939	0.512291	-0.255969	-0.00261139	0.00173068	0.0851706	-1.0145	-0.100129	-1.73816	0.340337	-0.722093	252.811	-1.73816	0.80741
C6_01300W	orf19.137	0.15282	-0.400434	-0.0216754	0.25071	0.0622923	0.0204381	0.092589	0.0778952	0.205901	-0.434899	0.504394	-0.311991	-0.561535	0.571044	-0.18082	-0.00718701	-0.14344	432.732	-0.561535	0.571044
C2_09800C	orf19.1370	1.65735	-0.151224	-0.788	0.694115	-0.774287	3.30272	0.831476	0.442602	1.63702	0.400308	0.364296	3.14331	-0.95148	-1.11564	-1.62436	-2.39349	-2.00973	43.4696	-2.39349	3.30272
C2_09790W	orf19.1371	0.22557	0.205099	0.119672	-0.16684	0.137145	0.0977791	0.260142	0.0491737	-0.164272	0.267545	-0.0463937	-0.344718	-0.0506564	-0.0798402	0.0777927	-0.0741701	0.0836587	166.887	-0.344718	0.267545
C2_09780C	orf19.1372	0.317625	0.48658	-0.00489993	-0.246909	0.162114	0.0956161	0.10529	0.222444	-0.326366	-0.147468	-0.000295007	0.152752	-0.0805211	-0.201612	-0.444643	0.0496065	-0.163146	6478.45	-0.444643	0.48658
C2_09760W	orf19.1374	0.0687161	0.368633	0.140388	-0.020619	0.417964	0.119865	0.246211	0.316946	-0.441547	-0.179749	-0.389858	-0.571409	0.265226	-0.138226	-0.526739	-0.401316	-0.0220744	717.638	-0.571409	0.417964
C2_09710C	orf19.1381	-0.203804	0.175703	0.0789894	0.158344	-0.00462194	0.0552947	-0.0535972	-0.0569178	-0.217127	0.220076	-0.181998	0.0715639	-0.146685	0.196312	0.0735966	-0.265764	0.561063	786.21	-0.265764	0.561063
C2_09690C	orf19.1383	0.372063	-0.192988	0.310015	0.244673	0.391159	-0.166516	-0.175986	0.0901101	-0.149367	0.252186	0.0987652	-0.626224	0.0805849	-0.33934	-0.308066	0.192336	-0.430861	896.453	-0.626224	0.391159
C2_09680W	orf19.1386	0.128671	0.34061	-0.118864	-0.184813	0.498523	-0.119086	0.121114	0.476545	0.148169	-0.0813131	-0.500094	-0.208555	0.125901	-0.135423	-0.0516584	-0.0890868	0.26053	196.024	-0.500094	0.498523
C2_09670C	orf19.1387	0.276821	-0.0222609	0.118256	-0.529753	0.0535667	-0.0905228	0.0969244	0.13053	-0.145034	-0.0547489	-0.122406	-0.377251	0.0782993	-0.1023	-0.0491242	0.0602735	-0.0960801	857.472	-0.529753	0.276821
C2_09660W	orf19.1388	-0.114719	0.286537	0.0466478	-0.082721	0.0321792	-0.435642	0.0861147	0.24423	-0.208546	-0.109962	-0.711694	-0.396169	0.680911	-0.0330807	0.118453	-0.0105272	-0.0458543	858.56	-0.711694	0.680911
C2_09650W	orf19.1389	-0.0408746	0.0957834	0.1287	-0.298506	-0.0981733	0.249399	0.101046	0.317475	0.180075	-0.117592	-0.179267	0.277966	-0.100226	-0.265154	-0.0986445	0.233718	0.42592	2086.36	-0.298506	0.42592
C2_09630C	orf19.1391	0.168816	0.0922375	0.0143206	0.300826	-0.20354	0.129216	-0.203571	0.135783	0.381936	0.124876	0.571387	-0.634287	-0.0127272	-0.233248	-0.367289	-0.176407	-0.505509	214.861	-0.634287	0.571387
C2_09620W	orf19.1392	-0.507186	-0.437398	0.0529765	-0.503519	-1.50606	-0.00528881	-0.054563	0.00990739	0.168713	0.115816	-0.150083	0.0591662	-0.488526	0.368219	0.00879435	0.0224221	0.411815	997.547	-1.50606	0.411815
C2_09610W	orf19.1393	0.0296348	-0.0709627	-0.149849	-0.0861525	0.0783652	-0.0570292	0.226434	-0.0942708	0.430641	0.0699551	-0.211333	0.188867	0.299388	-0.242424	0.0450215	-0.157826	-0.0573143	380.501	-0.242424	0.430641
C2_09600C	orf19.1394	0.173945	-0.0565108	0.255475	0.64699	-0.0965548	-0.205645	-0.0493739	-0.22376	-0.0561688	-0.0518444	0.317881	-0.511498	0.264497	-0.111614	0.0100938	0.159143	0.118903	1009.17	-0.511498	0.64699
C2_09590C	orf19.1395	-1.14496	0.338213	0.357314	-0.646319	-1.58181	0.0431887	-0.455075	-1.55934	1.08133	0.199405	0.228234	1.98035	-0.980406	-0.735731	-0.0324354	0.248413	2.68649	2382.98	-1.58181	2.68649
C2_09570C	orf19.1397	-0.327677	-0.483978	0.132823	0.328256	-0.105735	-0.475989	-0.252491	-0.0782966	0.0204094	0.626754	-0.199631	0.0372314	0.307874	-0.181896	0.0963706	0.697033	0.198992	582.263	-0.483978	0.697033
C2_09560C	orf19.1400	0.113433	0.0930349	0.262305	0.228107	0.179837	-0.19821	-0.100537	0.301809	-0.00280906	0.0385671	-0.106334	-0.269215	-0.0577915	-0.119194	-0.100517	-0.00682235	0.331101	1007.8	-0.269215	0.331101
C2_09510C	orf19.1403	-0.127578	-0.02262	-0.112921	-0.318042	0.199684	0.298747	-0.0494714	-0.257199	0.815341	-0.0739472	0.0387124	0.155209	0.223857	-0.269659	0.0680469	-0.203613	0.0534001	2574.72	-0.318042	0.815341
C2_09500W	orf19.1404	0.0265933	-0.0176168	0.0748338	-0.0539806	-0.119498	-0.0575888	0.12113	-0.154229	0.085327	0.0935151	0.237234	-0.0765551	0.345657	-0.0124939	0.349459	-0.0664444	-0.148904	1017.94	-0.154229	0.349459
C2_09480W	orf19.1406	-0.230247	0.0175783	0.0463561	-0.160186	-0.216056	-0.14594	0.312469	0.287989	0.118036	-0.104694	0.746238	-0.128934	-0.273493	0.683585	-0.548075	-0.246636	0.571491	127.513	-0.548075	0.746238
C4_04390W	orf19.1409.1	-0.261635	0.173568	-0.0401016	0.0245371	0.134176	-0.040454	-0.0566719	-0.148056	0.0865445	-0.0296139	0.440636	-0.0372504	0.307879	0.108115	0.625073	0.623978	-0.705375	14282.8	-0.705375	0.625073
C4_04380C	orf19.1409.2	0.282387	-0.0251416	0.0260545	-0.118275	0.672159	0.0472806	-0.144542	0.783619	-0.225548	-0.341276	0.190158	-0.634209	0.41516	-1.28905	-1.70827	0.235122	-0.110569	4360.49	-1.70827	0.783619
C4_04400C	orf19.1409.3	3.20343e-16	3.20343e-16	2.11018	1.42928	2.79092	3.20343e-16	1.82773	2.03741	1.96819	2.90783	2.11914	2.95469	3.6409	3.20343e-16	3.05864	3.20343e-16	3.93945	3.54233	3.20343e-16	3.93945
C4_04360W	orf19.1411	-0.0917574	0.921912	-0.927756	-0.0537902	-0.621756	0.141299	-0.379932	-0.763085	0.624645	-0.370571	0.243955	1.68266	-0.992989	0.155339	-0.530702	0.499762	0.714949	138.177	-0.992989	1.68266
C4_04350W	orf19.1412	-0.161643	0.220661	-0.0383899	-0.0905843	0.184447	-0.0421789	0.102535	0.18057	-0.210866	-0.131412	-0.236539	0.180009	0.11272	0.0600525	-0.154887	0.634373	-0.0831038	592.724	-0.236539	0.634373
C4_04330C	orf19.1414	-0.0527379	-0.03844	0.143693	-0.00429766	0.241277	0.316874	-0.149916	0.304649	-0.353164	0.013126	-0.211827	0.815899	0.0391752	-0.229863	-0.237689	0.813491	-0.0219206	6578.7	-0.353164	0.815899
C4_04300C	orf19.1417	-0.438649	0.062747	0.226258	-0.732772	-0.351629	-0.114657	-0.283437	0.00322559	0.392146	-0.332497	0.225701	0.425668	0.0617377	0.125265	0.172898	0.915674	-0.123216	371.543	-0.732772	0.915674
C4_04280C	orf19.1420	0.157055	-0.647051	0.339313	-0.0958161	0.245855	-1.00755	-0.825642	0.37163	0.105056	0.13464	-1.11475	-0.310579	0.0823989	-0.961793	-0.537272	1.00663	0.509417	224.207	-1.11475	1.00663
C4_04270W	orf19.1421	-0.0134361	0.331592	-0.311763	0.0394984	0.252176	-0.357921	-0.24492	-0.280469	0.329374	0.154375	-0.102661	1.47458	-0.0622501	-0.605968	-0.918812	0.381518	0.972877	504.787	-0.918812	1.47458
C4_04250W	orf19.1424	0.271968	-0.409445	-0.289347	0.113724	0.0706107	0.255974	0.221616	0.102379	-0.209528	-0.492681	0.341914	0.229184	-0.503706	-0.468838	-0.337208	0.194484	-0.36046	889.574	-0.503706	0.341914
C4_04240C	orf19.1426	-0.0380465	-0.144804	-0.161575	0.286449	0.258193	0.0771429	-0.0595882	0.0819714	-0.222049	0.0344864	0.01361	0.321339	0.0338509	-0.097984	0.0102078	0.427331	-0.639652	3532.76	-0.639652	0.427331
C4_04230W	orf19.1427	-0.105699	0.0206583	-0.165963	-0.0653489	-0.213914	0.125251	0.339457	-0.0932033	-0.244069	0.0327693	0.701583	0.294512	-0.160661	0.417717	0.0286008	0.393594	-0.357643	409.185	-0.357643	0.701583
C4_04190C	orf19.1430	-0.0519952	-0.336059	-0.497126	1.54065	0.936701	0.473636	-0.315568	1.02757	1.4066	-0.514781	0.266866	1.47992	-0.345843	-0.719371	-0.477547	-1.4403	1.87193	61.9451	-1.4403	1.87193
C2_08390W	orf19.1433	0.23564	-0.147708	0.0317812	-0.27043	0.263941	0.477436	-0.186527	0.377799	0.281738	-0.496626	0.606255	-0.684353	-0.380117	-0.0492789	-0.616207	-0.719638	0.23085	3347.73	-0.719638	0.606255
C2_08400C	orf19.1433.1	3.20343e-16	3.20343e-16	3.20343e-16	3.20343e-16	2.05042	3.20343e-16	3.20343e-16	3.20343e-16	2.0825	3.20343e-16	3.20343e-16	5.39073	3.20343e-16	3.20343e-16	3.20343e-16	3.20343e-16	1.83417	7.01653	3.20343e-16	5.39073
C2_08380C	orf19.1434	-0.173411	-0.38222	-0.0261145	-0.00337982	-0.357703	0.19257	0.198063	0.0846283	-0.615514	0.0107904	0.267975	-0.51839	-0.223541	0.301558	0.279879	0.0337046	-0.58902	594.471	-0.615514	0.301558
C4_03340C	orf19.1438	-1.40594	0.326813	-0.955666	1.69521	-0.437317	0.517746	0.548072	0.208291	0.706276	-3.3667	-0.634623	0.721372	-0.0321335	-0.439447	-3.3667	1.43177	3.10758	9.94856	-3.3667	3.10758
C4_03320W	orf19.1440	0.0917176	0.0225373	0.360892	-0.264632	-0.0359473	-0.481365	-0.0581793	0.0350579	-0.627345	0.286489	-0.00827915	0.083773	0.0223859	-0.170087	-0.386608	0.719985	0.222801	870.963	-0.627345	0.719985
C4_03310C	orf19.1440.1	-1.18587	0.0976073	-3.14663	2.2503	2.21281	-1.08968	0.595922	0.499056	2.34122	-0.726469	-0.356418	-0.728611	0.544569	-3.14663	0.794091	-3.14663	0.75309	6.56672	-3.14663	2.34122
C4_03300C	orf19.1440.2	0.509124	0.314258	-0.386046	0.731583	1.94418	0.0421733	0.411677	0.0411904	0.226611	-0.442442	-0.239276	-0.517488	0.378223	-0.2467	-0.449168	-0.0722493	-0.0256152	680.278	-0.517488	1.94418
C2_01370C	orf19.1441	-0.0899756	0.126696	0.171365	-0.41355	-0.0433833	-0.839877	-0.267525	0.207071	0.152225	-0.241917	-1.01992	-0.506158	0.218001	0.0600593	0.274162	0.208859	0.0100959	1249.67	-1.01992	0.274162
C2_01390W	orf19.1444	-0.235241	0.263289	-0.113185	-0.316276	-0.19412	-0.108333	0.425079	-0.385725	0.172209	-0.137312	0.610799	0.393783	-0.403873	0.23135	0.107893	-0.310647	0.262045	2961.28	-0.403873	0.610799
C2_01420C	orf19.1447	0.169562	-0.0694654	0.0105264	0.322835	-0.00390474	0.029824	0.112423	-0.0334676	-0.710897	0.133284	-0.629888	-0.437403	0.219242	0.0547475	0.310592	0.0918382	-1.4187	473.787	-1.4187	0.322835
C2_01440C	orf19.1448.1	0.0964658	0.388714	-0.00106217	-0.3657	0.426359	-0.114724	0.316566	0.153897	-0.155481	-0.508941	-0.534695	-0.737161	0.101819	0.10447	-0.121797	-0.091625	0.41622	710.811	-0.737161	0.426359
C2_01450C	orf19.1449	-0.925865	-0.586792	0.0681188	-0.702911	1.2039	0.398601	-0.108196	-1.95709	3.10282	-1.00572	0.181652	0.364965	-1.28017	-0.139146	-0.281914	0.674122	0.506502	257.895	-1.95709	3.10282
C2_01460C	orf19.1450	0.917669	0.43968	-0.247111	1.0459	0.527149	-0.287076	0.478525	-1.93867	0.557004	-0.380051	1.11459	-0.121752	-0.601712	0.274235	-0.152962	-0.293248	-2.75255	12.1887	-2.75255	1.11459
C2_01500W	orf19.1456	3.20343e-16	3.20343e-16	2.06626	2.23865	3.20343e-16	3.20343e-16	3.20343e-16	3.20343e-16	3.20343e-16	3.20343e-16	1.72237	3.20343e-16	3.20343e-16	3.20343e-16	3.20343e-16	3.20343e-16	3.20343e-16	1.21587	3.20343e-16	2.23865
C2_01490C	orf19.1457	-0.0942098	-0.250173	-0.0266768	-0.0329522	-0.296891	0.245193	0.107592	0.0944454	-0.0392332	0.174901	0.024852	-0.158461	-0.144663	0.0884459	-0.121687	-0.0842087	0.0740354	981.171	-0.296891	0.245193
C2_01510C	orf19.1458	-0.0671497	-0.219498	-0.0181628	-0.00718925	-0.203943	0.0111112	0.138489	0.0348078	-0.157847	0.110618	0.103492	-0.317702	-0.0436296	0.295623	-0.0551394	0.228501	0.370905	214.737	-0.317702	0.370905
C2_01530C	orf19.1460	0.15526	0.22616	-0.0611086	-0.0153917	-0.0612574	0.027686	0.0839504	0.177959	-0.0751398	0.151546	0.25665	-0.107163	-0.262278	-0.0326988	-0.110092	-0.276016	0.162547	2928.28	-0.276016	0.25665
C2_01540W	orf19.1461	0.299048	0.75376	-0.823198	0.262201	0.388174	-0.051399	-0.277569	-0.152963	0.616154	-0.221022	0.268569	3.25559	-0.660302	-0.0757492	0.823827	-0.37285	1.47869	4626.11	-0.823198	3.25559
C2_01570W	orf19.1465	-0.0247536	-0.393261	0.29626	0.00940777	-0.152935	0.214562	0.296655	0.116122	-0.61123	-0.023172	0.804216	-0.734748	0.0355649	0.0292421	-0.274828	0.27912	0.231829	125.599	-0.734748	0.804216
C2_01630W	orf19.1473	-0.228888	-0.664103	-0.831043	4.46177	0.550514	0.274774	-0.296575	-0.585774	-0.168209	1.06279	-0.22457	2.82508	-0.876163	0.568687	1.36632	0.352707	-0.778359	287.228	-0.876163	4.46177
C2_01650W	orf19.1476	0.325418	-0.0687157	-0.304021	0.53731	0.525449	0.665728	0.158855	-0.27197	2.349	-0.82947	0.410632	1.0667	-0.64233	0.558842	-0.144118	-0.871452	2.03258	26.228	-0.871452	2.349
C2_01660C	orf19.1477	0.201992	-0.232086	0.11004	-0.00496364	-0.261201	0.0381075	-0.113069	0.0335429	0.549544	-0.303676	0.732235	0.240589	-0.260707	-0.181969	-0.231298	-0.0241011	0.558944	3060.58	-0.303676	0.732235
C2_01680C	orf19.1479	0.0558995	-0.0549325	-0.0456579	0.340614	-0.0220403	0.201942	0.0076325	-0.0532368	-0.00437259	0.113385	0.410948	0.06462	-0.200384	-0.00188216	-0.187061	-0.0995193	-0.190618	965.395	-0.200384	0.410948
C2_01690W	orf19.1480	-0.230796	-0.516106	0.16152	0.411838	0.188454	-0.401735	-0.770753	-0.0888523	0.810857	0.351503	-0.544446	0.179438	-0.0291006	-0.761808	0.238583	0.535578	0.074906	10524	-0.770753	0.810857
C2_01720C	orf19.1483	-0.28204	-0.157104	0.173853	0.10055	0.16747	0.15597	-0.189262	0.54629	0.285589	0.108472	-0.58365	-0.613475	-0.10689	0.00800048	-0.128284	0.314201	0.197164	2277.6	-0.613475	0.54629
C2_01730W	orf19.1484	0.0668533	-0.327138	0.375658	-0.0913301	-0.128825	-0.0636509	0.373178	0.121337	-0.310558	-0.12968	-0.180371	-0.697262	0.0332436	0.16625	0.304296	-0.62004	0.297828	223.956	-0.697262	0.375658
C2_01740C	orf19.1485	0.0853883	0.334119	0.572238	-0.66933	0.476462	-0.619576	0.132862	-0.167174	-0.310838	-0.084205	-0.827621	-1.00217	0.363412	0.0764344	0.0651215	-0.322179	0.786369	422.362	-1.00217	0.786369
C2_01750C	orf19.1486	0.100366	-0.388373	-0.0813176	0.0876062	0.372672	-1.12994	0.0544282	0.483635	0.374325	-0.449863	0.737296	0.188454	-0.368331	0.030552	-0.048201	-0.143884	0.576295	1946.45	-1.12994	0.737296
C2_01760C	orf19.1488	-0.424559	-0.26769	-0.179642	0.226154	-0.159177	0.0230351	0.213655	0.339093	-0.313626	-0.250874	0.0601838	-0.577017	0.207951	0.237562	-0.0796564	-0.118578	0.715336	224.295	-0.577017	0.715336
C2_04670W	orf19.149	2.4121	2.51568	2.41104	3.20343e-16	2.05042	3.20343e-16	3.20343e-16	3.20343e-16	3.20343e-16	3.07777	3.20343e-16	3.20343e-16	2.74128	2.96485	2.18601	2.07912	1.86755	2.33292	3.20343e-16	3.07777
C2_01800W	orf19.1490.1	0.154017	0.497121	-0.292998	0.710251	-0.388139	-1.03167	-0.499526	-0.0596486	0.460371	-0.00763184	1.39468	0.960943	-0.783909	-0.00757455	0.62038	0.0226124	-0.187359	80.6332	-1.03167	1.39468
C2_01820C	orf19.1491	0.00932214	0.135464	0.12088	-0.543667	0.0514135	-0.30857	0.156141	-0.076696	-0.513295	-0.153034	-0.176639	-0.65329	0.0215589	0.257823	0.182203	-0.306559	0.256795	578.825	-0.65329	0.257823
C2_01860C	orf19.1495	0.0347087	0.0721907	0.329558	-0.169328	0.0809132	-0.083073	-0.296666	0.0990499	-0.0180798	-0.340278	-1.06598	-0.393006	0.0768934	-0.218613	0.35769	-0.089459	0.588417	1249.05	-1.06598	0.588417
C2_01870C	orf19.1496	0.00659392	0.21586	-0.62425	0.451317	-0.681683	-0.0600418	-0.223393	-0.4144	0.116055	-1.08516	0.241021	0.134837	-0.786978	0.398026	0.164101	-0.410189	0.102017	415.944	-1.08516	0.451317
C2_01900C	orf19.1500	0.0124522	0.0916175	0.0695814	-0.392741	0.0106058	0.281512	0.21902	0.201593	-0.039135	-0.149446	-0.577272	-0.458913	-0.0418843	0.439549	0.0654036	-0.333884	0.260946	225.388	-0.577272	0.439549
C2_01910W	orf19.1502	0.453095	0.0979846	0.257487	0.575201	-0.23274	-0.53538	-0.283104	0.178054	-0.236215	0.314797	0.519025	-0.15641	-0.0986694	0.313133	-0.344807	-0.121354	-0.0708272	206.464	-0.53538	0.575201
C2_01920C	orf19.1504	-0.0188007	-0.0853813	0.198539	-0.0474178	0.0932875	0.0718092	-0.093696	0.815828	-0.393844	0.15979	-0.0995472	-0.341396	-0.126385	0.233447	-0.269864	0.337482	0.673554	958.789	-0.393844	0.815828
C2_01930C	orf19.1505	0.0438174	-0.111929	0.0937506	-0.404952	0.391364	0.309037	0.277729	-0.332948	0.0856943	-0.459914	-0.0211714	-0.0443552	0.0898882	0.127383	-0.114732	-0.446097	1.13913	12869	-0.459914	1.13913
C2_01940C	orf19.1506	3.20343e-16	3.20343e-16	3.20343e-16	1.42928	3.20343e-16	3.20343e-16	3.20343e-16	3.20343e-16	3.20343e-16	3.20343e-16	3.20343e-16	3.20343e-16	3.20343e-16	3.20343e-16	3.20343e-16	3.20343e-16	3.20343e-16	0.607935	3.20343e-16	1.42928
C2_01960C	orf19.1508	0.221383	0.201546	0.254961	-0.352573	0.13922	0.594743	-0.137272	-0.53895	0.676204	-0.457642	-0.833032	-0.117267	-0.0445147	0.251091	0.0893694	-0.630391	-0.75128	419.171	-0.833032	0.676204
C2_02000W	orf19.1514	0.20203	-0.0390536	0.0600093	-0.33921	0.226084	0.175287	0.0639721	0.0596204	0.1207	-0.14887	0.240161	-0.256257	-0.136814	-0.0209825	0.00260711	-0.0741753	-0.256591	2122.77	-0.33921	0.240161
C2_02020W	orf19.1516	0.23232	0.0674376	0.0117552	0.0463306	0.0628052	-0.55795	-0.293827	0.174674	-0.0240128	0.191067	-0.676496	0.0934407	-0.0650251	-0.385173	0.0167854	-0.00392054	-0.0523492	1388.79	-0.676496	0.23232
C2_02040W	orf19.1519	0.0227591	0.0480877	0.0984034	-0.12627	0.0290854	0.0422275	0.0974163	0.141023	-0.206955	0.126733	-0.0191226	-0.227193	-0.023847	0.053037	-0.105585	-0.0887147	0.388733	1088.92	-0.227193	0.388733
C2_02050C	orf19.1522	-0.0187438	-0.314752	-0.152228	0.218698	0.00173581	0.52461	0.350344	-0.270795	0.147868	0.176104	0.595332	-0.904022	-0.354954	0.581204	-0.0776253	0.00272228	-0.879152	2436.81	-0.904022	0.595332
C2_02090W	orf19.1525	-0.289727	-0.11031	0.154662	-0.129035	-0.215819	0.0568042	-0.200831	0.0694329	0.0932295	-0.0517192	0.237689	-0.171013	-0.344671	0.355123	-0.552492	0.095967	0.505607	1846.73	-0.552492	0.505607
C2_02110C	orf19.1527	-0.0250564	-0.0756599	-0.024082	-0.382881	-0.390363	0.137289	-0.133617	0.449611	0.641693	-0.834857	0.619565	-0.393592	-0.136815	-0.101032	0.292234	-0.33023	0.681661	295.342	-0.834857	0.681661
C2_02120W	orf19.1528	0.20674	0.0646012	0.237729	-0.502336	0.199497	-0.211858	-0.0871429	0.0647831	-0.136879	0.0981202	-0.251574	-0.387993	0.0796516	-0.102149	0.0215941	0.325025	-0.112971	881.881	-0.502336	0.325025
C2_02130C	orf19.1529	-0.328417	-1.11664	-0.458768	2.42832	0.13863	0.0986561	-0.554032	-1.32929	-0.474271	1.13946	-3.3667	0.449074	-0.677951	0.495905	-3.3667	2.1146	2.19185	10.042	-3.3667	2.42832
C2_02140C	orf19.1530	2.38749	3.20343e-16	3.20343e-16	3.20343e-16	3.20343e-16	3.20343e-16	3.20343e-16	3.20343e-16	3.20343e-16	3.20343e-16	3.20343e-16	2.07371	3.20343e-16	3.20343e-16	3.20343e-16	3.20343e-16	3.20343e-16	1.36974	3.20343e-16	2.38749
C2_02150C	orf19.1531	-0.148615	0.179393	-0.110521	-0.185176	0.0595254	-0.0352553	0.35919	0.114539	-0.0710399	-0.627262	-0.0134427	-0.529115	-0.00457393	0.427757	0.126405	-0.381048	0.118283	899.036	-0.627262	0.427757
C2_02170W	orf19.1533	0.0344882	-0.457678	0.015511	-0.144936	0.121556	-0.106075	-0.101102	-0.378808	0.104587	0.130046	-0.554658	-0.569763	0.266985	0.210372	0.0567628	0.230009	-0.271476	1313.32	-0.569763	0.266985
C2_02180W	orf19.1534	0.356119	-0.139627	-0.087821	0.135762	-0.0255904	0.276119	-0.105626	-0.282754	0.0756072	0.0934748	0.866513	-0.632382	-0.25064	0.229248	-0.553472	-0.0354331	0.0873188	944.432	-0.632382	0.866513
C2_02190C	orf19.1535	0.651481	0.322587	0.50811	-0.211155	0.402245	-0.704123	-0.308062	0.599266	-0.0379076	0.0106985	-0.0180057	0.389524	0.627507	-0.298024	0.00326972	-0.232873	-0.219007	573.175	-0.704123	0.651481
C2_02200W	orf19.1536	0.211418	0.23479	0.0898106	-0.0696244	-0.0203657	-0.189228	0.0671405	-0.417105	0.0533248	-0.101	-0.099793	0.0189018	-0.107786	-0.0847273	-0.406833	0.621039	-0.215132	12931.2	-0.417105	0.621039
C2_02220C	orf19.1539	-0.137164	0.833352	0.391964	-1.08314	2.0078	-0.534881	-0.13234	2.8065	1.41761	-0.0581986	-0.56024	2.9352	-0.825655	-2.0868	-1.91877	0.0224382	4.50788	3076.1	-2.0868	4.50788
C2_04700C	orf19.154	-0.0866124	0.288473	0.0444796	-0.275258	-0.0152942	-0.291348	0.127566	0.244283	-0.452692	-0.271936	-0.130987	-0.214712	0.457234	0.255786	0.196638	-0.165529	0.0672474	363.267	-0.452692	0.457234
C2_02230C	orf19.1541	0.940546	0.407205	-1.67279	0.178542	0.107859	0.676545	0.319144	-1.50334	3.22238	-0.147706	-0.0765898	2.65831	-1.30095	-0.797634	-0.601772	-2.65076	-1.16287	955.481	-2.65076	3.22238
C2_02260W	orf19.1544	0.25747	0.0645189	0.231351	-0.18778	0.0757343	0.146131	-0.120048	0.358299	-0.105558	-0.415638	-0.187614	-0.036575	0.0719108	0.116021	0.194571	-0.454098	-0.587226	1748	-0.587226	0.358299
C2_02270C	orf19.1545	-0.0858847	0.260176	0.0338711	-0.311669	0.200355	0.0402026	0.382142	-0.0782315	-0.546736	0.258147	-0.578556	-0.584808	0.157374	0.305284	0.0897595	-0.0732862	0.0813782	747.702	-0.584808	0.382142
C2_02280W	orf19.1546	0.022962	-0.0389965	0.228201	0.118989	0.277115	-0.237078	0.0761221	-0.116192	-0.119045	0.241024	-0.608981	-0.421505	-0.0186582	-0.0662509	-0.283016	0.364811	0.331511	1573.56	-0.608981	0.364811
C2_02290C	orf19.1547	-0.220765	-0.305258	0.0726032	-0.568267	-0.705774	0.0991729	0.150605	-0.67749	0.0106343	0.398158	0.477514	-0.373966	-0.383372	0.153944	-0.493307	0.438972	0.495306	143.158	-0.705774	0.495306
C2_02300W	orf19.1548	0.243918	0.323323	0.452938	-0.218181	0.496855	-0.99849	-0.547709	0.489974	-1.6382	0.619322	-1.75128	-0.806054	0.228844	-0.545982	-0.0531922	0.441239	0.427625	24.5192	-1.75128	0.619322
C2_02310W	orf19.1549	-0.0616079	0.0341736	0.112665	-0.0956674	-0.0783631	-0.351494	0.00890784	-0.331631	0.238744	0.0910929	-0.336785	0.0231513	0.0701849	-0.292227	-0.19842	0.175185	0.397838	1664.12	-0.351494	0.397838
C2_02330W	orf19.1551	1.96076	3.20343e-16	2.99426	1.42928	3.53637	3.02025	3.20343e-16	3.20343e-16	2.0825	3.20343e-16	3.20343e-16	4.36451	3.20343e-16	2.00541	3.55195	2.0773	1.88025	3.95394	3.20343e-16	4.36451
C2_02360C	orf19.1557	0.138462	-1.59819	0.100588	0.0391317	-0.504931	-0.309185	0.373164	0.318424	-0.649501	0.0103158	0.330146	-1.07713	0.00450303	0.835371	0.88703	-0.204271	-0.867481	396.314	-1.59819	0.88703
C2_02390W	orf19.1562	1.33264	0.0942712	-0.706292	-0.389643	1.60523	0.345017	1.30604	0.496434	0.0832967	-1.0923	0.66331	-0.986871	-0.451991	0.345896	-0.86896	-1.7312	-1.92167	1236.62	-1.92167	1.60523
C2_02410W	orf19.1564	-0.13562	-0.00359243	-0.0852722	0.236149	0.177308	-0.119238	-0.726626	-0.559421	0.639105	-0.0929322	0.105838	0.372728	0.073008	-1.49684	-0.942979	0.373647	0.411224	5749.59	-1.49684	0.639105
C2_02420C	orf19.1565	-0.738455	0.435649	-0.153846	0.132086	0.0462461	-0.193329	0.044604	-0.0609842	0.174558	0.0404604	-0.285134	0.0809236	0.407991	-0.17428	0.304104	0.0356573	-0.204017	1328.16	-0.738455	0.435649
C2_02440W	orf19.1567	0.197226	-0.141241	0.292548	0.0257479	-0.0152881	0.0553578	0.203604	0.11663	-0.0736748	-0.00901513	0.331283	-0.255842	-0.227273	-0.0209284	-0.247529	-0.0255737	0.102	927.38	-0.255842	0.331283
C2_02490C	orf19.1573	-0.0609421	-0.282995	0.168368	-0.209839	-0.0845928	-0.0307456	0.00399009	0.185937	-0.0356571	0.0205165	-0.0390739	-0.0503558	0.219638	0.188863	0.3286	-0.0699238	0.0119721	2233.57	-0.282995	0.3286
C2_02500W	orf19.1574	-0.234338	0.0270266	-0.23355	0.220246	-0.00522344	0.288027	0.306195	0.276519	-0.0371824	-0.184716	-0.21536	-0.201115	0.150043	0.332748	0.0299202	0.0846652	-0.0217248	646.719	-0.234338	0.332748
C2_02520W	orf19.1576	-0.255258	-0.0542771	-0.276465	0.205663	-0.0715205	0.312721	0.00979427	-0.0208913	0.615031	-0.316904	-0.0797878	-0.00558775	-0.0621319	0.187907	0.137026	-0.0656547	0.103134	592.051	-0.316904	0.615031
C2_02530W	orf19.1577	-0.345376	-0.13352	-0.182721	-3.17698	-0.264061	0.729647	0.431719	-0.0263395	-0.284551	-0.756826	1.64617	2.15394	-1.24003	1.78126	1.40614	0.686758	-1.29674	6.99083	-3.17698	2.15394
C2_02540W	orf19.1578	-0.113093	0.148792	0.146217	0.00177073	0.111678	-0.249045	0.453101	0.101159	-0.359085	-0.0781699	-0.197092	-0.52322	0.463658	0.354023	0.274641	-0.192433	-0.279274	1875.55	-0.52322	0.463658
C3_01150C	orf19.158	-0.215514	0.15666	0.484504	0.0762824	0.315148	-0.583171	0.292907	0.293073	-0.787095	-0.366992	-0.401088	0.0233052	0.756769	-0.169944	-0.436362	-1.17758	0.476266	186.891	-1.17758	0.756769
C2_02550C	orf19.1580	-0.853528	0.596523	-1.51908	-1.00715	-0.907084	0.597869	0.266575	-1.44521	2.42076	-1.78211	0.483051	0.866923	-1.89373	0.582945	-0.22941	-0.110063	0.8094	214.123	-1.89373	2.42076
C2_02560W	orf19.1581	2.83161	3.20343e-16	3.20343e-16	2.21393	3.20343e-16	3.99923	2.8226	3.20343e-16	2.83973	3.20343e-16	3.87797	3.20343e-16	1.85544	3.83932	3.20343e-16	2.07912	3.20343e-16	3.14495	3.20343e-16	3.99923
C2_02570W	orf19.1582	0.737415	0.724586	-0.325318	0.474918	-0.316957	1.55361	-0.610177	-1.33041	1.90224	0.00767077	0.840321	2.82706	-1.37629	0.0398886	0.413473	-1.94237	0.435062	65.8999	-1.94237	2.82706
C2_02580W	orf19.1584	-0.671803	-0.451183	-0.0622003	1.8375	-0.572067	-0.475133	0.127457	-2.37991	0.848901	0.270209	0.885645	0.45227	-0.311557	1.00383	-0.852612	0.823927	-0.306606	375.704	-2.37991	1.8375
C2_02620W	orf19.1588	0.121611	-0.118774	0.181002	-0.0403553	-0.219909	0.268494	-0.0164671	0.198002	-0.118565	-0.00308578	0.464599	-0.262728	0.00812363	-0.0710453	-0.0672094	0.347542	0.434455	4428.26	-0.262728	0.464599
C2_02630W	orf19.1589	-0.0860748	-0.176271	-0.0490776	0.163883	-0.240575	0.108222	0.1852	-0.352653	0.126573	-0.0515359	0.570538	-0.353236	-0.0461736	0.259827	-0.0319129	-0.107048	0.264713	655.643	-0.353236	0.570538
C2_02640C	orf19.1589.1	-0.36897	0.412562	-0.635929	1.01874	-0.939955	0.203669	-0.0709445	-0.636321	0.748803	-0.40015	-0.388192	0.806686	-0.937238	0.376617	0.0101209	0.443841	1.38611	580.091	-0.939955	1.38611
C2_04320W	orf19.1590	-0.233905	0.0928337	0.328897	-0.103387	-0.373417	-0.0186516	0.303566	-0.259465	-0.201655	-0.1483	0.141365	-0.73578	-0.169012	0.487194	0.636348	-0.614471	0.734017	142.573	-0.73578	0.734017
C2_04300C	orf19.1592	0.0916218	0.0535799	-0.0749197	-0.15706	0.372275	0.25156	-0.00846327	0.180833	0.58284	-0.0358651	-0.135093	-0.29813	0.160196	-0.134817	-0.0597	0.0665597	-0.251386	1241.83	-0.29813	0.58284
C4_03920W	orf19.1595	0.002691	0.303965	-0.104683	0.141457	-0.265578	0.0641679	0.0442779	-0.0242268	-0.0806187	-0.0489926	-0.020745	0.418452	-0.213635	-0.111141	-0.194066	0.369254	0.505523	428.693	-0.265578	0.505523
C2_09410W	orf19.1599	0.809252	0.0915538	-0.210171	1.45082	-0.333582	-0.422868	1.02283	-0.0744129	1.28043	-0.441117	0.574343	-1.00002	0.988924	0.141061	-0.685885	-0.616123	-1.814	13.7403	-1.814	1.45082
[truncated: 4,388 more rows]

## Sheet: 200 count half lfc fil strains
3 letter	SC5314 G	P78048 G	P37037 G	12C B	L26 G	19F B	P75010 B	P57072 B	P57055 G	P75016 B
[truncated: 2,125 more rows]

[truncated: 1 more sheets: Hypha-associated genes]
