# Supplementary material for: Reinforcement amid genetic diversity in the Candida albicans biofilm regulatory network
Source: PLoS Pathog. 2023 Jan 25;19(1):e1011109. doi: 10.1371/journal.ppat.1011109 (PMC9901766; doi:10.1371/journal.ppat.1011109)
Supplement: S4 Table — Nanostring analysis was conducted for SC5314, P87, and P75010 clinical isolate WT, efg1Δ/Δ, efg1Δ/Δ TDH3-BRG1, efg1Δ/Δ TDH3-UME6, efg1Δ/Δ TDH3-WOR3, efg1Δ/Δ TDH3-RFX2, efg1Δ/Δ TDH3-LYS143, efg1Δ/Δ TDH3-TYE7, and efg1Δ/Δ TDH3-orf19.6888. (XLSX) [file ppat.1011109.s008.xlsx]

## Sheet: README
gene	Direct EFG1 target?	EFG1 activated?	EFG1 target in 16 or 17 strains
ADH3	N	N	16			Efg1 targets in 16 or 17 strains
ALS1	Y	Y	17			We assayed EFG1 targets whose expression level was differentially regulated (efg1dd vs WT) in all 17 strain backgrounds, or in 16 of 17 with the magnitude slightly below the 1 log2 cutoff in 1 background.
ALS3	Y	Y	17
AOX1	N	Y	16
ASM3	N	Y	17
ASR1	N	Y	17
ASR3	N	Y	16
BRG1	Y	Y	17
CIP1	N	Y	16
DDR48	N	Y	17
ECE1	Y	Y	17
EFG1	Y	Y	NA
EFH1	N	N	17
ENG1	N	N	16
ERG251	N	Y	16
FAV2	Y	Y	17
FET34	N	Y	17
FGR41	Y	N	16
FGR50	N	N	16
FRE7	N	Y	17
FRP6	N	Y	17
GLK1	N	Y	17
GLK4	N	Y	17
GPH1	N	Y	16
HEM13	N	Y	17
HGT10	N	N	17
HGT19	N	Y	16
HGT6	N	Y	17
HWP1	Y	Y	17
HYR1	Y	Y	17
IFE2	N	Y	16
IHD1	Y	Y	17
LIP4	N	N	16
LYS143	Y	Y	16
MKK2	N	Y	17
NTH1	N	Y	16
OPT6	N	Y	17
orf19.11	N	Y	16
orf19.1167	N	Y	17
orf19.1353	N	Y	16
orf19.1430	N	Y	16
orf19.2076	N	Y	17
orf19.2124	N	Y	16
orf19.217	N	Y	16
orf19.2175	N	Y	17
orf19.2317	N	Y	17
orf19.2366	N	N	17
orf19.2701	N	Y	16
orf19.2737	N	Y	16
orf19.2781	N	Y	16
orf19.2812	N	Y	17
orf19.3460	N	Y	16
orf19.3748	N	N	17
orf19.4216	N	Y	17
orf19.4384.1	N	Y	17
orf19.4936.1	Y	Y	17
orf19.5205	N	Y	17
orf19.5267	Y	N	17
orf19.5290	N	Y	16
orf19.5308	N	Y	17
orf19.6148	N	Y	17
orf19.670.2	N	Y	17
orf19.675	Y	Y	17
orf19.6758	N	Y	16
orf19.6888	Y	Y	17
orf19.7009	N	Y	16
orf19.7056	N	Y	17
orf19.7214	N	Y	17
orf19.7340	N	Y	17
orf19.7341	N	Y	16
orf19.7380	Y	Y	17
orf19.7567	N	Y	17
orf19.915	N	Y	17
OSM1	N	Y	16
PDC11	N	Y	16
PFK1	N	Y	16
PGA10	N	Y	16
PGA13	Y	Y	16
PGA30	N	N	17
PGA34	Y	N	17
PGA38	Y	N	16
PGA61	Y	Y	16
PHO89	N	N	16
PIR1	Y	N	16
PRA1	N	Y	16
PSA2	N	Y	17
PST1	N	Y	17
RBE1	Y	N	17
RBT1	Y	Y	17
RFX2	Y	Y	17
RHD3	N	N	17
RNY11	N	N	17
RTA4	N	Y	17
SCW11	Y	N	17
SIM1	Y	N	16
SIT1	N	Y	17
SOD3	N	Y	16
TPS1	N	Y	16
TYE7	Y	Y	16
UME6	Y	Y	17
WH11	N	Y	16
WOR3	Y	Y	16
YKE2	N	Y	16

## Sheet: SC5314
	Log fold change	Log fold change	Log fold change	Log fold change	Log fold change	Log fold change	Log fold change	Log fold change	Log fold change	Log fold change	Log fold change	Log fold change	Log fold change	Log fold change	Log fold change		P-value	P-value	P-value	P-value	P-value	P-value	P-value	P-value	P-value	P-value	P-value	P-value	P-value	P-value	P-value
gene	SC5314 efg1dd/WT	SC5314 BRG1OE/efg1dd	SC5314 RFX2 OE/efg1dd	SC5314 TYE7 OE/efg1dd	SC5314 WOR3 OE/efg1dd	SC5314 UME6 OE/efg1dd	SC5314 6888 OE/efg1dd	SC5314 LYS143 OE/efg1dd	SC5314 BRG1OE/WT	SC5314 RFX2 OE/WT	SC5314 TYE7 OE/WT	SC5314 WOR3 OE/WT	SC5314 UME6 OE/WT	SC5314 6888 OE/WT	SC5314 LYS143 OE/WT		SC5314 efg1dd/WT	SC5314 BRG1OE/efg1dd	SC5314 RFX2 OE/efg1dd	SC5314 TYE7 OE/efg1dd	SC5314 WOR3 OE/efg1dd	SC5314 UME6 OE/efg1dd	SC5314 6888 OE/efg1dd	SC5314 LYS143 OE/efg1dd	SC5314 BRG1OE/WT	SC5314 RFX2 OE/WT	SC5314 TYE7 OE/WT	SC5314 WOR3 OE/WT	SC5314 UME6 OE/WT	SC5314 6888 OE/WT	SC5314 LYS143 OE/WT
ADH3	3.71825	-1.10963	-0.694036	-1.63634	-0.236138	-1.46632	0.354011	-0.202537	2.60862	3.02421	2.08191	3.48211	2.25193	4.07226	3.51571		0.157374	0.222977	0.289035	0.162395	0.777593	0.202916	0.601339	0.794261	0.0734662	0.0694768	0.174396	0.0161975	0.0689303	0.0111504	0.00136591
ALS1	-2.33037	0.678723	0.399486	0.00917615	0.862725	-0.25449	0.193448	0.0785057	-1.65165	-1.93088	-2.32119	-1.46764	-2.58486	-2.13692	-2.25186		0.10873	0.0202477	0.362881	0.908169	0.00476078	0.502789	0.581124	0.580415	0.138479	0.137157	0.110267	0.160869	0.0945948	0.114505	0.107255
ALS3	-6.30331	5.96442	0.195403	-0.140198	5.96326	0.810556	0.166947	0.163391	-0.33889	-6.10791	-6.44351	-0.340051	-5.49275	-6.13636	-6.13992		0.0478314	0.0180734	0.275974	0.202962	0.00272756	0.107228	0.538281	0.336859	0.290128	0.0475566	0.0479497	0.457021	0.0500101	0.0486087	0.0484472
AOX1	-0.53121	0.499048	0.60193	-0.154877	0.490513	-0.410729	0.1805	-0.225938	-0.0321621	0.0707202	-0.686087	-0.040697	-0.941939	-0.35071	-0.757148		0.654499	0.000386489	0.244187	0.381048	0.0336308	0.335947	0.670973	0.4513	0.973837	0.944313	0.548662	0.965265	0.484387	0.721999	0.515148
ASM3	-1.47006	0.525598	0.75987	0.0982629	0.974426	-0.0857272	0.414956	0.281292	-0.944464	-0.710192	-1.3718	-0.495636	-1.55579	-1.05511	-1.18877		0.06698	0.000960409	0.08953	0.0246862	0.0428525	0.554006	0.226682	0.139279	0.108551	0.257643	0.0700916	0.213713	0.055281	0.0758812	0.0583431
ASR1	-1.3764	0.41015	0.0314779	0.0799961	0.84916	-0.726229	0.115358	-0.148767	-0.966247	-1.34492	-1.2964	-0.527237	-2.10263	-1.26104	-1.52516		0.087866	0.189765	0.866802	0.345205	0.0276409	0.0269515	0.603784	0.461102	0.20015	0.116081	0.0849349	0.276286	0.0575644	0.0914426	0.072397
ASR3	-2.15392	1.71726	0.759702	0.114447	1.52854	0.0562038	0.324864	0.455642	-0.43666	-1.39422	-2.03947	-0.625377	-2.09772	-1.82905	-1.69828		0.0862614	0.057519	0.00205884	0.00402634	0.0135587	0.786179	0.335165	0.0741954	0.295141	0.120772	0.0902675	0.331294	0.0989132	0.117021	0.12287
BRG1	-2.63775	3.77985	0.21435	-0.208761	2.26983	0.763638	0.098253	0.173221	1.1421	-2.4234	-2.84651	-0.367925	-1.87411	-2.5395	-2.46453		0.0123844	0.0112993	0.453543	0.0346621	0.0143534	0.0558656	0.624943	0.171689	0.0165626	0.00669257	0.0114321	0.295886	0.012557	0.011124	0.0147051
CIP1	-0.630383	0.510739	0.415239	-0.0982547	0.65247	0.158088	0.126511	0.245147	-0.119644	-0.215144	-0.728638	0.0220869	-0.472295	-0.503872	-0.385236		0.541758	0.0966239	0.354437	0.290322	0.052711	0.511279	0.728082	0.270723	0.860051	0.755147	0.502424	0.980224	0.594381	0.627066	0.677138
DDR48	-5.29148	1.04463	0.21252	-0.142503	2.62125	-0.598558	0.152402	0.0640785	-4.24685	-5.07896	-5.43398	-2.67023	-5.89004	-5.13908	-5.2274		0.0989447	0.0600274	0.298615	0.245798	0.0081875	0.042759	0.531748	0.382993	0.100732	0.0991689	0.0987295	0.128222	0.097773	0.0996285	0.0990935
ECE1	-8.81436	7.44005	0.344319	0.0586077	9.41776	0.131389	0.357839	0.29682	-1.37431	-8.47004	-8.75575	0.603396	-8.68297	-8.45652	-8.51754		0.174448	0.0197829	0.332457	0.338147	0.0042815	0.491099	0.168191	0.153657	0.287427	0.174396	0.174439	0.394034	0.174516	0.174523	0.174615
EFG1	-14.835	5.07709	2.68255	2.65778	5.06526	3.77578	3.93756	2.41175	-9.75791	-12.1524	-12.1772	-9.76975	-11.0592	-10.8974	-12.4232		0.0633757	0.00849638	0.419285	0.421728	0.305939	0.424696	0.198166	0.422208	0.0635035	0.0633172	0.0634403	0.0637593	0.0635317	0.063541	0.0634287
EFH1	-0.45658	0.149683	0.373435	0.219674	0.702754	-0.482172	0.298237	0.213568	-0.306897	-0.083145	-0.236907	0.246174	-0.938752	-0.158344	-0.243012		0.692923	0.191872	0.240841	0.08013	0.0867131	0.214945	0.350335	0.271575	0.762378	0.936211	0.825895	0.76259	0.446967	0.856269	0.810903
ENG1	0.0135704	-0.790963	0.262019	0.131475	0.866683	-0.979657	0.557325	0.519095	-0.777393	0.27559	0.145046	0.880254	-0.966087	0.570895	0.532665		0.988004	0.00561681	0.220573	0.239939	0.0539114	0.00305849	0.0136357	0.0393352	0.549662	0.782633	0.878978	0.25875	0.458349	0.503542	0.453041
ERG251	-1.88115	1.3882	0.296989	0.192526	0.129573	0.0323668	0.714053	0.691508	-0.492955	-1.58416	-1.68863	-1.75158	-1.84879	-1.1671	-1.18965		0.0937624	0.163478	0.24803	0.00187872	0.42342	0.904291	0.0736051	0.0115751	0.553465	0.133238	0.10339	0.0958475	0.0695183	0.155423	0.128728
FAV2	-2.27364	2.11419	0.462229	-0.0431699	1.84257	0.196725	0.244076	0.348249	-0.159451	-1.81141	-2.31681	-0.431077	-2.07692	-2.02957	-1.92539		0.0345778	0.0476711	0.283784	0.866266	0.0065477	0.621634	0.525203	0.241093	0.755872	0.055107	0.0282567	0.171543	0.0327885	0.0363998	0.0391586
FET34	-1.40203	0.887949	-0.245204	0.515417	1.23835	0.790913	0.411697	0.277408	-0.514083	-1.64724	-0.886616	-0.163687	-0.611119	-0.990335	-1.12462		0.0684783	0.00992638	0.14741	0.00725133	0.070571	0.0182746	0.390948	0.55611	0.273916	0.0430434	0.100781	0.392439	0.155314	0.0241058	0.0130973
FGR41	1.37075	-0.349797	0.186215	0.164308	0.471101	0.0368325	0.423132	0.519635	1.02095	1.55696	1.53506	1.84185	1.40758	1.79388	1.89038		0.0867117	0.0758864	0.524619	0.35661	0.105879	0.661375	0.117045	0.0225928	0.26071	0.172026	0.127423	0.0325354	0.118339	0.0609165	0.0169222
FGR50	-0.0215786	-0.612245	0.288355	0.159847	0.42615	-0.83176	0.269822	0.191978	-0.633824	0.266777	0.138269	0.404572	-0.853339	0.248244	0.1704		0.983596	0.0346973	0.225519	0.281361	0.134277	0.0590559	0.371718	0.13787	0.664011	0.80587	0.892358	0.595639	0.563315	0.810486	0.852787
FRE7	-4.58491	0.95972	1.87248	0.232165	1.09786	2.11644	0.136107	-0.00831179	-3.62519	-2.71244	-4.35275	-3.48705	-2.46847	-4.4488	-4.59322		0.00773172	0.149424	0.0664282	0.472946	0.0760322	0.111919	0.734553	0.980793	0.00695764	0.00908425	0.00776915	0.00900529	0.00236307	0.00654062	0.00739661
FRP6	-0.761829	-0.502669	0.0188874	0.725838	-0.0880109	-0.252103	0.340125	0.123779	-1.2645	-0.742942	-0.0359911	-0.84984	-1.01393	-0.421704	-0.63805		0.236352	0.0725947	0.906756	0.00988865	0.601255	0.472833	0.368901	0.507295	0.0996795	0.237624	0.929036	0.15342	0.082871	0.340891	0.190284
GLK1	-2.43943	1.50045	0.724325	-0.51217	1.13909	-0.883101	0.166765	0.063263	-0.938978	-1.71511	-2.9516	-1.30034	-3.32253	-2.27267	-2.37617		0.0139385	0.0471514	0.00623907	0.269265	0.0586365	0.206651	0.733969	0.898779	0.0775099	0.0159135	0.00591817	0.00701314	0.0033836	0.00427604	0.00244392
GLK4	-2.72136	1.51506	0.735755	-0.542005	1.10064	-0.8584	0.180711	0.0721948	-1.2063	-1.9856	-3.26336	-1.62072	-3.57976	-2.54065	-2.64916		0.0247218	0.0299016	0.0050011	0.242217	0.0368622	0.204734	0.742567	0.865789	0.0779925	0.0285455	0.0142685	0.0223737	0.0117119	0.0117028	0.0126798
GPH1	-1.95252	0.962857	0.633922	0.0750173	1.12644	-0.0242444	0.488898	0.511635	-0.989668	-1.3186	-1.87751	-0.826083	-1.97677	-1.46363	-1.44089		0.00079572	0.0458473	0.0017789	0.673447	0.0359552	0.906077	0.234668	0.148427	0.0117767	0.00134097	0.00398661	0.0313867	0.00471537	0.0125174	0.0115813
HEM13	-1.50945	0.645026	0.65634	0.642656	0.232356	0.333026	0.433078	0.445014	-0.864424	-0.85311	-0.866794	-1.27709	-1.17642	-1.07637	-1.06444		0.122937	0.132296	0.0554659	0.00267584	0.144577	0.0700678	0.171916	0.00133099	0.297713	0.275461	0.226127	0.151161	0.168616	0.185566	0.173222
HGT10	0.0758373	0.628842	0.742571	-0.390356	0.231911	0.0542809	0.0474201	0.0529327	0.704679	0.818408	-0.314519	0.307748	0.130118	0.123257	0.12877		0.937553	0.0310864	0.0382547	0.100184	0.368614	0.782564	0.53218	0.365674	0.454125	0.417239	0.803642	0.754125	0.90962	0.900077	0.887149
HGT19	-1.16418	0.403021	0.572731	0.174412	0.553182	-0.0382074	0.278257	0.284398	-0.761163	-0.591453	-0.989772	-0.611002	-1.20239	-0.885927	-0.879786		0.276302	0.349007	0.104195	0.00300115	0.100302	0.827336	0.224919	0.0323481	0.489161	0.530972	0.317844	0.467191	0.289678	0.353838	0.349741
HGT6	-3.29543	1.48086	-0.662257	2.51195	2.36747	0.764237	0.738279	0.641041	-1.81457	-3.95769	-0.783483	-0.927964	-2.5312	-2.55715	-2.65439		0.0166193	0.0490355	0.224356	0.003007	0.00276666	0.0955874	0.234108	0.250701	0.0229701	0.0210754	0.0481161	0.0667173	0.0260221	0.0318398	0.0314089
HWP1	-8.41019	8.99335	0.0969553	-0.146035	8.31323	5.64515	-0.190218	0.0914464	0.583162	-8.31324	-8.55623	-0.0969588	-2.76504	-8.60041	-8.31874		0.100335	0.0290394	0.754891	0.24303	0.00415961	0.0026659	0.507012	0.538156	0.0335243	0.10018	0.100323	0.868037	0.127958	0.100174	0.100383
HYR1	-4.10042	2.52004	0.312248	0.0773589	4.80437	-0.411226	0.217574	0.27038	-1.58038	-3.78817	-4.02306	0.703947	-4.51165	-3.88285	-3.83004		0.15456	0.106927	0.446385	0.429915	0.00292821	0.204765	0.503585	0.253486	0.193457	0.154102	0.155717	0.281562	0.150297	0.158196	0.159646
IFE2	-2.37839	2.30416	0.0551885	0.331608	2.17952	-0.553618	0.216061	-0.039737	-0.0742282	-2.3232	-2.04678	-0.198873	-2.93201	-2.16233	-2.41813		0.0755032	0.0305212	0.805899	0.0608136	0.00410518	0.150442	0.535232	0.747421	0.893014	0.0759214	0.0768735	0.620701	0.0569283	0.0694197	0.0678988
IHD1	-5.57374	4.99657	1.57862	-0.543069	5.14653	2.6429	-0.177328	-0.0578194	-0.577174	-3.99512	-6.11681	-0.427213	-2.93084	-5.75107	-5.63156		0.0771079	0.0201069	0.00841801	0.354657	0.00521293	0.011687	0.6829	0.848435	0.234739	0.0814431	0.0736305	0.485007	0.0892946	0.0745072	0.0752034
LIP4	-0.333932	0.324302	0.667801	0.284555	0.916701	-0.420038	0.517243	0.391145	-0.00962977	0.333869	-0.0493765	0.582769	-0.75397	0.183311	0.0572136		0.628549	0.410026	0.163102	0.0601176	0.0356029	0.288782	0.0808067	0.0553299	0.99158	0.678436	0.942007	0.317041	0.485454	0.745461	0.927663
LYS143	-0.810058	0.248327	0.447053	-0.0407066	0.376643	-0.183436	0.312393	2.67307	-0.561731	-0.363005	-0.850765	-0.433416	-0.993495	-0.497665	1.86301		0.425384	0.0467078	0.172712	0.820721	0.087769	0.538007	0.454464	0.00262288	0.553046	0.687766	0.364693	0.568166	0.325855	0.536195	0.0111782
MKK2	-1.45412	0.862057	0.478046	0.0914741	0.7871	0.572208	0.10828	0.176538	-0.592059	-0.97607	-1.36264	-0.667016	-0.881908	-1.34584	-1.27758		0.115189	0.0198443	0.0927108	0.15998	0.010143	0.0737455	0.620541	0.100491	0.349135	0.213285	0.122545	0.262535	0.215271	0.136273	0.117007
NTH1	-1.2371	0.92515	0.215236	0.0866631	0.858772	0.491547	0.335695	0.246469	-0.311947	-1.02186	-1.15043	-0.378325	-0.745551	-0.901402	-0.990628		0.0348732	0.0364257	0.130632	0.0156842	0.0433316	0.0790926	0.388518	0.298567	0.381822	0.0414661	0.0388955	0.127704	0.0614162	0.0354366	0.0122767
OPT6	-1.35225	1.31848	0.597237	-0.0951465	1.23944	0.561709	0.21474	0.313545	-0.0337752	-0.755013	-1.4474	-0.112807	-0.790541	-1.13751	-1.03871		0.0659127	0.0208655	0.0703477	0.385181	0.0270211	0.0414443	0.437023	0.180712	0.934596	0.166117	0.047065	0.721341	0.114957	0.0524931	0.049142
orf19.11	-0.112946	0.489374	0.357459	0.00183235	0.746698	-0.326669	0.307898	0.184917	0.376428	0.244513	-0.111114	0.633752	-0.439616	0.194952	0.0719711		0.770774	0.0527772	0.0520299	0.978857	0.0401502	0.123058	0.388078	0.461683	0.258468	0.514389	0.730236	0.137859	0.355483	0.450811	0.616097
orf19.1167	-0.68051	0.710428	0.634604	0.175595	0.93541	-0.19064	0.456031	0.420306	0.0299177	-0.0459062	-0.504916	0.254899	-0.871151	-0.224479	-0.260204		0.503902	0.134052	0.218129	0.287434	0.0163602	0.538008	0.335129	0.111517	0.976396	0.963187	0.627691	0.739312	0.50557	0.833475	0.736373
orf19.1353	-0.529025	0.327154	0.319931	0.0948862	0.807453	-0.387631	0.232399	0.300853	-0.201871	-0.209093	-0.434139	0.278429	-0.916656	-0.296626	-0.228171		0.588321	0.0884031	0.461113	0.654606	0.0146697	0.336482	0.539601	0.286728	0.801409	0.821377	0.607969	0.729328	0.407079	0.69638	0.760075
orf19.1430	-0.262	0.478397	0.205086	-0.0754	0.690836	-0.483511	0.230827	0.204628	0.216397	-0.056914	-0.3374	0.428836	-0.74551	-0.0311721	-0.0573712		0.675287	0.012057	0.42566	0.66741	0.0724379	0.311566	0.523806	0.41172	0.707665	0.907268	0.502302	0.274243	0.21845	0.9366	0.875078
orf19.2076	-1.13687	0.970874	0.547151	1.62872	1.143	0.187661	0.673497	0.4753	-0.165993	-0.589715	0.491856	0.00612903	-0.949206	-0.46337	-0.661567		0.0879341	0.0687571	0.0308174	0.00841956	0.017043	0.113548	0.0698423	0.0435691	0.704225	0.243032	0.235424	0.982143	0.104215	0.254305	0.113108
orf19.2124	-0.823811	0.970875	0.477233	0.202239	0.642656	0.46297	0.416129	0.411664	0.147064	-0.346578	-0.621572	-0.181155	-0.36084	-0.407682	-0.412147		0.108955	0.0399495	0.0315246	0.0228876	0.0469204	0.0574623	0.195267	0.0545279	0.727564	0.38613	0.171597	0.529753	0.265351	0.257453	0.155587
orf19.217	-0.957133	0.365178	0.349383	0.110479	0.644251	-0.549854	0.367134	0.294242	-0.591955	-0.60775	-0.846653	-0.312881	-1.50699	-0.589998	-0.662891		0.00573478	0.0701424	0.316763	0.424139	0.0941701	0.00892232	0.178476	0.0123712	0.0338827	0.137042	0.0223446	0.152289	0.00549335	0.0115474	0.0176473
orf19.2175	-1.40353	1.60205	0.560484	0.156553	1.20913	0.852447	0.278255	0.22956	0.19852	-0.843047	-1.24698	-0.194399	-0.551084	-1.12528	-1.17397		0.0164591	0.0339542	0.0481679	0.109178	0.0185151	0.0483937	0.267238	0.276708	0.295102	0.0100858	0.0150393	0.479145	0.00810117	0.0309868	0.0418402
orf19.2317	-0.76808	0.587552	0.621096	0.138344	0.721929	1.30859	0.379322	0.356301	-0.180528	-0.146984	-0.629736	-0.0461508	0.540509	-0.388759	-0.411779		0.301692	0.195871	0.116338	0.247346	0.0662947	0.0248291	0.108256	0.0740235	0.817369	0.834978	0.402421	0.938552	0.388958	0.577304	0.534063
orf19.2366	1.62928	0.19478	0.402534	0.0310677	0.4018	0.0136492	0.319501	0.333634	1.82406	2.03182	1.66035	2.03108	1.64293	1.94878	1.96291		0.0681977	0.0767183	0.0208097	0.470198	0.0846252	0.895785	0.240466	0.100498	0.0673509	0.0505262	0.0801346	0.0339887	0.0691214	0.0241891	0.0106113
orf19.2701	-1.32952	1.6219	0.253101	0.00410872	1.63676	-0.231159	0.269996	0.29301	0.292382	-1.07642	-1.32541	0.307244	-1.56068	-1.05952	-1.03651		0.216636	0.0111971	0.271053	0.967972	0.00210682	0.501875	0.482147	0.25893	0.620544	0.26144	0.198224	0.519329	0.146522	0.190578	0.234877
orf19.2737	-0.568048	0.0952252	0.592812	-0.115235	0.341035	0.448924	0.35755	0.372818	-0.472823	0.0247633	-0.683283	-0.227013	-0.119125	-0.210499	-0.195231		0.410058	0.487575	0.0298964	0.00420102	0.171215	0.0378035	0.216547	0.0425787	0.515548	0.96643	0.355602	0.660792	0.835054	0.704615	0.688448
orf19.2781	-0.367548	0.158467	0.292332	-0.188424	0.452022	-0.627855	0.16158	0.0536057	-0.209082	-0.075216	-0.555972	0.0844733	-0.995403	-0.205968	-0.313943		0.674703	0.418427	0.380236	0.614286	0.263317	0.279613	0.695761	0.874477	0.769795	0.922274	0.43579	0.857969	0.261202	0.763231	0.620575
orf19.2812	-0.652559	0.519476	0.712279	0.27996	0.984609	-0.414465	0.48514	0.38347	-0.133083	0.0597198	-0.372599	0.332049	-1.06702	-0.167419	-0.269089		0.4603	0.0384351	0.118133	0.154058	0.0345055	0.130094	0.0716654	0.0556038	0.864899	0.942196	0.668107	0.6164	0.351422	0.803911	0.689767
orf19.3460	-0.435635	0.370273	0.448629	0.0860138	0.504528	0.334955	0.317888	0.253675	-0.0653622	0.0129945	-0.349621	0.0688929	-0.10068	-0.117747	-0.18196		0.358379	0.0183239	0.248192	0.303812	0.08271	0.273124	0.503102	0.334657	0.864265	0.975804	0.378912	0.738794	0.786767	0.730331	0.555888
orf19.3748	-0.591227	0.716864	0.433537	0.136161	0.744528	-0.228993	0.505946	0.552659	0.125636	-0.15769	-0.455067	0.153301	-0.82022	-0.0852815	-0.0385685		0.553724	0.0149956	0.102731	0.454802	0.0399709	0.510338	0.275537	0.0396645	0.877817	0.842613	0.58386	0.807819	0.365179	0.90035	0.955326
orf19.4216	-4.01507	0.474926	0.595973	0.226167	0.844995	-0.285019	0.406198	0.194296	-3.54014	-3.4191	-3.7889	-3.17008	-4.30009	-3.60887	-3.82077		0.385137	0.174226	0.105164	0.0542916	0.0508605	0.178965	0.184978	0.0831022	0.399271	0.402455	0.388806	0.406367	0.382073	0.39451	0.388037
orf19.4384.1	-1.80447	0.209701	0.582044	0.0841285	0.598924	-0.529479	0.216807	-0.0347374	-1.59477	-1.22243	-1.72035	-1.20555	-2.33395	-1.58767	-1.83921		0.0266767	0.554056	0.177425	0.318214	0.0249558	0.105919	0.341752	0.771414	0.0642215	0.0648952	0.0297558	0.0421904	0.023998	0.0316531	0.024718
orf19.4936.1	-0.567635	0.337316	0.405154	-0.0582297	0.628796	-0.369775	0.26232	0.149136	-0.230319	-0.162481	-0.625865	0.0611607	-0.93741	-0.305316	-0.418499		0.49118	0.206689	0.296676	0.304044	0.0524811	0.230831	0.26739	0.521345	0.754324	0.844943	0.478819	0.934685	0.337008	0.667519	0.627979
orf19.5205	-0.790824	0.737901	0.469794	0.0181988	0.882357	-0.238676	0.254868	0.147457	-0.0529232	-0.321031	-0.772625	0.0915323	-1.0295	-0.535957	-0.643367		0.337901	0.0225415	0.256759	0.917943	0.0165282	0.367146	0.231543	0.38761	0.93488	0.691864	0.320619	0.862194	0.231945	0.441023	0.384124
orf19.5267	0.884292	-0.276667	0.131186	0.0353683	2.42374	-1.28626	0.35444	0.419486	0.607625	1.01548	0.91966	3.30804	-0.401972	1.23873	1.30378		0.35958	0.0286367	0.495484	0.47565	0.00785601	0.00942795	0.160768	0.0602956	0.527299	0.381718	0.3639	0.00895616	0.739531	0.195085	0.120159
orf19.5290	-0.196837	0.315414	0.297485	-0.0747823	0.558381	-0.403865	0.245802	0.137476	0.118576	0.100647	-0.27162	0.361544	-0.600702	0.0489646	-0.0593612		0.832236	0.0617665	0.194232	0.641705	0.0771166	0.263962	0.450823	0.444584	0.873392	0.907166	0.741191	0.606908	0.508955	0.94508	0.937641
orf19.5308	-0.52602	0.501632	0.380543	0.235376	0.833192	-0.33672	0.289029	0.405837	-0.0243879	-0.145477	-0.290644	0.307172	-0.86274	-0.236991	-0.120183		0.589474	0.102793	0.243839	0.150041	0.0844631	0.329042	0.292083	0.0753071	0.978619	0.882394	0.710133	0.604981	0.466748	0.7831	0.878729
orf19.6148	-1.85822	1.52608	1.01558	-0.143532	0.766216	2.16871	0.21307	0.0408769	-0.332144	-0.84264	-2.00176	-1.09201	0.310486	-1.64515	-1.81735		0.00742774	0.0601165	0.0517295	0.478921	0.0627747	0.0188129	0.498879	0.677789	0.137744	0.0207727	0.0149523	0.0352045	0.139269	0.0210472	0.0118644
orf19.670.2	-2.73805	1.5374	-0.508525	-0.869421	2.44497	-0.166172	-0.490045	-0.0780757	-1.20066	-3.24658	-3.60748	-0.293085	-2.90423	-3.2281	-2.81613		0.322029	0.0611084	0.189068	0.0475115	0.00539563	0.765422	0.238528	0.799428	0.482671	0.296647	0.286005	0.814043	0.306005	0.292091	0.303217
orf19.675	-1.35394	1.26758	-0.348418	-0.735985	0.851882	-0.930648	-0.128699	-0.323393	-0.086359	-1.70236	-2.08992	-0.502056	-2.28459	-1.48264	-1.67733		0.123381	0.0284412	0.272792	0.20928	0.120458	0.212576	0.808902	0.545311	0.869564	0.0660337	0.0369061	0.145756	0.0296447	0.0435312	0.0339841
orf19.6758	-1.06232	0.660502	0.463462	0.109497	1.25789	-0.204838	0.507782	0.330943	-0.401821	-0.598861	-0.952825	0.195572	-1.26716	-0.55454	-0.73138		0.253071	0.0276746	0.126415	0.128695	0.042449	0.250749	0.155191	0.0563912	0.582118	0.439018	0.262526	0.589665	0.210845	0.437924	0.333074
orf19.6888	-1.09333	0.457994	0.490796	0.232776	1.09919	0.0434801	4.01669	0.183701	-0.635333	-0.602531	-0.86055	0.00586321	-1.04985	2.92337	-0.909625		0.217167	0.0298686	0.106728	0.178349	0.0254156	0.845326	0.00850175	0.072923	0.326077	0.413078	0.230611	0.987549	0.173682	0.0130872	0.238391
orf19.7009	-0.510759	0.471733	0.543645	0.127644	0.720845	-0.0878731	0.313536	0.310739	-0.0390261	0.0328864	-0.383115	0.210087	-0.598632	-0.197222	-0.20002		0.505396	0.0732654	0.0823658	0.225649	0.0303235	0.584951	0.276774	0.142542	0.956285	0.960501	0.560799	0.690395	0.442708	0.743959	0.719846
orf19.7056	-1.11594	0.563826	0.71974	0.131732	0.95278	-0.120335	0.434902	0.364722	-0.552118	-0.396203	-0.984212	-0.163163	-1.23628	-0.681042	-0.751221		0.101953	0.0343437	0.0712929	0.365146	0.0358673	0.320155	0.19769	0.0549353	0.238614	0.342741	0.082319	0.561455	0.0772797	0.114563	0.128178
orf19.7214	-0.970584	0.386062	1.16484	-0.480604	0.397896	0.0208253	0.132329	-0.170886	-0.584522	0.194259	-1.45119	-0.572688	-0.949759	-0.838256	-1.14147		0.0322237	0.0444082	0.0160685	0.206869	0.404307	0.949743	0.777486	0.679392	0.0392654	0.479183	0.000490045	0.047428	0.0110806	0.033151	0.00299347
orf19.7340	-0.253308	0.282646	0.207384	0.0366964	0.544917	-0.629494	0.305041	-0.060514	0.0293372	-0.0459246	-0.216612	0.291609	-0.882802	0.0517331	-0.313822		0.756815	0.0423237	0.415698	0.649162	0.169785	0.0125018	0.147693	0.787927	0.970533	0.94916	0.778069	0.629482	0.417642	0.933054	0.630044
orf19.7341	-1.74763	1.10558	0.447244	0.10489	1.00104	0.178503	0.326798	0.271242	-0.642045	-1.30038	-1.64274	-0.746592	-1.56912	-1.42083	-1.47639		0.00233316	0.0610211	0.0164697	0.332457	0.0208089	0.268626	0.438596	0.200375	0.0780558	0.00178247	0.000575118	0.0314149	0.000315601	0.00514387	0.00231201
orf19.7380	-0.926915	0.899487	0.423242	-0.027563	0.946334	0.129165	0.218977	0.325842	-0.0274281	-0.503673	-0.954478	0.0194184	-0.797751	-0.707938	-0.601073		0.0394221	0.0195152	0.264008	0.67784	0.0289563	0.227066	0.377408	0.0615433	0.910928	0.267415	0.0467457	0.925306	0.0482399	0.0595649	0.0338615
orf19.7567	-1.74478	1.12176	0.48549	0.396305	1.07087	0.390029	0.422352	0.385027	-0.623017	-1.25929	-1.34847	-0.673911	-1.35475	-1.32242	-1.35975		0.049849	0.025645	0.189489	0.0863107	0.037015	0.269849	0.243874	0.00257212	0.249578	0.11887	0.0866196	0.18345	0.107968	0.106253	0.0666194
orf19.915	-1.13208	1.21384	0.383984	0.527406	1.02714	0.102921	0.447976	0.464369	0.0817663	-0.748093	-0.604671	-0.104937	-1.02916	-0.684101	-0.667708		0.149877	0.0333472	0.121737	0.00247131	0.0223591	0.486234	0.175583	0.0310705	0.881065	0.234885	0.301445	0.73373	0.129975	0.211707	0.215216
OSM1	-1.64554	0.976617	0.350023	0.386102	0.788529	-0.332951	0.6962	0.611051	-0.668923	-1.29552	-1.25944	-0.85701	-1.97849	-0.94934	-1.03449		0.144717	0.110708	0.191022	0.00976693	0.043747	0.424061	0.185429	0.0702401	0.422036	0.18832	0.178647	0.211784	0.0840184	0.193027	0.171821
PDC11	-1.06491	-0.276301	-1.86194	0.677817	0.149408	-1.22496	0.732702	0.278034	-1.34121	-2.92685	-0.387097	-0.915506	-2.28987	-0.332212	-0.78688		0.332729	0.572827	0.167719	0.130546	0.816922	0.216677	0.315105	0.673974	0.187363	0.0733325	0.511039	0.165028	0.0915003	0.454653	0.181369
PFK1	-1.84658	0.575379	0.0409558	1.35608	0.760798	-0.361733	0.529674	0.307025	-1.2712	-1.80563	-0.4905	-1.08578	-2.20831	-1.31691	-1.53956		0.251089	0.0490606	0.718349	0.00158781	0.0682401	0.257887	0.135085	0.306171	0.325902	0.240625	0.59417	0.323903	0.197866	0.286437	0.246848
PGA10	-2.97744	0.494768	0.484753	0.281369	0.665828	-0.203187	0.326711	0.307533	-2.48267	-2.49268	-2.69607	-2.31161	-3.18062	-2.65072	-2.6699		0.0622539	0.26427	0.111427	0.0342498	0.146829	0.0759329	0.224516	0.112959	0.0778699	0.0796231	0.0632811	0.0676778	0.0580168	0.0748013	0.0670483
PGA13	-0.0427001	-1.63515	2.70666	0.427403	0.451769	1.5373	0.331761	0.309335	-1.67785	2.66396	0.384703	0.409069	1.4946	0.289061	0.266635		0.453389	0.0036635	0.0383392	0.123988	0.1821	0.0238787	0.164331	0.0315287	0.00717408	0.0394424	0.168845	0.253184	0.0230205	0.128646	0.00959096
PGA30	0.85295	-0.380403	1.04188	0.481379	-0.103001	-1.05102	0.513123	0.4526	0.472547	1.89483	1.33433	0.749948	-0.19807	1.36607	1.30555		0.353388	0.054736	0.0127578	0.00275159	0.730146	0.0648169	0.166196	0.133642	0.568584	0.079134	0.148907	0.213968	0.803837	0.119297	0.0721667
PGA34	2.36574	0.64411	0.635908	0.215602	-0.0426148	0.0246625	0.319814	0.485899	3.00985	3.00165	2.58134	2.32313	2.3904	2.68556	2.85164		0.0268804	0.0724505	0.0775482	0.402333	0.853085	0.933383	0.292	0.0321857	0.000404913	0.0017988	0.000991862	0.00756025	0.00634778	0.00688515	0.00273291
PGA38	1.16697	-0.207467	0.389537	0.215384	0.255272	-0.045032	0.511956	0.523338	0.959501	1.55651	1.38235	1.42224	1.12194	1.67892	1.69031		0.0746962	0.229427	0.281902	0.21125	0.255065	0.623524	0.0682539	0.0192577	0.217292	0.138246	0.100502	0.0420178	0.12314	0.0413756	0.0118021
PGA61	-0.908297	0.557138	0.441685	0.146417	0.866187	-0.0919623	0.443204	0.313324	-0.351159	-0.466612	-0.76188	-0.0421095	-1.00026	-0.465093	-0.594973		0.305898	0.0383581	0.13773	0.422855	0.0491465	0.774341	0.208062	0.0691652	0.637907	0.558582	0.389613	0.937287	0.351379	0.508102	0.436771
PHO89	2.00155	-0.127973	-0.14681	-0.394564	0.956868	-1.21931	0.0823976	0.131815	1.87358	1.85475	1.60699	2.95842	0.782246	2.08395	2.13337		0.0459843	0.588436	0.227782	0.117282	0.0339449	0.019247	0.630003	0.636502	0.0117177	0.0738637	0.0620822	0.00407802	0.196005	0.010371	0.000118567
PIR1	2.00981	-1.97271	0.253436	0.254266	-0.753552	-0.441058	0.29364	0.300061	0.0371009	2.26324	2.26407	1.25626	1.56875	2.30345	2.30987		0.101567	0.0119674	0.136318	0.00318536	0.0637884	0.0760339	0.315204	0.264391	0.974544	0.102369	0.0730148	0.166226	0.149455	0.0433413	0.012353
PRA1	-1.09337	0.571644	0.289595	-0.0997102	1.53169	-0.493674	0.198086	-0.0622592	-0.521726	-0.803775	-1.19308	0.438318	-1.58704	-0.895284	-1.15563		0.109068	0.0192734	0.385543	0.716089	0.0361644	0.172782	0.585563	0.803303	0.276056	0.147991	0.0419857	0.374854	0.0343917	0.0427201	0.0456909
PSA2	-2.13095	1.54148	1.9111	-0.165569	1.34439	0.469883	0.636406	0.703562	-0.589473	-0.219856	-2.29652	-0.786567	-1.66107	-1.49455	-1.42739		0.0547974	0.0659159	0.0121153	0.149327	0.0132143	0.123087	0.118798	0.0067356	0.17015	0.355143	0.0571865	0.189376	0.082734	0.0746859	0.0881716
PST1	-3.1724	1.6626	0.409152	-0.0123949	2.1144	0.0500395	0.452241	0.324538	-1.50979	-2.76325	-3.18479	-1.058	-3.12236	-2.72016	-2.84786		0.00818698	0.0538032	0.0386447	0.8672	0.0176571	0.828754	0.183078	0.13977	0.0118844	0.00893984	0.00908703	0.0496312	0.0110283	0.011208	0.0113335
RBE1	1.48433	-2.43022	-0.829943	-0.1364	-0.109293	-2.94672	0.476008	0.328089	-0.945894	0.654387	1.34793	1.37504	-1.46239	1.96034	1.81242		0.372266	0.0923217	0.138522	0.550293	0.820228	0.0891715	0.29838	0.493403	0.62194	0.64443	0.338398	0.197206	0.507627	0.0885754	0.0728309
RBT1	-2.32449	1.64463	0.297852	-0.0194154	2.06403	3.8622	0.120014	0.0219894	-0.679869	-2.02664	-2.34391	-0.260466	1.5377	-2.20448	-2.30251		0.0938604	0.0291886	0.425952	0.818438	0.0114971	0.0296942	0.776182	0.930211	0.34521	0.102018	0.0972005	0.56279	0.110913	0.083021	0.0780441
RFX2	-1.65349	1.34887	2.02222	0.113022	0.961194	1.53222	0.295549	0.436114	-0.30462	0.368736	-1.54047	-0.692293	-0.121265	-1.35794	-1.21737		0.0138366	0.0234578	0.00671351	0.448251	0.0520113	0.0170006	0.163376	0.0108419	0.0244473	0.000294933	0.0108544	0.0902593	0.238645	0.0203658	0.0253127
RHD3	4.81737	-4.57581	0.0846524	-0.0970484	-4.5098	-0.546317	0.491018	0.518561	0.241566	4.90202	4.72032	0.307573	4.27105	5.30839	5.33593		0.0199009	0.0118331	0.413076	0.372507	0.0132479	0.0129775	0.161795	0.143765	0.866707	0.0143058	0.0112973	0.791074	0.0351524	0.0115156	0.00130916
RNY11	-0.783147	0.689188	0.504496	0.165546	0.866977	-0.344355	0.341174	0.327702	-0.0939592	-0.278651	-0.617602	0.0838291	-1.1275	-0.441973	-0.455445		0.555924	0.00396694	0.206139	0.448246	0.0822881	0.181179	0.360551	0.340478	0.923394	0.785831	0.584049	0.909101	0.418827	0.644536	0.642283
RTA4	-1.36671	0.434384	0.319208	0.0573294	0.695087	-0.384386	0.288763	0.21408	-0.932324	-1.0475	-1.30938	-0.671621	-1.75109	-1.07795	-1.15263		0.0239615	0.0131184	0.242557	0.607282	0.00709858	0.189067	0.454435	0.406236	0.0428754	0.01419	0.0148035	0.0772906	0.00529474	3.7316e-05	0.00471382
SCW11	1.2176	0.11048	0.255734	0.155914	0.73403	-0.372817	0.376109	0.404717	1.32808	1.47333	1.37351	1.95163	0.844781	1.59371	1.62232		0.237924	0.333973	0.278169	0.150379	0.0427993	0.0328333	0.149191	0.0543009	0.21644	0.234138	0.216378	0.0575553	0.435904	0.119646	0.0782274
SIM1	0.864545	-1.19633	0.481449	0.279114	-0.747579	-0.0142201	0.292969	0.261842	-0.33179	1.34599	1.14366	0.116966	0.850325	1.15751	1.12639		0.390891	0.00208698	0.0188942	0.057147	0.0280494	0.90264	0.194001	0.153418	0.800695	0.213344	0.290643	0.913705	0.452163	0.229786	0.186661
SIT1	-1.93395	-0.104815	-0.889214	-0.652012	0.701782	-1.54558	-0.227444	-0.277515	-2.03877	-2.82317	-2.58597	-1.23217	-3.47953	-2.1614	-2.21147		0.401922	0.723719	0.244502	0.274622	0.252586	0.189225	0.742293	0.680092	0.36939	0.309118	0.32165	0.439177	0.27806	0.33408	0.324699
SOD3	-3.493	2.41647	0.519301	0.323417	3.70492	1.47146	0.183936	-0.160469	-1.07653	-2.9737	-3.16958	0.211926	-2.02153	-3.30906	-3.65347		0.00402038	0.068415	0.389458	0.464015	0.00978744	0.215754	0.547335	0.567489	0.0521748	0.00646479	0.00709679	0.436587	0.00675437	0.00381747	0.00537532
TPS1	-0.869506	0.448869	0.809567	0.437642	0.382423	-0.19184	0.436682	0.379065	-0.420638	-0.0599394	-0.431864	-0.487083	-1.06135	-0.432825	-0.490441		0.325553	0.0675598	0.0179915	0.0245124	0.236022	0.4647	0.304853	0.259015	0.553521	0.928884	0.518451	0.394727	0.203458	0.442347	0.360957
TYE7	-0.805642	-0.880505	-0.64482	1.16664	-0.174571	-1.87659	0.58995	0.281921	-1.68615	-1.45046	0.361002	-0.980212	-2.68224	-0.215692	-0.52372		0.480578	0.165066	0.197548	0.0314155	0.775255	0.170004	0.177153	0.573654	0.215649	0.246043	0.559326	0.260428	0.108386	0.734797	0.443146
UME6	-2.78732	2.01555	0.438273	-0.0323425	1.46482	3.06922	0.453946	0.557955	-0.771768	-2.34904	-2.81966	-1.32249	0.281904	-2.33337	-2.22936		0.0617126	0.0348047	0.281098	0.74266	0.0204647	0.0232151	0.236374	0.058704	0.096564	0.0505863	0.0570934	0.120863	0.179947	0.0574546	0.0638435
WH11	-3.16273	0.558727	0.495621	0.0442583	1.41769	-0.345486	0.337625	0.223355	-2.604	-2.6671	-3.11847	-1.74504	-3.50821	-2.8251	-2.93937		0.412547	0.0254217	0.193072	0.838786	0.00270349	0.226877	0.388752	0.196163	0.435794	0.438517	0.411656	0.504218	0.400389	0.422586	0.420025
WOR3	-2.21015	2.90035	-0.467771	0.233102	3.14039	0.891764	0.0948	0.169184	0.690195	-2.67793	-1.97705	0.930237	-1.31839	-2.11535	-2.04097		0.0553668	0.0131773	0.29391	0.393023	0.00739424	0.0339778	0.775822	0.24907	0.00317573	0.0316324	0.0417773	0.0716452	0.0669158	0.0412903	0.0514336
YKE2	-0.649596	0.429277	0.448385	0.118696	0.559823	0.0230674	0.285913	0.21646	-0.220319	-0.201211	-0.5309	-0.0897725	-0.626528	-0.363683	-0.433136		0.256961	0.0677607	0.0397246	0.139713	0.0794105	0.915602	0.411339	0.298178	0.629889	0.68105	0.282458	0.73563	0.206052	0.390851	0.254889

## Sheet: P87
	Log fold change	Log fold change	Log fold change	Log fold change	Log fold change	Log fold change	Log fold change	Log fold change	Log fold change	Log fold change	Log fold change	Log fold change	Log fold change	Log fold change	Log fold change		P-value	P-value	P-value	P-value	P-value
gene	P87 efg1dd/WT	P87 BRG1OE/efg1dd	P87 RFX2 OE/efg1dd	P87 TYE7 OE/efg1dd	P87 WOR3 OE/efg1dd	P87 UME6 OE/efg1dd	P87 6888 OE/efg1dd	P87 LYS143 OE/efg1dd	P87 BRG1OE/WT	P87 RFX2 OE/WT	P87 TYE7 OE/WT	P87 WOR3 OE/WT	P87 UME6 OE/WT	P87 6888 OE/WT	P87 LYS143 OE/WT		P87 efg1dd/WT	P87 WOR3 OE/efg1dd	P87 LYS143 OE/efg1dd	P87 WOR3 OE/WT	P87 LYS143 OE/WT
ADH3	2.18352	-0.171336	-1.14789	-1.44018	0.939604	-1.43251	-0.732452	-0.0190328	2.01219	1.03563	0.74334	3.12313	0.751013	1.45107	2.16449		0.160203	0.323497	0.979399	0.0423546	0.0327786
ALS1	-1.98988	1.01024	0.294484	0.0185412	0.24434	0.330874	0.216837	0.329329	-0.979635	-1.6954	-1.97134	-1.74554	-1.65901	-1.77304	-1.66055		0.0645956	0.339205	0.367139	0.0520029	0.041899
ALS3	-6.13862	5.046	-1.07475	-1.06706	4.77476	2.10272	-0.212926	-0.149559	-1.09262	-7.21337	-7.20568	-1.36385	-4.0359	-6.35154	-6.28818		0.018353	0.0228523	0.615107	0.0590249	0.0177835
AOX1	-0.425082	1.81543	0.331465	-0.0426379	1.0819	0.345611	0.433508	0.308139	1.39035	-0.0936163	-0.467719	0.65682	-0.0794706	0.00842628	-0.116942		0.24866	0.0607772	0.527761	0.125063	0.560443
ASM3	-3.99432	1.38988	0.138506	0.126371	2.67967	0.431686	0.256165	0.484513	-2.60444	-3.85582	-3.86795	-1.31466	-3.56263	-3.73816	-3.50981		0.0244151	0.0229328	0.358595	0.0784155	0.0258233
ASR1	-1.68493	1.69992	-0.0501842	0.504939	1.00574	0.231171	-0.121648	0.205051	0.0149898	-1.73511	-1.17999	-0.679185	-1.45375	-1.80657	-1.47987		0.0783506	0.103195	0.549866	0.208084	0.044122
ASR3	-2.07463	2.41803	-0.190713	-0.220485	1.40798	0.222889	0.082415	0.285071	0.343391	-2.26535	-2.29512	-0.666656	-1.85175	-1.99222	-1.78956		0.0332225	0.0417708	0.417676	0.154428	0.0318226
BRG1	-2.67469	3.87263	-0.238978	-0.131676	1.15346	0.465433	-0.103872	0.172738	1.19794	-2.91367	-2.80637	-1.52123	-2.20926	-2.77856	-2.50195		0.0208419	0.0907219	0.618252	0.0498165	0.0156954
CIP1	1.23008	-0.0424328	-4.91093	1.36015	0.395203	-0.882662	-4.99784	-0.324072	1.18764	-3.68086	2.59023	1.62528	0.347415	-3.76777	0.906005		0.0214313	0.623679	0.701079	0.20028	0.420488
DDR48	-5.19701	1.78852	-0.536648	-0.585943	1.67806	0.127658	-0.19638	-0.0961155	-3.40849	-5.73366	-5.78295	-3.51895	-5.06935	-5.39339	-5.29313		0.0250562	0.161777	0.813618	0.0318833	0.0244907
ECE1	-8.18671	5.38352	0.160923	0.36365	4.12387	0.782064	0.167034	0.43444	-2.80319	-8.02579	-7.82306	-4.06284	-7.40464	-8.01967	-7.75227		0.014145	0.241331	0.447072	0.0210314	0.0139674
EFG1	-9.70636	-4.46555	-4.7642	-4.3386	-4.45778	-4.75829	-4.8511	-1.50196	-14.1719	-14.4706	-14.045	-14.1641	-14.4646	-14.5575	-11.2083		0.0130695	0.276421	0.543489	0.0129683	0.0129977
EFH1	1.81323	-0.280808	0.710494	-0.184178	-0.460877	0.286472	0.45005	0.436695	1.53242	2.52372	1.62905	1.35235	2.0997	2.26328	2.24992		0.0133058	0.0996539	0.106578	0.000588323	0.0182178
ENG1	2.08361	-0.383344	0.0607823	-0.172984	0.562959	-0.43566	0.0166308	0.45593	1.70027	2.14439	1.91063	2.64657	1.64795	2.10024	2.53954		0.00651998	0.0481271	0.168098	0.00411855	0.0103458
ERG251	-2.75339	2.25533	-0.062083	0.79572	0.996556	0.731573	0.4825	0.218375	-0.498055	-2.81547	-1.95767	-1.75683	-2.02181	-2.27089	-2.53501		0.0241054	0.140218	0.248863	0.0549779	0.0240277
FAV2	-1.54622	1.81184	0.362028	-0.0451143	0.760445	0.766703	0.434533	0.578546	0.265618	-1.18419	-1.59133	-0.785775	-0.779518	-1.11169	-0.967675		0.0395352	0.26703	0.235484	0.141368	0.0125953
FET34	-0.649426	-0.162275	-0.423612	-0.500635	0.27539	0.174141	-0.318851	0.284163	-0.811701	-1.07304	-1.15006	-0.374036	-0.475285	-0.968277	-0.365263		0.176557	0.560055	0.482587	0.437272	0.28059
FGR41	2.6587	0.433493	-0.138594	-0.0984192	0.635949	0.22866	0.332591	0.443275	3.09219	2.52011	2.56028	3.29465	2.88736	2.99129	3.10197		0.00237931	0.0342823	0.132694	0.00365164	0.00756382
FGR50	1.65402	0.0167981	-0.0466533	0.215722	0.619497	-0.307093	0.129588	0.231374	1.67082	1.60737	1.86975	2.27352	1.34693	1.78361	1.8854		0.00938518	0.0617364	0.370788	0.00436478	0.0121826
FRE7	-2.6109	1.73266	-0.609721	0.196068	-0.796139	1.90359	0.0393702	0.723911	-0.878246	-3.22062	-2.41483	-3.40704	-0.70731	-2.57153	-1.88699		0.0529119	0.426359	0.30467	0.0237656	0.0317942
FRP6	-0.97961	0.904002	0.398167	0.810653	1.02663	0.71223	0.198755	0.406178	-0.0756086	-0.581443	-0.168957	0.0470231	-0.267381	-0.780855	-0.573432		0.0906925	0.100524	0.239499	0.911089	0.112358
GLK1	-2.24777	1.8331	-0.714505	-0.701178	0.99424	-0.540571	-0.664069	-0.0506484	-0.414666	-2.96228	-2.94895	-1.25353	-2.78834	-2.91184	-2.29842		0.0265976	0.233158	0.920981	0.0826722	0.0241679
GLK4	-2.24131	1.85695	-1.00165	-1.00167	0.962864	-0.680896	-0.733728	-0.0904151	-0.384359	-3.24296	-3.24298	-1.27844	-2.9222	-2.97503	-2.33172		0.0387084	0.280711	0.872272	0.097627	0.0316114
GPH1	-1.2229	1.41994	0.624504	0.275556	1.24558	0.789783	0.0478634	0.328548	0.197045	-0.598394	-0.947342	0.0226788	-0.433115	-1.17503	-0.89435		0.056658	0.0584131	0.363951	0.943458	0.0582917
HEM13	-1.11075	1.03888	-0.044298	0.741904	0.549915	0.551449	0.338285	0.387986	-0.0718632	-1.15505	-0.368843	-0.560832	-0.559298	-0.772462	-0.722761		0.0730389	0.110243	0.160468	0.155075	0.0509115
HGT10	0.192895	1.45116	0.336283	0.0825187	0.86431	0.375135	0.467461	0.661003	1.64406	0.529178	0.275414	1.05721	0.56803	0.660356	0.853898		0.643983	0.135133	0.243787	0.0144376	0.0932173
HGT19	-0.448354	1.25015	0.271959	0.422786	0.529742	0.170949	0.0446219	0.156424	0.801796	-0.176395	-0.0255684	0.0813875	-0.277405	-0.403733	-0.29193		0.298815	0.35096	0.679183	0.732589	0.412375
HGT6	-2.75484	1.67387	-1.46225	2.20061	1.7649	0.763804	-1.15581	-0.586296	-1.08096	-4.21709	-0.554226	-0.989938	-1.99103	-3.91065	-3.34113		0.0266333	0.129153	0.498497	0.115307	0.0200355
HWP1	-8.48637	6.43235	0.229865	0.159682	3.13858	3.25255	0.0823786	0.478673	-2.05402	-8.2565	-8.32669	-5.34779	-5.23382	-8.40399	-8.0077		0.0241228	0.189328	0.242986	0.027318	0.0240979
HYR1	-1.75954	1.89975	0.00486307	0.161784	2.63042	-0.196384	0.276193	0.373893	0.14021	-1.75467	-1.59775	0.870882	-1.95592	-1.48334	-1.38564		0.0211254	0.156073	0.304033	0.355509	0.00815974
IFE2	-2.26505	3.57821	0.0919487	0.766415	2.68456	0.537548	0.0719649	0.352162	1.31317	-2.1731	-1.49863	0.419515	-1.7275	-2.19308	-1.91289		0.158928	0.157881	0.318595	0.267743	0.155629
IHD1	-3.52659	2.49299	0.215041	-2.15676	2.14904	1.07733	-0.0693431	-0.133249	-1.0336	-3.31155	-5.68335	-1.37755	-2.44926	-3.59594	-3.65984		0.0247317	0.0138282	0.508074	0.0561389	0.0213805
LIP4	0.785823	0.412832	-0.150772	0.521316	0.461735	-0.0642147	-0.0462175	0.272108	1.19866	0.635051	1.30714	1.24756	0.721609	0.739606	1.05793		0.132895	0.230708	0.520537	0.00433656	0.120977
LYS143	-0.651475	0.957519	0.158984	0.20928	0.475614	0.229951	0.068246	2.78786	0.306044	-0.49249	-0.442195	-0.175861	-0.421524	-0.583229	2.13639		0.155487	0.153636	0.0133426	0.453196	0.00668528
MKK2	-1.30807	1.39341	0.0214461	-0.142779	0.925599	1.00448	0.0827964	0.29683	0.0853467	-1.28662	-1.45085	-0.382469	-0.303591	-1.22527	-1.01124		0.0671024	0.0640522	0.251048	0.318378	0.0588579
NTH1	-0.77821	0.995196	0.192585	0.0408355	0.781407	0.732185	0.0512129	0.380218	0.216986	-0.585626	-0.737375	0.00319683	-0.0460255	-0.726997	-0.397992		0.101117	0.0367708	0.339893	0.990763	0.185261
OPT6	-1.33398	1.73965	-0.0836337	-0.166732	1.102	0.743923	0.319001	0.542602	0.405667	-1.41762	-1.50071	-0.231987	-0.590059	-1.01498	-0.79138		0.0487362	0.0475816	0.256142	0.315536	0.0250764
OSM1	-1.86019	1.99096	-0.136578	0.619064	1.50215	0.221724	0.16461	0.32422	0.130768	-1.99677	-1.24112	-0.358042	-1.63847	-1.69558	-1.53597		0.0455776	0.111507	0.381069	0.395075	0.0251577
PDC11	-0.450607	0.297721	-0.850504	0.685701	0.27385	-0.795644	-0.367521	0.148586	-0.152886	-1.30111	0.235094	-0.176757	-1.24625	-0.818128	-0.30202		0.377257	0.660273	0.767775	0.656399	0.208658
PFK1	-0.867982	0.806873	-0.0647449	1.30919	0.717893	-0.0703556	-0.147417	0.227164	-0.0611086	-0.932726	0.441207	-0.150089	-0.938337	-1.0154	-0.640818		0.0808104	0.137285	0.57367	0.558488	0.0266004
PGA10	-2.59452	0.391536	0.0583819	0.771295	0.0964997	-0.143925	-0.485101	-0.0449381	-2.20299	-2.53614	-1.82323	-2.49802	-2.73845	-3.07962	-2.63946		0.0154089	0.867293	0.825445	0.0238588	0.010416
PGA13	-2.43542	0.699548	2.83498	0.408229	1.17987	2.26952	-0.108092	0.361418	-1.73587	0.399564	-2.02719	-1.25555	-0.165899	-2.54351	-2.074		0.0430707	0.0925807	0.417255	0.118801	0.0376476
PGA30	2.46452	0.460743	2.10289	0.575218	-0.258087	0.220025	0.215778	0.597798	2.92526	4.56741	3.03974	2.20643	2.68455	2.6803	3.06232		0.00529277	0.104042	0.172902	6.72252e-05	0.0197191
PGA34	3.05591	0.585078	0.687078	0.0172126	-0.529277	0.212784	0.271824	0.476601	3.64099	3.74299	3.07312	2.52663	3.26869	3.32773	3.53251		0.010586	0.0806402	0.0839888	0.000323941	0.010017
PGA38	1.83055	0.660952	0.136876	0.22809	0.676126	0.0901608	0.334138	0.527424	2.49151	1.96743	2.05864	2.50668	1.92071	2.16469	2.35798		0.00773802	0.0490195	0.14562	0.00551844	0.012167
PGA61	-0.362966	1.3167	0.214102	0.000458497	0.912342	0.657277	0.478649	0.55568	0.953731	-0.148864	-0.362507	0.549376	0.294312	0.115683	0.192714		0.312065	0.0713829	0.2105	0.0451881	0.0547884
PHO89	1.33134	1.86718	-0.176938	-0.612953	2.60965	0.00940029	-0.114075	0.241966	3.19852	1.1544	0.718385	3.94099	1.34074	1.21726	1.5733		0.0738186	0.00960213	0.496695	0.00598303	0.0265618
PIR1	2.84293	-0.844315	0.295891	0.425706	0.26639	0.430284	0.188343	0.452234	1.99861	3.13882	3.26863	3.10932	3.27321	3.03127	3.29516		0.0132372	0.351774	0.219383	0.00657182	0.00853399
PRA1	-0.87965	0.517267	-0.0463946	-0.277826	0.503624	0.00946504	-0.363829	0.325224	-0.362383	-0.926045	-1.15748	-0.376026	-0.870185	-1.24348	-0.554426		0.159446	0.397569	0.556878	0.36417	0.0922373
PSA2	-2.58887	2.7287	0.630337	0.00498389	1.91229	0.818897	0.428087	0.454828	0.139829	-1.95854	-2.58389	-0.676586	-1.76998	-2.16079	-2.13405		0.0281251	0.161757	0.231284	0.171231	0.0189264
PST1	-3.91068	3.05697	-0.137786	-0.419069	2.34408	0.772096	0.248694	0.337907	-0.853703	-4.04846	-4.32975	-1.5666	-3.13858	-3.66198	-3.57277		0.0238971	0.0653355	0.459105	0.067522	0.021513
RBE1	4.78506	-2.45817	-0.877445	-0.636624	0.949659	-2.14364	-0.467637	0.265732	2.32689	3.90761	4.14844	5.73472	2.64142	4.31742	5.05079		0.0452979	0.0278984	0.543969	0.00229616	0.0052959
RBT1	-3.59647	1.16139	0.345452	0.234837	0.983627	1.4922	0.349952	0.819146	-2.43508	-3.25101	-3.36163	-2.61284	-2.10426	-3.24651	-2.77732		0.0448911	0.138267	0.193343	0.0559318	0.0438356
RFX2	-2.05261	1.39749	2.21857	-0.0994028	0.716916	1.73791	0.274239	0.383211	-0.655121	0.165954	-2.15202	-1.3357	-0.3147	-1.77838	-1.6694		0.0329452	0.0965545	0.339312	0.0462296	0.018265
RHD3	4.13128	-1.64467	0.438752	0.42776	-1.50138	0.630506	0.261893	0.434221	2.48661	4.57003	4.55904	2.6299	4.76178	4.39317	4.5655		0.0197145	0.0689707	0.235994	0.0263885	0.00579748
RNY11	0.55187	1.29147	0.201695	0.028747	0.821868	0.435889	0.215383	0.532698	1.84334	0.753565	0.580617	1.37374	0.987759	0.767253	1.08457		0.0806064	0.115987	0.264161	0.0299632	0.0872832
RTA4	-1.37228	1.38698	0.322445	0.138147	0.877982	0.459301	0.30214	0.495765	0.0146992	-1.04983	-1.23413	-0.494297	-0.912978	-1.07014	-0.876514		0.0610215	0.113751	0.270227	0.140481	0.0138066
SCW11	3.87534	0.837775	0.323444	-0.0682724	0.435833	-0.0139187	0.0857551	0.355064	4.71312	4.19878	3.80707	4.31117	3.86142	3.9611	4.2304		0.00149639	0.0623139	0.230759	0.00222844	0.0129626
SIM1	2.82331	-0.97534	0.0779857	-0.0161899	-0.974358	0.0699463	0.0397627	0.268333	1.84797	2.90129	2.80712	1.84895	2.89326	2.86307	3.09164		0.00562664	0.0196845	0.36316	0.0112424	0.0106041
SIT1	-1.95856	0.139388	-1.02572	-0.639714	0.651599	-0.80371	-0.926249	-0.324931	-1.81917	-2.98428	-2.59828	-1.30696	-2.76227	-2.88481	-2.28349		0.0979553	0.216076	0.656992	0.206298	0.133392
SOD3	-1.72379	2.0666	-0.728237	0.0448615	2.1443	0.434781	-0.739637	0.298711	0.342805	-2.45203	-1.67893	0.420513	-1.28901	-2.46343	-1.42508		0.0827024	0.159784	0.645483	0.468543	0.0454179
TPS1	-1.1694	1.61664	0.324692	0.301164	1.0556	0.33047	0.00438141	0.284963	0.447239	-0.844709	-0.868237	-0.113798	-0.838932	-1.16502	-0.884439		0.058906	0.143341	0.467648	0.736718	0.0281449
TYE7	-1.0097	0.418018	-0.58095	1.76694	0.70683	-0.612526	-0.560925	-0.0375383	-0.591682	-1.59065	0.757236	-0.302871	-1.62223	-1.57063	-1.04724		0.137497	0.255009	0.950187	0.419627	0.0184832
UME6	-3.95323	1.89166	0.197213	0.338082	1.12269	4.20487	0.544062	0.423759	-2.06157	-3.75602	-3.61515	-2.83054	0.251638	-3.40917	-3.52947		0.0139715	0.141327	0.303566	0.0198919	0.0128521
WH11	-1.58391	3.58428	0.132108	0.103954	1.37713	0.0262595	0.0286213	0.274297	2.00037	-1.4518	-1.47995	-0.20678	-1.55765	-1.55528	-1.30961		0.169772	0.0647417	0.454205	0.530841	0.149169
WOR3	-1.58824	2.23072	-0.408144	-0.285078	2.56612	0.245956	0.33078	0.383357	0.642479	-1.99638	-1.87332	0.977884	-1.34228	-1.25746	-1.20488		0.0346358	0.0120273	0.335991	0.0395958	0.0133501
YKE2	-0.796131	1.29431	-0.106503	-0.068291	0.683528	0.465366	0.105448	0.23004	0.49818	-0.902634	-0.864422	-0.112603	-0.330765	-0.690683	-0.566092		0.14165	0.139583	0.567089	0.773198	0.0789037
orf19.11	0.0644759	0.888618	0.17047	0.335416	0.392075	-0.0305345	-0.351486	0.279639	0.953094	0.234946	0.399892	0.456551	0.0339414	-0.28701	0.344115		0.680897	0.235572	0.534065	0.127357	0.320628
orf19.1167	0.453043	1.18616	0.209573	0.409644	0.74479	0.561835	0.206808	0.645566	1.6392	0.662616	0.862686	1.19783	1.01488	0.65985	1.09861		0.25538	0.115812	0.250782	0.00745433	0.112448
orf19.1353	-0.105807	1.34814	0.299349	-0.268338	0.883781	0.481398	0.408307	0.586686	1.24233	0.193542	-0.374145	0.777974	0.375591	0.3025	0.480879		0.779779	0.0958788	0.191843	0.00985582	0.0890611
orf19.1430	-0.0156345	1.18261	-0.239742	-0.245269	0.776303	0.312982	0.0522954	0.509299	1.16698	-0.255377	-0.260904	0.760668	0.297347	0.0366608	0.493665		0.9505	0.116623	0.354123	0.0472769	0.185293
orf19.2076	-1.19515	1.90578	0.228474	0.955297	1.38248	0.58271	-0.100308	0.492672	0.710631	-0.966673	-0.23985	0.187333	-0.612437	-1.29546	-0.702475		0.0960915	0.0995372	0.298053	0.486461	0.0257467
orf19.2124	-0.766193	1.21555	-0.0602807	0.17462	0.938205	0.628109	0.247076	0.398602	0.449354	-0.826474	-0.591573	0.172012	-0.138085	-0.519117	-0.367592		0.144839	0.15534	0.39033	0.510981	0.162862
orf19.217	-0.518149	1.47867	0.564368	0.41748	1.03044	0.266577	0.48282	0.673107	0.960525	0.0462194	-0.100669	0.512288	-0.251572	-0.0353292	0.154958		0.0254665	0.0120313	0.176072	0.0764943	0.694085
orf19.2175	-2.06751	1.77474	0.116993	-0.00276785	1.5355	0.944555	0.13122	0.225926	-0.292766	-1.95052	-2.07028	-0.532011	-1.12296	-1.93629	-1.84158		0.0253088	0.0265468	0.574748	0.186925	0.0191426
orf19.2317	0.323748	1.22648	0.532099	0.587897	0.722194	0.415471	0.248935	0.718466	1.55023	0.855847	0.911645	1.04594	0.739219	0.572683	1.04221		0.412025	0.21336	0.213162	0.0378633	0.0772399
orf19.2366	2.40824	0.636588	0.149079	0.174823	0.396845	0.262881	0.195895	0.474937	3.04483	2.55732	2.58306	2.80508	2.67112	2.60413	2.88317		0.0226506	0.211677	0.272358	0.0019963	0.0145118
orf19.2701	-1.41477	2.80487	-0.128846	0.287692	1.9203	0.38155	0.116522	0.509902	1.3901	-1.54362	-1.12708	0.505524	-1.03322	-1.29825	-0.90487		0.198364	0.123546	0.259334	0.11653	0.187154
orf19.2737	-0.979289	1.15923	0.0317997	0.0782946	0.845477	0.799883	0.0849346	0.207426	0.179937	-0.94749	-0.900995	-0.133813	-0.179407	-0.894355	-0.771864		0.0919797	0.136245	0.461433	0.653247	0.0403618
orf19.2781	-0.379474	1.31243	0.101885	-0.226319	0.815175	0.503139	0.100279	0.506902	0.93296	-0.27759	-0.605793	0.435701	0.123665	-0.279195	0.127427		0.242773	0.0880656	0.343845	0.116602	0.532422
orf19.2812	0.552281	1.01548	0.120457	0.505038	0.5875	0.0122743	0.0106198	0.0968655	1.56776	0.672738	1.05732	1.13978	0.564555	0.562901	0.649146		0.222866	0.210097	0.827476	0.017973	0.0785308
orf19.3460	-1.38727	1.35031	0.240666	-0.186451	0.712379	1.10272	0.509441	0.43418	-0.0369623	-1.1466	-1.57372	-0.674891	-0.284547	-0.877829	-0.95309		0.0510669	0.183219	0.40342	0.207494	0.0411133
orf19.3748	-0.00967089	1.43657	0.218666	0.112513	0.824127	0.636478	0.564408	0.646364	1.4269	0.208995	0.102842	0.814456	0.626807	0.554737	0.636693		0.969379	0.182238	0.302675	0.109786	0.16113
orf19.4216	-1.95872	1.41947	0.103674	0.467699	0.610056	-0.0517958	0.0981036	0.285972	-0.539254	-1.85505	-1.49102	-1.34867	-2.01052	-1.86062	-1.67275		0.0550734	0.179787	0.505764	0.0535189	0.0294891
orf19.4384.1	-1.08834	0.78879	0.272145	0.592658	0.444708	-0.123486	-0.222398	0.287788	-0.299555	-0.816199	-0.495687	-0.643636	-1.21183	-1.31074	-0.800556		0.144125	0.369157	0.453927	0.0862617	0.176336
orf19.4936.1	0.0740104	1.29501	0.604829	-0.207793	0.885221	0.428508	0.453951	0.643631	1.36902	0.678839	-0.133783	0.959232	0.502518	0.527961	0.717642		0.647092	0.0343471	0.336523	0.0179964	0.229725
orf19.5205	-1.00152	1.67083	0.274266	0.207939	0.938361	0.525537	0.289053	0.450639	0.669303	-0.727257	-0.793585	-0.0631627	-0.475987	-0.712471	-0.550885		0.0882847	0.138654	0.319635	0.491892	0.124691
orf19.5267	3.4081	0.3047	-1.17403	-0.740088	1.80654	-1.56485	-0.0668101	0.195776	3.7128	2.23407	2.66802	5.21464	1.84326	3.34129	3.60388		0.0196657	0.00454012	0.590996	0.00132243	0.009413
orf19.5290	0.173256	1.26341	0.246171	-0.074944	0.751784	0.261901	0.227487	0.550552	1.43666	0.419427	0.098312	0.92504	0.435157	0.400743	0.723808		0.436315	0.167746	0.230782	0.0694708	0.0869014
orf19.5308	0.0399057	1.41638	0.297136	0.122928	0.718136	0.168601	0.301561	0.474784	1.45629	0.337041	0.162833	0.758041	0.208507	0.341466	0.514689		0.912841	0.11083	0.317624	0.00441321	0.064237
orf19.6148	-2.33403	1.84552	0.5916	-0.31189	0.799692	2.23896	0.306458	0.311385	-0.488508	-1.74243	-2.64592	-1.53433	-0.0950658	-2.02757	-2.02264		0.0333615	0.157526	0.521961	0.05011	0.0148078
orf19.670.2	-3.04327	3.94644	-0.766311	0.453473	3.85393	1.35328	0.365839	-0.376494	0.903179	-3.80958	-2.58979	0.810666	-1.68999	-2.67743	-3.41976		0.0888873	0.149117	0.176449	0.278208	0.0792735
orf19.675	-0.193382	1.15107	-0.435421	-1.07136	0.243632	-0.0734028	-0.505904	0.12006	0.957685	-0.628803	-1.26475	0.0502502	-0.266784	-0.699286	-0.0733215		0.448063	0.517846	0.786091	0.843303	0.742841
orf19.6758	-0.869785	1.28734	0.433337	0.178185	1.50672	0.56978	0.371997	0.637506	0.417559	-0.436448	-0.691599	0.636938	-0.300005	-0.497788	-0.232278		0.0826172	0.0170461	0.229757	0.0314458	0.102622
orf19.6888	-0.78462	1.30638	0.262524	0.179226	1.09311	0.604379	4.47477	0.592344	0.521762	-0.522096	-0.605394	0.308486	-0.180241	3.69015	-0.192276		0.1658	0.139669	0.20784	0.343436	0.227166
orf19.7009	-0.219448	1.03695	0.163694	0.112779	0.775337	0.460589	0.172418	0.466798	0.8175	-0.0557541	-0.106669	0.55589	0.241142	-0.0470297	0.24735		0.244141	0.168105	0.40597	0.186282	0.498695
orf19.7056	0.0061487	1.32028	0.294669	0.344198	0.818404	0.351394	0.305037	0.552367	1.32643	0.300817	0.350347	0.824553	0.357543	0.311186	0.558516		0.984041	0.162091	0.274865	0.0424204	0.207675
orf19.7214	-1.49744	1.12625	1.04356	-0.453739	0.4386	0.632628	-0.348393	0.176065	-0.371197	-0.453879	-1.95118	-1.05884	-0.864814	-1.84584	-1.32138		0.0722671	0.266355	0.723218	0.136782	0.0785167
orf19.7340	0.157462	1.08456	0.0222956	0.14687	0.681439	0.111342	0.169377	0.393515	1.24202	0.179757	0.304332	0.838901	0.268804	0.326839	0.550977		0.361136	0.153045	0.311065	0.114695	0.126374
orf19.7341	-1.67942	1.22576	-0.187422	0.158758	0.855665	0.542837	0.284642	0.449763	-0.453669	-1.86685	-1.52067	-0.82376	-1.13659	-1.39478	-1.22966		0.0453329	0.0487389	0.211269	0.0993975	0.02543
orf19.7380	-0.639545	0.956049	-0.0261991	0.412237	0.459369	0.120137	0.0648548	0.39979	0.316505	-0.665744	-0.227308	-0.180176	-0.519408	-0.57469	-0.239755		0.0714076	0.403713	0.453455	0.642352	0.337786
orf19.7567	-1.34487	1.47569	0.13732	0.356182	1.12553	1.04405	0.193964	0.565535	0.130826	-1.20755	-0.988687	-0.219335	-0.300816	-1.15091	-0.779334		0.0711004	0.0626903	0.188086	0.333613	0.0457712
orf19.915	-1.13635	1.72257	0.0274848	0.318928	1.01936	0.279182	-0.00757291	0.2812	0.586216	-1.10886	-0.817421	-0.116984	-0.857167	-1.14392	-0.855149		0.0893361	0.0389943	0.366801	0.662741	0.0422592

## Sheet: P75010
	Log fold change	Log fold change	Log fold change	Log fold change	Log fold change	Log fold change	Log fold change	Log fold change	Log fold change	Log fold change	Log fold change	Log fold change	Log fold change	Log fold change	Log fold change		P-value	P-value	P-value
gene	P75010 efg1dd/WT	P75010 BRG1OE/efg1dd	P75010 RFX2 OE/efg1dd	P75010 TYE7 OE/efg1dd	P75010 WOR3 OE/efg1dd	P75010 UME6 OE/efg1dd	P75010 6888 OE/efg1dd	P75010 LYS143 OE/efg1dd	P75010 BRG1OE/WT	P75010 RFX2 OE/WT	P75010 TYE7 OE/WT	P75010 WOR3 OE/WT	P75010 UME6 OE/WT	P75010 6888 OE/WT	P75010 LYS143 OE/WT		P75010 efg1dd/WT	P75010 WOR3 OE/efg1dd	P75010 WOR3 OE/WT
ADH3	1.13099	0.756871	0.182825	-0.436904	1.61411	-0.46477	-0.345894	0.0802699	1.88786	1.31381	0.694086	2.7451	0.666221	0.785097	1.21126		0.00872806	0.0959605	0.056796
ALS1	-1.28874	0.457707	0.306735	-0.129856	-0.058039	-0.111926	-0.166166	0.00267511	-0.831031	-0.982003	-1.41859	-1.34678	-1.40066	-1.4549	-1.28606		0.00556455	0.791635	0.0225095
ALS3	-5.42336	3.41055	0.578028	-0.0750968	3.66513	2.60715	0.113041	0.22211	-2.0128	-4.84533	-5.49845	-1.75823	-2.81621	-5.31032	-5.20125		0.100944	0.00275709	0.160765
AOX1	0.438969	0.755638	0.231931	0.0473918	0.0543271	-0.203774	-0.436614	0.36522	1.19461	0.670901	0.486361	0.493297	0.235196	0.00235549	0.80419		0.479764	0.626211	0.502529
ASM3	-0.863006	0.669622	0.537476	0.0931926	1.22114	-0.178872	-0.261045	0.29512	-0.193384	-0.32553	-0.769813	0.358133	-1.04188	-1.12405	-0.567885		0.198863	0.0676677	0.583464
ASR1	-0.912358	1.27128	0.338476	0.436442	0.647999	0.234787	0.645824	0.34531	0.358921	-0.573882	-0.475916	-0.264359	-0.67757	-0.266533	-0.567048		0.318476	0.214437	0.577055
ASR3	-1.19697	1.71994	0.247313	-0.154145	1.10615	-0.200318	-0.114434	0.25893	0.52297	-0.94966	-1.35112	-0.0908239	-1.39729	-1.31141	-0.938042		0.0225179	0.0168437	0.126368
BRG1	-2.32452	4.00881	0.0729867	0.208149	1.5116	0.698746	-0.469961	0.158422	1.68428	-2.25153	-2.11637	-0.812918	-1.62578	-2.79448	-2.1661		0.0081193	0.000781588	0.0350932
CIP1	-3.06859	-0.333427	-1.87518	-1.34178	-0.115269	-5.33719	-5.2715	-0.804467	-3.40201	-4.94376	-4.41036	-3.18385	-8.40577	-8.34009	-3.87305		0.472791	0.89676	0.447506
DDR48	-4.00551	1.11176	0.351268	0.236937	1.61845	0.33221	-0.262741	0.376619	-2.89375	-3.65424	-3.76857	-2.38706	-3.6733	-4.26825	-3.62889		0.00371018	0.173017	0.0207351
ECE1	-7.73188	4.27126	0.596358	0.599864	4.47107	1.7838	0.136067	0.589791	-3.46062	-7.13552	-7.13202	-3.26081	-5.94808	-7.59582	-7.14209		0.37196	0.00900183	0.415185
EFG1	-10.5431	-4.17685	-4.18254	1.78613	-0.365741	1.12859	-3.93501	-3.69679	-14.7199	-14.7256	-8.75694	-10.9088	-9.41447	-14.4781	-14.2399		0.0466109	0.889158	0.0465379
EFH1	2.43545	-1.17163	0.661731	0.16978	-0.20908	-0.235574	0.0728423	0.45797	1.26382	3.09718	2.60523	2.22637	2.19987	2.50829	2.89342		0.0663734	0.510067	0.0380636
ENG1	1.84125	-1.0961	0.473153	0.0601808	0.365043	-0.742995	-0.118877	0.392096	0.745142	2.3144	1.90143	2.20629	1.09825	1.72237	2.23334		0.0749757	0.244643	0.0123342
ERG251	-1.7569	0.627446	0.530359	1.10132	0.309627	0.341496	0.238351	0.339789	-1.12945	-1.22654	-0.655575	-1.44727	-1.4154	-1.51855	-1.41711		0.0968028	0.0450305	0.125245
FAV2	-0.576238	1.00194	0.46688	0.238864	0.482531	0.280756	-0.10056	0.464404	0.425702	-0.109359	-0.337374	-0.0937072	-0.295482	-0.676798	-0.111834		0.274422	0.143351	0.813809
FET34	-0.704796	-0.179935	0.200872	0.771378	0.606994	0.100495	-6.20586	-0.166079	-0.884731	-0.503925	0.0665819	-0.0978019	-0.604302	-6.91066	-0.870875		0.0142262	0.115307	0.728204
FGR41	1.9896	0.100379	0.67887	0.183096	0.147062	-0.501096	-0.313152	0.480632	2.08998	2.66847	2.1727	2.13666	1.48851	1.67645	2.47024		0.0582432	0.577128	0.015933
FGR50	1.05593	-0.574489	0.183456	0.351818	0.282145	-0.613962	-0.0567646	0.425837	0.481439	1.23938	1.40774	1.33807	0.441965	0.999163	1.48176		0.149878	0.206294	0.0278288
FRE7	-4.20818	1.47586	0.697602	1.01178	0.849428	2.37031	0.0493189	0.514508	-2.73231	-3.51058	-3.1964	-3.35875	-1.83787	-4.15886	-3.69367		0.0353494	0.247518	0.0464929
FRP6	-0.779141	-0.2089	0.448385	1.47916	0.0782185	0.1582	0.132571	0.216549	-0.988041	-0.330756	0.700014	-0.700923	-0.620941	-0.64657	-0.562592		0.207379	0.608377	0.301228
GLK1	-2.02007	1.69428	0.217424	-0.286319	0.996856	-0.0810156	0.0131282	0.254324	-0.325784	-1.80264	-2.30639	-1.02321	-2.10108	-2.00694	-1.76574		0.0701188	0.0227221	0.173071
GLK4	-2.32356	1.84324	0.0930315	-0.340742	1.16804	-0.0274197	0.0382634	0.187895	-0.480324	-2.23053	-2.66431	-1.15553	-2.35098	-2.2853	-2.13567		0.064357	0.0137338	0.145417
GPH1	-1.11046	0.766755	0.731173	0.118065	1.20466	0.270282	-0.691852	-0.0443508	-0.343702	-0.379283	-0.992392	0.0942038	-0.840175	-1.80231	-1.15481		0.0500198	0.0316903	0.799374
HEM13	-0.934377	0.686837	0.543432	0.812148	0.462909	0.302243	0.23059	0.40951	-0.247541	-0.390945	-0.122229	-0.471468	-0.632135	-0.703787	-0.524867		0.0857096	0.122256	0.252336
HGT10	1.56413	2.07634	-0.0458862	-0.775721	0.153711	-0.566422	-0.0259322	0.288662	3.64047	1.51824	0.788405	1.71784	0.997704	1.53819	1.85279		0.140153	0.471174	0.0524887
HGT19	-0.971956	1.32336	0.440683	0.204619	0.476745	-0.743003	0.183793	0.375013	0.3514	-0.531273	-0.767338	-0.495212	-1.71496	-0.788164	-0.596943		0.324761	0.328965	0.418431
HGT6	-3.76976	0.178569	-0.871084	4.72677	2.78385	1.30242	-2.00896	-0.681575	-3.59119	-4.64084	0.957016	-0.985906	-2.46734	-5.77871	-4.45133		0.0379141	0.000471702	0.118471
HWP1	-7.12488	6.51199	0.168171	0.171055	3.8822	5.91397	-0.0722386	0.398164	-0.612886	-6.95671	-6.95382	-3.24268	-1.21091	-7.19712	-6.72671		0.0654937	0.00558211	0.0822256
HYR1	-2.35813	0.736953	0.481741	0.338589	1.68998	0.0512833	0.31319	0.437956	-1.62118	-1.87639	-2.01954	-0.668148	-2.30685	-2.04494	-1.92017		0.364953	0.014842	0.646679
IFE2	-0.846805	0.47645	0.280377	0.262129	0.93938	-0.500636	-0.563153	0.319504	-0.370355	-0.566428	-0.584676	0.0925751	-1.34744	-1.40996	-0.527301		0.0416688	0.0479383	0.754498
IHD1	-2.73367	1.92703	0.724646	-1.24321	2.19937	1.73912	-1.96754	0.331248	-0.806648	-2.00903	-3.97688	-0.534304	-0.994551	-4.70121	-2.40243		0.0583244	0.0085244	0.223746
LIP4	1.54107	-0.0319064	0.3268	-0.0750032	0.125304	-0.364271	-0.566753	0.366888	1.50916	1.86787	1.46606	1.66637	1.17679	0.974313	1.90795		0.0487965	0.507095	0.015072
LYS143	-0.0539899	0.679501	0.261408	0.203368	0.209039	-0.226905	0.034442	2.38638	0.625511	0.207418	0.149378	0.155049	-0.280895	-0.0195479	2.33239		0.909071	0.557674	0.777212
MKK2	-0.685324	1.18179	0.281443	0.110399	0.576657	0.687652	-0.110892	0.322101	0.496466	-0.403881	-0.574926	-0.108667	0.00232767	-0.796216	-0.363223		0.178732	0.0830417	0.813666
NTH1	-0.287106	1.06126	0.313352	0.280417	0.461224	0.394472	-0.477608	0.181646	0.774152	0.0262455	-0.00668954	0.174118	0.107366	-0.764714	-0.10546		0.284993	0.0650565	0.573712
OPT6	-0.449166	1.28594	0.261918	-0.025902	0.544939	0.42751	0.211561	0.286695	0.836778	-0.187247	-0.475068	0.0957735	-0.0216556	-0.237604	-0.16247		0.226446	0.0446383	0.757364
OSM1	-1.37547	0.700418	0.38766	0.763255	0.95964	-0.305553	-0.222682	0.0542561	-0.675056	-0.987814	-0.612219	-0.415834	-1.68103	-1.59816	-1.32122		0.100561	0.00517836	0.401479
PDC11	-1.83909	-0.417439	-0.51246	2.57015	0.777895	-0.277347	-0.933686	-0.759861	-2.25653	-2.35155	0.731067	-1.06119	-2.11644	-2.77277	-2.59895		0.0545329	0.167295	0.188342
PFK1	-0.84014	0.460922	0.179212	2.0483	0.631655	-0.127158	-0.173447	0.0352608	-0.379219	-0.660928	1.20816	-0.208485	-0.967298	-1.01359	-0.80488		0.271696	0.0303814	0.730818
PGA10	-1.86434	0.835023	0.105	0.745941	0.650123	-0.363977	0.456934	0.710046	-1.02932	-1.75934	-1.1184	-1.21422	-2.22832	-1.40741	-1.1543		0.143277	0.51968	0.155667
PGA13	-1.6942	1.11275	2.19921	0.459441	1.446	0.924957	0.0934594	0.469316	-0.581451	0.505015	-1.23476	-0.248194	-0.769241	-1.60074	-1.22488		0.158889	0.0117657	0.623165
PGA30	3.95242	-1.04616	0.999595	-0.07503	-1.86292	-2.56658	-0.719969	0.238918	2.90627	4.95202	3.87739	2.0895	1.38584	3.23246	4.19134		0.0587875	0.0602842	0.0581006
PGA34	4.23427	0.375586	0.233453	-0.113106	-0.502069	-0.141311	0.0736301	0.380238	4.60986	4.46772	4.12116	3.7322	4.09296	4.3079	4.61451		0.0252438	0.13468	0.004271
PGA38	1.52686	-0.276447	0.723836	0.156181	0.150415	-0.583711	-0.0264252	0.26042	1.25041	2.2507	1.68304	1.67727	0.943148	1.50043	1.78728		0.0782634	0.468128	0.037599
PGA61	0.480888	0.673992	0.499288	0.275396	0.337893	-0.113419	-0.148836	0.350836	1.15488	0.980176	0.756284	0.818781	0.367469	0.332052	0.831724		0.345885	0.275395	0.198626
PHO89	1.43992	1.1973	-0.171408	-0.656664	1.54659	-0.504728	-0.428256	0.297487	2.63722	1.26851	0.783252	2.98651	0.935188	1.01166	1.7374		0.038428	0.0509684	0.0377589
PIR1	1.97547	-1.11448	0.905926	0.587336	0.0446645	-0.453213	-0.194717	0.166895	0.860995	2.8814	2.56281	2.02014	1.52226	1.78076	2.14237		0.0429711	0.807758	0.0244917
PRA1	-0.018676	0.683129	0.0697186	0.194964	0.544965	-0.266192	-0.0572233	0.416443	0.664453	0.0510426	0.176288	0.526289	-0.284868	-0.0758993	0.397767		0.959827	0.136352	0.0107829
PSA2	-1.61189	0.726291	1.051	0.158247	0.602728	0.666931	-0.147912	0.468036	-0.885594	-0.560883	-1.45364	-1.00916	-0.944954	-1.7598	-1.14385		0.0783096	0.0956114	0.176065
PST1	-2.69478	2.16324	0.264862	0.129018	1.46288	0.361837	-0.290881	0.311675	-0.53154	-2.42992	-2.56576	-1.2319	-2.33295	-2.98566	-2.38311		0.0790652	0.0389204	0.201407
RBE1	2.67	-2.94103	-0.017508	0.00553657	-0.401922	-2.07157	-0.134426	-0.0838104	-0.271031	2.65249	2.67554	2.26808	0.598433	2.53558	2.58619		0.00906782	0.249426	0.0249415
RBT1	-1.85136	0.971494	0.376678	0.167656	0.671783	0.296738	-0.133025	0.244295	-0.879866	-1.47468	-1.6837	-1.17958	-1.55462	-1.98438	-1.60706		0.0176972	0.0111995	0.0228196
RFX2	-1.37636	1.74076	2.76307	0.398437	0.797366	1.68636	0.360824	0.498754	0.364405	1.38671	-0.977919	-0.578989	0.310002	-1.01553	-0.877602		1.83111e-05	0.0417498	0.0332128
RHD3	4.84769	-1.13713	0.417054	0.341748	-1.862	-0.145572	1.26876	0.275149	3.71056	5.26475	5.18944	2.98569	4.70212	6.11645	5.12284		0.0214179	0.0145349	0.0785387
RNY11	1.23255	0.303177	0.4295	-0.152922	0.19497	-0.310544	-0.36855	0.307152	1.53573	1.66205	1.07963	1.42752	0.922008	0.864003	1.5397		0.0714445	0.402084	0.0194681
RTA4	0.189433	0.477343	0.40781	0.0569996	0.431931	-0.224876	-0.135686	0.503842	0.666776	0.597243	0.246432	0.621364	-0.0354435	0.0537463	0.693275		0.522713	0.159205	0.0379525
SCW11	2.4878	0.246129	0.771034	0.0363768	-0.0304198	-0.843712	-0.234222	0.236759	2.73393	3.25883	2.52417	2.45738	1.64408	2.25357	2.72456		0.028101	0.870513	0.0079602
SIM1	1.98146	-0.194823	0.305758	0.316612	-0.811621	-0.0908012	0.281568	0.250778	1.78663	2.28721	2.29807	1.16983	1.89065	2.26302	2.23223		0.0380131	0.0341773	0.114805
SIT1	-1.61107	-0.311599	-0.654656	-0.612793	-0.140018	-2.27551	-2.33599	-1.377	-1.92266	-2.26572	-2.22386	-1.75108	-3.88658	-3.94706	-2.98807		0.189621	0.81013	0.261565
SOD3	-2.76468	2.10248	-0.16432	0.31865	2.84401	1.75147	-0.325219	0.00249342	-0.662204	-2.92901	-2.44603	0.0793206	-1.01321	-3.0899	-2.76219		0.132848	0.128378	0.941741
TPS1	-0.492034	1.0093	0.698461	0.696731	0.665076	0.0568678	-0.194484	0.154963	0.517262	0.206427	0.204696	0.173042	-0.435167	-0.686518	-0.337072		0.379779	0.0399364	0.734478
TYE7	-1.553	-0.550273	-0.539459	2.8954	0.320601	-1.07347	-1.47461	-0.67363	-2.10327	-2.09246	1.34241	-1.2324	-2.62646	-3.02761	-2.22663		0.0794666	0.357813	0.162081
UME6	-2.19812	0.847301	0.611275	0.347804	0.451227	3.55279	-0.0961393	0.638212	-1.35082	-1.58685	-1.85032	-1.7469	1.35467	-2.29426	-1.55991		0.0789112	0.126884	0.101455
WH11	-2.73857	1.92973	0.506209	0.318571	1.1551	-0.257052	-0.0862081	0.507024	-0.808837	-2.23236	-2.41999	-1.58347	-2.99562	-2.82477	-2.23154		0.237014	0.0909384	0.362148
WOR3	-1.60811	3.28842	0.15713	0.1056	3.08908	1.50534	-0.314267	0.351208	1.68031	-1.45098	-1.50251	1.48096	-0.102772	-1.92238	-1.25691		0.0086821	0.00637327	0.00905721
YKE2	-0.079316	0.717492	0.196746	0.0131582	0.492069	-0.295544	-0.11298	0.265546	0.638176	0.11743	-0.0661578	0.412753	-0.37486	-0.192296	0.18623		0.853047	0.0908839	0.327065
orf19.11	-0.108771	0.899085	0.731433	0.534805	0.492079	-0.29033	0.379125	0.562105	0.790314	0.622662	0.426034	0.383308	-0.399101	0.270355	0.453334		0.71526	0.113126	0.16245
orf19.1167	0.856705	0.908751	0.527619	0.307833	0.312759	-0.236642	-0.103321	0.608608	1.76546	1.38432	1.16454	1.16946	0.620063	0.753385	1.46531		0.224428	0.229451	0.0629094
orf19.1353	0.543412	0.653045	0.510432	0.228239	0.351224	-0.274751	-0.243116	0.525203	1.19646	1.05384	0.77165	0.894636	0.26866	0.300296	1.06861		0.415331	0.192842	0.139639
orf19.1430	0.68144	0.345431	0.0842229	0.0551136	-0.0309928	-0.323088	-0.232423	0.128873	1.02687	0.765663	0.736554	0.650447	0.358352	0.449017	0.810313		0.0713925	0.586622	0.110958
orf19.2076	-0.416689	1.24317	0.627497	1.3844	0.865899	0.301027	0.17345	0.691631	0.826479	0.210808	0.967713	0.44921	-0.115662	-0.243239	0.274942		0.194036	0.0609503	0.259577
orf19.2124	0.0249528	1.04538	0.421876	0.135026	0.580291	0.29557	0.0979141	0.3265	1.07033	0.446829	0.159979	0.605243	0.320523	0.122867	0.351453		0.91895	0.0271354	0.15302
orf19.217	0.0930591	0.750134	0.6843	0.0854764	0.48546	-0.195753	-0.351324	0.473185	0.843193	0.777359	0.178535	0.578519	-0.102694	-0.258264	0.566244		0.80421	0.188862	0.222888
orf19.2175	-0.98132	1.0267	0.400508	0.132774	0.685998	0.273727	-0.125183	0.32542	0.0453759	-0.580812	-0.848546	-0.295323	-0.707593	-1.1065	-0.6559		0.0132819	0.049513	0.198884
orf19.2317	0.195002	0.930701	0.699736	0.616075	0.535692	0.0998275	0.249657	0.824441	1.1257	0.894737	0.811077	0.730693	0.294829	0.444658	1.01944		0.739451	0.164422	0.0733733
orf19.2366	2.90062	0.412557	0.476752	0.015918	-0.03382	-0.273424	0.0527557	0.266097	3.31317	3.37737	2.91653	2.8668	2.62719	2.95337	3.16671		0.0167964	0.83396	0.0107203
orf19.2701	-0.107053	1.05776	0.321018	-0.0850556	0.899229	-0.225992	-0.246305	0.36712	0.950712	0.213966	-0.192108	0.792177	-0.333044	-0.353357	0.260067		0.790681	0.0543745	0.0862272
orf19.2737	-0.893066	1.24222	0.261303	0.0140999	0.889347	0.267408	0.00641299	0.259596	0.349149	-0.631764	-0.878966	-0.00371896	-0.625659	-0.886653	-0.633471		0.234519	0.072345	0.995505
orf19.2781	0.947107	0.268157	0.344207	-0.105026	0.000757874	-0.377948	-0.15276	-0.0632616	1.21526	1.29131	0.842082	0.947865	0.569159	0.794347	0.883846		0.0231664	0.997002	0.0960685
orf19.2812	0.486686	0.875484	0.606897	0.555356	0.495926	-0.198092	0.0633662	0.807826	1.36217	1.09358	1.04204	0.982612	0.288594	0.550052	1.29451		0.51744	0.225429	0.0737762
orf19.3460	0.541621	0.582268	0.34961	-0.138953	0.224075	-0.163738	-0.391891	0.254643	1.12389	0.891231	0.402668	0.765697	0.377883	0.14973	0.796264		0.114759	0.233101	0.0844643
orf19.3748	0.62488	0.613422	0.241842	0.303131	0.115708	-0.218991	-0.234039	0.392372	1.2383	0.866722	0.928011	0.740589	0.40589	0.390842	1.01725		0.228753	0.674175	0.139619
orf19.4216	-3.91205	1.06474	0.236425	0.40581	0.727856	-0.298682	0.149138	0.58469	-2.84731	-3.67563	-3.50624	-3.18419	-4.21073	-3.76291	-3.32736		0.198308	0.054158	0.20785
orf19.4384.1	-0.927244	1.01607	0.410908	0.267611	0.403189	-0.646749	0.258561	0.315828	0.0888285	-0.516336	-0.659634	-0.524055	-1.57399	-0.668683	-0.611416		0.0782634	0.411621	0.165396
orf19.4936.1	0.900149	0.563136	0.0494843	0.0487411	0.160718	-0.476055	-0.399764	0.388652	1.46328	0.949633	0.94889	1.06087	0.424094	0.500385	1.2888		0.0743879	0.174294	0.0227752
orf19.5205	0.463354	0.524582	0.41935	0.147501	0.13959	-0.0887366	-0.0386926	0.473493	0.987936	0.882704	0.610855	0.602944	0.374617	0.424661	0.936846		0.366894	0.480592	0.303765
orf19.5267	1.59821	0.0302208	0.296969	-0.270041	2.23996	-1.10598	-0.451571	0.323595	1.62843	1.89518	1.32817	3.83817	0.492236	1.14664	1.92181		0.0498029	0.00251761	0.00572458
orf19.5290	0.762657	0.509453	0.27929	-0.0749843	0.0951693	-0.585229	-0.189966	0.373362	1.27211	1.04195	0.687672	0.857826	0.177428	0.572691	1.13602		0.149352	0.557776	0.105837
orf19.5308	0.59487	0.52499	0.22984	0.118455	0.22925	-0.512929	-0.412585	0.169653	1.11986	0.82471	0.713325	0.82412	0.0819413	0.182285	0.764523		0.20557	0.0413213	0.108604
orf19.6148	-0.314542	1.08508	0.960123	0.142422	0.374728	1.33979	-0.305469	0.231257	0.770537	0.645581	-0.17212	0.0601855	1.02525	-0.620011	-0.0832856		0.120967	0.207664	0.664655
orf19.670.2	-3.52822	1.94001	-0.0725666	-0.116738	3.68177	1.30205	-0.664519	0.239017	-1.58821	-3.60079	-3.64496	0.153546	-2.22617	-4.19274	-3.28921		0.161298	0.00353782	0.791617
orf19.675	-1.2062	0.884187	-0.092596	-0.175521	0.58025	-0.323246	-0.62595	-0.295306	-0.322014	-1.2988	-1.38172	-0.625951	-1.52945	-1.83215	-1.50151		0.176314	0.000928718	0.321643
orf19.6758	0.392216	0.386125	0.336199	0.308455	0.51226	-0.110873	-0.238313	0.120084	0.77834	0.728414	0.700671	0.904476	0.281343	0.153902	0.5123		0.282405	0.0734456	0.0845929
orf19.6888	0.0148218	0.456622	0.420978	0.0792759	0.485389	-0.203828	3.93885	0.489339	0.471444	0.4358	0.0940977	0.500211	-0.189006	3.95367	0.504161		0.971703	0.0534588	0.288674
orf19.7009	0.305214	0.696	0.508942	0.0696835	0.277092	-0.037794	-0.0959268	0.537544	1.00121	0.814156	0.374897	0.582306	0.26742	0.209287	0.842758		0.350748	0.167783	0.19085
orf19.7056	0.355916	0.813405	0.861766	0.445733	0.390355	0.22909	-0.0238503	0.651722	1.16932	1.21768	0.801649	0.746272	0.585006	0.332066	1.00764		0.213774	0.193226	0.0576094
orf19.7214	-1.41137	1.18103	1.25472	-0.141514	0.205997	0.124423	-0.472956	-0.17577	-0.230341	-0.156651	-1.55289	-1.20538	-1.28695	-1.88433	-1.58714		0.116885	0.462408	0.198063
orf19.7340	0.648938	0.404106	0.338276	0.107955	0.206375	-0.547572	-0.177034	0.187192	1.05304	0.987214	0.756893	0.855313	0.101367	0.471904	0.83613		0.269769	0.34546	0.0456119
orf19.7341	-0.589706	0.925775	0.437544	0.190527	0.288949	-0.00615256	-0.237451	0.160949	0.336069	-0.152162	-0.399179	-0.300757	-0.595859	-0.827158	-0.428757		0.0683055	0.294857	0.212839
orf19.7380	-0.358624	0.971584	0.402392	0.36605	0.42559	-0.166386	0.23525	0.533185	0.61296	0.0437681	0.00742642	0.0669665	-0.52501	-0.123374	0.174561		0.0471388	0.298374	0.789318
orf19.7567	-0.393895	0.870814	0.501008	0.508321	0.7504	0.469305	-0.0930428	0.529332	0.476919	0.107113	0.114426	0.356505	0.0754104	-0.486938	0.135437		0.301662	0.061645	0.200241
orf19.915	-0.196847	0.892171	0.477565	0.380603	0.133686	0.0171809	0.0555049	0.292572	0.695324	0.280718	0.183756	-0.0631613	-0.179666	-0.141342	0.0957246		0.547586	0.285166	0.846392

## Sheet: Strain comparison graph
Comparison of WOR3-responsive gene expression in three strain backgrounds. Log2 fold change values for significantly differentially expressed genes (±1 log2 and p<0.05) in the SC5314 TDH3-WOR3 efg1Δ/Δ vs its respective efg1Δ/Δ background. TDH3-WOR3 efg1Δ/Δ vs efg1Δ/Δ log2 fold change values for P87 and P75010 backgrounds each were plotted against the SC5314 background. Differential expression val…
