# Supplementary material for: Reinforcement amid genetic diversity in the Candida albicans biofilm regulatory network
Source: PLoS Pathog. 2023 Jan 25;19(1):e1011109. doi: 10.1371/journal.ppat.1011109 (PMC9901766; doi:10.1371/journal.ppat.1011109)
Supplement: S5 Table. C — (XLSX) [file ppat.1011109.s009.xlsx]

## Sheet: Sheet1
Strain Number	Parent Strain	Markers	Description / Genotype	Notes
MH199	n/a		Clinical Isolate P76067	Clinical Isolate
MH200	n/a		Clinical Isolate P57055	Clinical Isolate
MH201	n/a		Clinical Isolate P87	Clinical Isolate
MH202	n/a		Clinical Isolate P75010	Clinical Isolate
MH203	n/a		SC5314 wild type	SC5314 type strain
MC30	n/a		Clinical Isolate 12C	Clinical Isolate
MC48	n/a		Clinical Isolate 19F	Clinical Isolate
MC28	n/a		Clinical Isolate GC75	Clinical Isolate
MC46	n/a		Clinical Isolate L26	Clinical Isolate
MC31	n/a		Clinical Isolate P37005	Clinical Isolate
MC32	n/a		Clinical Isolate P37037	Clinical Isolate
MC29	n/a		Clinical Isolate P37039	Clinical Isolate
MC47	n/a		Clinical Isolate P57072	Clinical Isolate
MC45	n/a		Clinical Isolate P75016	Clinical Isolate
MC59	n/a		Clinical Isolate P75063	Clinical Isolate
MC146	n/a		Clinical Isolate P78042	Clinical Isolate
MC128	n/a		Clinical Isolate P78048	Clinical Isolate
MH204	MH199	natR, his-	P76067 his1Δ::r3NAT1r3/his1Δ::r3NAT1r3	P76067 his1dd mutant
MH207	MH200	natR, his-	P57055 his1Δ::r3NAT1r3/his1Δ::r3NAT1r3	P57055 his1dd mutant
MH210	MH201	natR, his-	P87 his1Δ::r3NAT1r3/his1Δ::r3NAT1r3	P87 his1dd mutant
MH213	MH202	natR, his-	P75010 his1Δ::r3NAT1r3/his1Δ::r3NAT1r3	P75010 his1dd mutant
MH216	MH203	natR, his-	SC5314 his1Δ::r3NAT1r3/his1Δ::r3NAT1r3	SC5314 his1dd mutant
MC41	MC30	natR, his-	12C his1Δ::r3NAT1r3/his1Δ::r3NAT1r3	12C his1dd mutant
MC57	MC48	natR, his-	19F his1Δ::r3NAT1r3/his1Δ::r3NAT1r3	19F his1dd mutant
MC39	MC28	natR, his-	GC75 his1Δ::r3NAT1r3/his1Δ::r3NAT1r3	GC75 his1dd mutant
MC53	MC46	natR, his-	L26 his1Δ::r3NAT1r3/his1Δ::r3NAT1r3	L26 his1dd mutant
MC73	MH361	natR, his-	P37005 his1Δ::r3NAT1r3/his1Δ::r3NAT1r3	P37005 his1dd mutant
MC72	MH358	natR, his-	P37037 his1Δ::r3NAT1r3/his1Δ::r3NAT1r3	P37037 his1dd mutant
MC55	MC47	natR, his-	P57072 his1Δ::r3NAT1r3/his1Δ::r3NAT1r3	P57072 his1dd mutant
MC74	MH398	natR, his-	P78042 his1Δ::r3NAT1r3/his1Δ::r3NAT1r3	P78042 his1dd mutant
MC75	MH404	natR, his-	P78048 his1Δ::r3NAT1r3/his1Δ::r3NAT1r3	P78048 his1dd mutant
MC122	MC29	natR, his-	P37039 his1Δ::r3NAT1r3/his1Δ::r3NAT1r3	P37039 his1dd mutant
MC124	MC45	natR, his-	P75016 his1Δ::r3NAT1r3/his1Δ::r3NAT1r3	P75016 his1dd mutant
MC126	MC59	natR, his-	P75063 his1Δ::r3NAT1r3/his1Δ::r3NAT1r3	P75063 his1dd mutant
MH230	MH204	his+ natS	P76067 efg1Δ::rHIS1r/efg1Δ::rHIS1r his1Δ::r3/his1Δ::r3	P76067 efg1dd mutant
MH289	MH207	his+ natS	P57055 efg1Δ::rHIS1r/efg1Δ::rHIS1r his1Δ::r3/his1Δ::r3	P57055 efg1dd mutant
MH226	MH210	his+ natS	P87 efg1Δ::rHIS1r/efg1Δ::rHIS1r his1Δ::r3/his1Δ::r3	P87 efg1dd mutant
MH225	MH213	his+ natS	P75010 efg1Δ::rHIS1r/efg1Δ::rHIS1r his1Δ::r3/his1Δ::r3	p75010 efg1dd mutant
MH227	MH216	his+ natS	SC5314 efg1Δ::rHIS1r/efg1Δ::rHIS1r his1Δ::r3/his1Δ::r3	SC5314 efg1dd mutant
MC105	MC42	his+ natR	12C efg1Δ::rHIS1r his1Δ::rNAT1r	12C efg1dd mutant
MC108	MC57	his+ natR	19F efg1Δ::rHIS1r his1Δ::rNAT1r	19F efg1dd mutant
MC103	MC40	his+ natR	GC75 efg1Δ::rHIS1r his1Δ::rNAT1r	GC75 efg1dd mutant
MC85	MC54	his+ natR	L26 efg1Δ::rHIS1r his1Δ::rNAT1r	L26 efg1dd mutant
MC91	MC73	his+ natR	P37005 efg1Δ::rHIS1r his1Δ::rNAT1r	P37005 efg1dd mutant
MC111	MC72	his+ natR	P37037 efg1Δ::rHIS1r his1Δ::rNAT1r	P37037 efg1dd mutant
MC135	MC122	his+ natR	P37039 efg1Δ::rHIS1r his1Δ::rNAT1r	P37039 efg1dd mutant
MC88	MC56	his+ natR	P57072 efg1Δ::rHIS1r his1Δ::rNAT1r	P57072 efg1dd mutant
MC138	MC124	his+ natR	P75016 efg1Δ::rHIS1r his1Δ::rNAT1r	P75016 efg1dd mutant
MC141	MC127	his+ natR	P75063 efg1Δ::rHIS1r his1Δ::rNAT1r	P75063 efg1dd mutant
MC120	MC74	his+ natR	P78042 efg1Δ::rHIS1r his1Δ::rNAT1r	P78042 efg1dd mutant
MC94	MC75	his+ natR	P78048 efg1Δ::rHIS1r his1Δ::rNAT1r	P78048 efg1dd mutant
MC378	MC84	his+ natR	SC5314 efg1Δ::r1HIS1r1 his1Δ::r3 brg1pΔ::NAT1-TDH3p	SC5314 efg1dd BRG1 overexpression mutant
MC454	MC84	his+ natR	SC5314 efg1Δ::r1HIS1r1 his1Δ::r3 lys143pΔ::NAT1-TDH3p	SC5314 efg1dd LYS143 overexpression mutant
MC442	MC84	his+ natR	SC5314 efg1Δ::r1HIS1r1 his1Δ::r3 orf19.6888pΔ::NAT1-TDH3p	SC5314 efg1dd ORF19.6888 overexpression mutant
MC381	MC84	his+ natR	SC5314 efg1Δ::r1HIS1r1 his1Δ::r3 rfx2pΔ::NAT1-TDH3p	SC5314 efg1dd RFX2 overexpression mutant
MC385	MC84	his+ natR	SC5314 efg1Δ::r1HIS1r1 his1Δ::r3 tye7pΔ::NAT1-TDH3p	SC5314 efg1dd TYE7 overexpression mutant
MC431	MC84	his+ natR	SC5314 efg1Δ::r1HIS1r1 his1Δ::r3 ume6pΔ::NAT1-TDH3p	SC5314 efg1dd UME6 overexpression mutant
MC389	MC84	his+ natR	SC5314 efg1Δ::r1HIS1r1 his1Δ::r3 wor3pΔ::NAT1-TDH3p	SC5314 efg1dd WOR3 overexpression mutant
MC501	MC5	his+ natS	SC5314 his1Δ::r3 wor3Δ::r1HIS1r1	SC5314 wor3dd mutant
MC575	MC501	his+ natR	SC5314 his1Δ::r3, wor3Δ::HIS1, mdr1Δ::NAT1-TDH3p-WOR3	SC5314 WOR3 complement
MC409	MC195	his+ natR	P75010 efg1Δ::r1HIS1r1 his1Δ::r3 brg1pΔ::NAT1-TDH3p	P75010 efg1dd BRG1 overexpression mutant
MC429	MC195	his+ natR	P75010 efg1Δ::r1HIS1r1 his1Δ::r3 lys143pΔ::NAT1-TDH3p	P75010 efg1dd LYS143 overexpression mutant
MC450	MC195	his+ natR	P75010 efg1Δ::r1HIS1r1 his1Δ::r3 orf19.6888pΔ::NAT1-TDH3p	P75010 efg1dd ORF19.6888 overexpression mutant
MC410	MC195	his+ natR	P75010 efg1Δ::r1HIS1r1 his1Δ::r3 rfx2pΔ::NAT1-TDH3p	P75010 efg1dd RFX2 overexpression mutant
MC414	MC195	his+ natR	P75010 efg1Δ::r1HIS1r1 his1Δ::r3 tye7pΔ::NAT1-TDH3p	P75010 efg1dd TYE7 overexpression mutant
MC439	MC195	his+ natR	P75010 efg1Δ::r1HIS1r1 his1Δ::r3 ume6pΔ::NAT1-TDH3p	P75010 efg1dd UME6 overexpression mutant
MC418	MC195	his+ natR	P75010 efg1Δ::r1HIS1r1 his1Δ::r3 wor3pΔ::NAT1-TDH3p	P75010 efg1dd WOR3 overexpression mutant
MC499	MC4	his+ natS	P75010 his1Δ::r3 wor3Δ::r1HIS1r1	P75010 wor3dd mutant
MC393	MC144	his+ natR	P87 efg1Δ::r1HIS1r1 his1Δ::r3 brg1pΔ::NAT1-TDH3p	P87 efg1dd BRG1 overexpression mutant
MC458	MC144	his+ natR	P87 efg1Δ::r1HIS1r1 his1Δ::r3 lys143pΔ::NAT1-TDH3p	P87 efg1dd LYS143 overexpression mutant
MC446	MC144	his+ natR	P87 efg1Δ::r1HIS1r1 his1Δ::r3 orf19.6888pΔ::NAT1-TDH3p	P87 efg1dd ORF19.6888 overexpression mutant
MC397	MC144	his+ natR	P87 efg1Δ::r1HIS1r1 his1Δ::r3 rfx2pΔ::NAT1-TDH3p	P87 efg1dd RFX2 overexpression mutant
MC401	MC144	his+ natR	P87 efg1Δ::r1HIS1r1 his1Δ::r3 tye7pΔ::NAT1-TDH3p	P87 efg1dd TYE7 overexpression mutant
MC435	MC144	his+ natR	P87 efg1Δ::r1HIS1r1 his1Δ::r3 ume6pΔ::NAT1-TDH3p	P87 efg1dd UME6 overexpression mutant
MC405	MC144	his+ natR	P87 efg1Δ::r1HIS1r1 his1Δ::r3 wor3pΔ::NAT1-TDH3p	P87 efg1dd WOR3 overexpression mutant
MC511	MC3	his+ natS	P87 his1Δ::r3 wor3Δ::r1HIS1r1	P87 wor3dd mutant
MC579	MC511	his+ natR	P87 his1Δ::r3, wor3Δ::HIS1, mdr1Δ::NAT1-TDH3p-WOR3	P87 WOR3 complement
