# Supplementary material for: Reinforcement amid genetic diversity in the Candida albicans biofilm regulatory network
Source: PLoS Pathog. 2023 Jan 25;19(1):e1011109. doi: 10.1371/journal.ppat.1011109 (PMC9901766; doi:10.1371/journal.ppat.1011109)
Supplement: S6 Table — (XLSX) [file ppat.1011109.s010.xlsx]

## Sheet: EFG1 study Primers
Primer Name	Sequence
EFG1-3 sgRNA /F	tctgacaaccgacacattatGTTTTAGAGCTAGAAATAGCAAGTTAAA
EFG1-3 SNR52 /R	ataatgtgtcggttgtcagaCAAATTAAAAATAGTTTACGCAAGTC
EFG1-4 sgRNA /F	gtagaacctggttgtgatgcGTTTTAGAGCTAGAAATAGCAAGTTAAA
EFG1-4 SNR52 /R	gcatcacaaccaggttctacCAAATTAAAAATAGTTTACGCAAGTC
EFG1-5 sgRNA /F	cagcagtatcctcaacagtaGTTTTAGAGCTAGAAATAGCAAGTTAAA
EFG1-5 SNR52 /R	tactgttgaggatactgctgCAAATTAAAAATAGTTTACGCAAGTC
HIS1 Check Int/R	ggctgatttgtctttacatcg
EFG1 good chk up /F	ccacattagttgctcaggtcacg
EFG1 good chk int /R	ggttgtggctgtgacaattgattagg
BRG1p sgRNA-1 /F	tgcagcttttgtactacattGTTTTAGAGCTAGAAATAGCAAGTTAAA
BRG1p SNR52-1 /R	aatgtagtacaaaagctgcaCAAATTAAAAATAGTTTACGCAAGTC
BRG1p sgRNA-2 /F	tatgatgcaataagtatggaGTTTTAGAGCTAGAAATAGCAAGTTAAA
BRG1p SNR52-2 /R	tccatacttattgcatcataCAAATTAAAAATAGTTTACGCAAGTC
BRG1p OE NAT1 TDH3 /F	aaaggatcctttcttaatatcacacaaaaagtgttcattcttctatttccattttttttggttttgtggttaattttaggATCAAGCTTGCCTCGTCCCC
BRG1p OE TDH3 NAT1 /R	attgatggtaaacgaatacgtgcactggttgttgttgcagtagtagtagtagatgaagataaagatgatgaactggacatTGTTAATTAATTTGATTGTAAAGTTTGTTGATG
BRG1p check up /F	gcatgtttttacttgttttggagattgcc
BRG1p check int /R	gggatctatgacctgatatttatataaaattggaaggg
LYS143p sgRNA-1 /F	ataataacgggtggaggagtGTTTTAGAGCTAGAAATAGCAAGTTAAA
LYS143p SNR52-1 /R	actcctccacccgttattatCAAATTAAAAATAGTTTACGCAAGTC
LYS143p sgRNA-2 /F	ccacccgttattattgtgctGTTTTAGAGCTAGAAATAGCAAGTTAAA
LYS143p SNR52-2 /R	agcacaataataacgggtggCAAATTAAAAATAGTTTACGCAAGTC
LYS143p OE NAT1 TDH3 /F	acacccccaatcaatagagaaaagtggagaacaccaggcgtgcaagaacattctattgatattgtgcatcaagataattcATCAAGCTTGCCTCGTCCCC
LYS143p OE TDH3 NAT1 /R	ctgttgctgttaaggtggtgacggctatgatgatgatttaaataacctgcattattggactctaaattataagaaaacatTGTTAATTAATTTGATTGTAAAGTTTGTTGATG
LYS143p check up /F	cgatgtggcacttaacatcagtacatg
LYS143p check int /R	gcacaataataacgggtggaggag
19.6888p sgRNA-1 /F	ctgaaacatatatgcttccgGTTTTAGAGCTAGAAATAGCAAGTTAAA
19.6888p SNR52-1 /R	cggaagcatatatgtttcagCAAATTAAAAATAGTTTACGCAAGTC
19.6888p sgRNA-2 /F	cttaccggatttatttgcttGTTTTAGAGCTAGAAATAGCAAGTTAAA
19.6888p SNR52-2 /R	aagcaaataaatccggtaagCAAATTAAAAATAGTTTACGCAAGTC
19.6888p OE NAT1 TDH3 /F	tatttggatgaatttttcctgacttttattctaaaacataacttagttgaattgaattaataaaatttcctctactaaacATCAAGCTTGCCTCGTCCCC
19.6888p OE TDH3 NAT1 /R	catatattgcataccttgattcgtaacttcttgcagcttagacatctaacgacctgcttgcgtcccttcttggctgccatTGTTAATTAATTTGATTGTAAAGTTTGTTGATG
19.6888p check up /F	cgtgttcgcttggcgtc
19.6888p check int /R	gagcttagttgtcgtcataagtcgc
TYE7p sgRNA-1 /F	aagtgatcgatttatgtttaGTTTTAGAGCTAGAAATAGCAAGTTAAA
TYE7p SNR52-1 /R	taaacataaatcgatcacttCAAATTAAAAATAGTTTACGCAAGTC
TYE7p sgRNA-2 /F	aacgacaagaaacgttcattGTTTTAGAGCTAGAAATAGCAAGTTAAA
TYE7p SNR52-2 /R	aatgaacgtttcttgtcgttCAAATTAAAAATAGTTTACGCAAGTC
TYE7p OE NAT1 TDH3 /F	ctattattcattaatttggcttaaaagtgaggtgattattcattctacgtgattccattcctcctttccagtattctaaaATCAAGCTTGCCTCGTCCCC
TYE7p OE TDH3 NAT1 /R	gaatagctaatatattcattcatgacattgttgttgttgttgttagcgttcaattgattttcttgctggaatgaactcatTGTTAATTAATTTGATTGTAAAGTTTGTTGATG
TYE7p check up /F	gttattgaaaatacggcgcttcacgg
TYE7p check int /R	gaaaacgaagggacatttcctgttatt
UME6p sgRNA-1 /F	caagaaaattatcaaattctGTTTTAGAGCTAGAAATAGCAAGTTAAA
UME6p SNR52-1 /R	agaatttgataattttcttgCAAATTAAAAATAGTTTACGCAAGTC
UME6p sgRNA-2 /F	tgctttacataattggtgatGTTTTAGAGCTAGAAATAGCAAGTTAAA
UME6p SNR52-2 /R	atcaccaattatgtaaagcaCAAATTAAAAATAGTTTACGCAAGTC
UME6p OE NAT1 TDH3 /F	gggaaaaaagaattcttcgtaatatctatatagatatcttcatttaattttcttggttgtttgatattactttgttgtacATCAAGCTTGCCTCGTCCCC
UME6p OE TDH3 NAT1 /R	ttcaactttattgtatcttctccataaggcgaatttggtgctgaagaagttgaatcgggtgtaaccatatgggtaatcatTGTTAATTAATTTGATTGTAAAGTTTGTTGATG
UME6p check up /F	gagagttttaatcaattagaaaccaacagagg
UME6p check int /R	cgaatgacaaagttaagtcaaaaattggacc
WOR3p sgRNA-1 /F	gaacaaatacagtagtaataGTTTTAGAGCTAGAAATAGCAAGTTAAA
WOR3p SNR52-1 /R	tattactactgtatttgttcCAAATTAAAAATAGTTTACGCAAGTC
WOR3p sgRNA-2 /F	ttctttggtctactttgtcgGTTTTAGAGCTAGAAATAGCAAGTTAAA
WOR3p SNR52-2 /R	cgacaaagtagaccaaagaaCAAATTAAAAATAGTTTACGCAAGTC
WOR3p OE NAT1 TDH3 /F	ttttcactttcaaaaaccctatttattaattgccctgtttggtcaatttccacgagaagaaaaagataaagcttaattagATCAAGCTTGCCTCGTCCCC
WOR3p OE TDH3 NAT1 /R	atcagattagtatcttgggataattgttggtgattcacatttgcatccaattgttgttggtccaaatatgtttgatccatTGTTAATTAATTTGATTGTAAAGTTTGTTGATG
WOR3p check up /F	gttaatgtgtctataaatatcatcacgaatctgcc
WOR3p check int /R	cagatactcggaggggtggtg
RFX2p sgRNA-1 /F	ttatttttgatctggatcagGTTTTAGAGCTAGAAATAGCAAGTTAAA
RFX2p SNR52-1 /R	ctgatccagatcaaaaataaCAAATTAAAAATAGTTTACGCAAGTC
RFX2p sgRNA-2 /F	atttttgcaaagtggtatctGTTTTAGAGCTAGAAATAGCAAGTTAAA
RFX2p SNR52-2 /R	agataccactttgcaaaaatCAAATTAAAAATAGTTTACGCAAGTC
RFX2p OE NAT1 TDH3 /F	gtatactgtgattttattttgtaaaaatacaagtctaaatcacacaattagctaattacgaaagataaacgcttatacagATCAAGCTTGCCTCGTCCCC
RFX2p OE TDH3 NAT1 /R	gtctcaggtgtgaaataatatccagggttcagcactgacgatttctgtcgtttatgtgttctatgtgggttattggacatTGTTAATTAATTTGATTGTAAAGTTTGTTGATG
RFX2p check up /F	gtattagttaccttgttgccaccaacttac
RFX2p check int /R	gacggcaaatgatttttgcaaagtg
NAT1 sgRNA-5 /F	GTCACGACGTTGTAAAACGAGTTTTAGAGCTAGAAATAGCAAGTTAAA
NAT1 SNR52-5 /R	TCGTTTTACAACGTCGTGACCAAATTAAAAATAGTTTACGCAAGTC
MDR1 sgRNA-5 /F	tgtggtacccaattcaacgaGTTTTAGAGCTAGAAATAGCAAGTTAAA
MDR1 SNR52-5/R	tcgttgaattgggtaccacaCAAATTAAAAATAGTTTACGCAAGTC
WOR3 sgRNA-1 /F	tagtatcttgggataattgtGTTTTAGAGCTAGAAATAGCAAGTTAAA
WOR3 SNR52-1 /R	acaattatcccaagatactaCAAATTAAAAATAGTTTACGCAAGTC
WOR3 sgRNA-2 /F	gtggaatcagattagtatctGTTTTAGAGCTAGAAATAGCAAGTTAAA
WOR3 SNR52-2 /R	agatactaatctgattccacCAAATTAAAAATAGTTTACGCAAGTC
WOR3 sgRNA-3 /F	tgctgattcaactgcaatggGTTTTAGAGCTAGAAATAGCAAGTTAAA
WOR3 SNR52-3 /R	ccattgcagttgaatcagcaCAAATTAAAAATAGTTTACGCAAGTC
WOR3 del rHIS1r SapI /F	acatataatagaacatagtatccaccattttgtccacaatcgctacagcctcgggtgcttattacttaaaaccattgacaCTCGAGGTCGACGGTATCG
WOR3 del rHIS1r Kpn1 /R	acaatatccatgttgtgtaaaacctgactatgcaagcaaaacgtgttatttaaaagtagtaatgtaggttttaaaaactaCCAATACGCAAACCGCC
MDR1-TDH3 /F	cttttttttattccttaacaatcatattataattttatattgccccaatagcaatacatatacttacatagaacttcataATCAAGCTTGCCTCGTCCCC
MDR1-WOR3 /R	gaatcagtccttttctctttttaattattgattaatgtatctataacacgatatatctataggaaaacaatgacacctccctcaagaggggcatacctcatcag
